# Supplementary material for: Identification and validation of eight lysosomes-related genes signatures and correlation with immune cell infiltration in lung adenocarcinoma
Source: Cancer Cell Int. 2023 Dec 13;23:322. doi: 10.1186/s12935-023-03149-5 (PMC10720244; doi:10.1186/s12935-023-03149-5)
Supplement: Supplementary file 1 — Additional file 1: Supplemental tables. [file 12935_2023_3149_MOESM1_ESM.xlsx]

## Sheet: Table S1
Table S1. The baseline features of patients from TCGA and GEO database.
		TCGA(n=490)	GSE50081(n=127)	GSE72094(n=398)	GSE41271(n=184)
Covariates	Type	Numbers of patients (%)
Age	<=60	157(32.04%)	19(14.96%)	68(17.09%）	NA
	>60	333(67.96%)	108(85.06%)	330(82.91%）
Gender	FEMALE	266(54.29%)	62(48.82%)	221(55.53%）	91(49.46%)
	MALE	224(45.71%)	65(41.18%)	177(45.47%)	93(50.54%)
Stage	Stage I-II	378(77.14%)	127(100%)	325(81.66%)	130(70.65%)
	Stage III-IV	104(26.13%)	NA	73(18.34%)	54(29.35%)
	unknow	8(1.63%)		NA	NA
Tumor size	T1-2	424(86.53%)	125(98.43%)	NA	NA
	T3-4	63(12.86%)	2(1.57%)	NA	NA
	TX	3(0.61%)	NA	NA	NA
distant metastasis	M0	322(65.71%)	NA	NA	NA
	M1	24(4.9%)
	MX	140(28.57%)
	unknow	4(0.82%)
Lymph node status	N0	317(64.69%)	94(74.02%)	NA	NA
	N1-3	162(40.70%)	33(25.98%)	NA	NA
	NX	10(2.04%)	NA	NA	NA
	unknow	1(0.2%)	NA	NA	NA

## Sheet: Table S2
Table S2. The items of GO and KEGG anlysis based on the differentially expressed lysosomes-related gene
KEGG items
ID	Description	GeneRatio	BgRatio	pvalue	p.adjust	qvalue	geneID	Count
hsa04144	Endocytosis	39/172	251/8190	1.02045e-23	2.45928e-21	2.22351e-21	ARAP3/ARFGAP3/ARRB1/CAV1/CAV2/CAV3/CBLC/CHMP3/CHMP4C/CXCR1/CXCR2/EHD1/EHD2/EPN3/FGFR2/FGFR3/FGFR4/GRK5/HSPA1A/HSPA1B/HSPA1L/HSPA6/IQSEC1/IQSEC3/LDLR/MVB12B/NEDD4L/PIP5K1A/PIP5K1B/PRKCZ/RAB11FIP1/RAB11FIP4/SH3GL3/SNF8/SNX1/STAMBP/VPS25/VPS37D/VPS45	39
hsa04142	Lysosome	16/172	132/8190	1.35356e-08	1.63104e-06	1.47466e-06	ABCB9/ASAH1/CLN5/CTSF/CTSG/CTSO/CTSV/FUCA2/GALC/GBA/GGA2/GLA/HYAL1/HYAL2/LAMP3/LAPTM4B	16
hsa05134	Legionellosis	10/172	57/8190	2.3656e-07	1.90036e-05	1.71817e-05	BNIP3/C3/CASP3/EEF1A2/HSPA1A/HSPA1B/HSPA1L/HSPA6/RAB1A/VCP	10
hsa05418	Fluid shear stress and atherosclerosis	12/172	139/8190	3.30415e-05	0.00199075	0.00179989	CALM1/CAV1/CAV2/CAV3/HSP90AA1/HSP90AB1/MGST1/PRKCZ/SDC1/SDC2/SDC4/SELE	12
hsa04141	Protein processing in endoplasmic reticulum	13/172	171/8190	5.91735e-05	0.00285216	0.00257872	CALR/CKAP4/CRYAB/DDOST/HSP90AA1/HSP90AB1/HSPA1A/HSPA1B/HSPA1L/HSPA6/PRKN/UBQLN4/VCP	13
hsa04136	Autophagy - other	5/172	32/8190	0.000490087	0.0196852	0.0177979	ATG16L1/GABARAPL1/ULK2/WIPI1/WIPI2	5
hsa05144	Malaria	6/172	50/8190	0.000580798	0.0199961	0.018079	CD36/CD81/CSF3/SDC1/SDC2/SELE	6
hsa04140	Autophagy - animal	10/172	141/8190	0.000741842	0.022348	0.0202054	ATG16L1/BNIP3/GABARAPL1/MAP1LC3C/PRKCD/RAB1A/TP53INP2/ULK2/WIPI1/WIPI2	10
hsa04612	Antigen processing and presentation	7/172	78/8190	0.00120244	0.0321986	0.0291116	CALR/HSP90AA1/HSP90AB1/HSPA1A/HSPA1B/HSPA1L/HSPA6	7
hsa04213	Longevity regulating pathway - multiple species	6/172	62/8190	0.00182614	0.039935	0.0361064	CAT/CRYAB/HSPA1A/HSPA1B/HSPA1L/HSPA6	6
hsa05417	Lipid and atherosclerosis	12/172	215/8190	0.00186025	0.039935	0.0361064	CALM1/CASP3/CD36/HSP90AA1/HSP90AB1/HSPA1A/HSPA1B/HSPA1L/HSPA6/LDLR/SELE/VLDLR	12
hsa04270	Vascular smooth muscle contraction	9/172	134/8190	0.00198847	0.039935	0.0361064	ADM/ADORA2B/CALCRL/CALM1/PLA2G4E/PLA2G5/PRKCD/RAMP2/RAMP3	9
GO items
ONTOLOGY	ID	Description	GeneRatio	BgRatio	pvalue	p.adjust	qvalue	geneID	Count
BP	GO:0031623	receptor internalization	37/254	113/18800	1.63225e-41	6.5045e-38	4.23353e-38	ACHE/ACKR3/ADM/ANGPT1/APLN/ARC/ARRB1/CACNG3/CACNG4/CALCRL/CAV1/CAV3/CD36/CD81/CEACAM1/CXCR1/CXCR2/DKK1/DLG4/DRD3/EFNB2/EGF/EZR/GRIA1/GSG1L/LMBRD1/LRRTM1/NECAB2/PCSK9/RAMP2/RAMP3/RSPO1/SELE/SNCA/SNX1/WDR54/WNT3A	37
BP	GO:0006898	receptor-mediated endocytosis	45/254	246/18800	6.18108e-38	1.23158e-34	8.01588e-35	ACHE/ACKR3/ADM/ADRB2/ANGPT1/APLN/ARC/ARRB1/C3/CACNG3/CACNG4/CALCRL/CAV1/CAV2/CAV3/CD36/CD81/CEACAM1/CLU/CXCR1/CXCR2/DKK1/DLG4/DRD3/EFNB2/EGF/EZR/GRIA1/GSG1L/LDLR/LMBRD1/LRRTM1/NECAB2/PCSK9/RAMP2/RAMP3/RSPO1/SELE/SFTPD/SH3GL3/SNCA/SNX1/VLDLR/WDR54/WNT3A	45
BP	GO:0016236	macroautophagy	47/254	306/18800	5.77995e-36	7.6777e-33	4.99712e-33	ADPRH/ADRB2/ATG16L1/ATP6V1E2/BNIP3/CALCOCO2/CALM1/CASP3/CERS1/CHMP3/CHMP4C/EI24/EPM2A/FEZ1/GABARAPL1/GAPDH/GBA/HDAC6/HSPB8/LACRT/LRRK2/MAP1LC3C/MOAP1/PGAM5/POLDIP2/PRKN/RAB1A/RETREG1/RETREG3/RIPK2/SCOC/SESN1/SNF8/STX12/TMEM74/TP53INP2/UBQLN4/ULK2/VCP/VDAC1/VPS25/VPS33A/VPS37D/WDR45/WDR45B/WIPI1/WIPI2	47
BP	GO:0031331	positive regulation of cellular catabolic process	38/254	449/18800	1.12494e-19	1.12072e-16	7.29432e-17	ADAM8/ADRB2/ATG16L1/BNIP3/CALCOCO2/CAV1/CAV3/CD81/CERS1/CLU/DAGLB/EGF/EPM2A/EZR/GBA/HSP90AA1/HSPA1A/HSPA1B/HSPB8/LACRT/LDLR/LRRK2/MOAP1/PCSK9/PLK3/PRKCD/PRKN/RIPK2/SCOC/SESN1/SNCA/TP53INP2/ULK2/USP5/VCP/VDAC1/WDR45/WIPI1	38
BP	GO:0010506	regulation of autophagy	33/254	336/18800	3.83071e-19	3.05308e-16	1.98713e-16	ADRB2/ATG16L1/ATP6V1E2/BNIP3/CALCOCO2/CASP3/CERS1/DRAM1/EEF1A2/EPM2A/FEZ1/GAPDH/GBA/GFAP/HDAC6/HSPB8/LACRT/LAMP3/LRRK2/MOAP1/PLK3/POLDIP2/PRKN/RIPK2/SCOC/SESN1/SNCA/TP53INP2/UBQLN4/ULK2/VDAC1/WDR45/WIPI1	33
BP	GO:0030100	regulation of endocytosis	27/254	208/18800	5.94078e-19	3.94567e-16	2.56809e-16	ANGPT1/APLN/ARC/ARRB1/C3/CAV1/CAV3/CD36/CLU/DKK1/DLG4/DRD3/EFNB2/EGF/GPC3/GSG1L/LRRK2/LRRTM1/NECAB2/NEDD4L/PCSK9/RSPO1/SELE/SH3GL3/SNCA/WDR54/WNT3A	27
BP	GO:0002090	regulation of receptor internalization	17/254	58/18800	1.17232e-18	6.67385e-16	4.34376e-16	ANGPT1/APLN/ARC/ARRB1/DKK1/DLG4/DRD3/EFNB2/EGF/GSG1L/LRRTM1/NECAB2/PCSK9/RSPO1/SELE/WDR54/WNT3A	17
BP	GO:0016241	regulation of macroautophagy	23/254	158/18800	1.96942e-17	9.81018e-15	6.38507e-15	ADRB2/ATP6V1E2/BNIP3/CALCOCO2/CASP3/CERS1/EPM2A/FEZ1/GAPDH/GBA/HDAC6/HSPB8/LACRT/LRRK2/MOAP1/POLDIP2/RIPK2/SCOC/SESN1/UBQLN4/VDAC1/WDR45/WIPI1	23
BP	GO:0048259	regulation of receptor-mediated endocytosis	20/254	110/18800	2.8852e-17	1.2775e-14	8.31479e-15	ANGPT1/APLN/ARC/ARRB1/C3/CLU/DKK1/DLG4/DRD3/EFNB2/EGF/GSG1L/LRRTM1/NECAB2/PCSK9/RSPO1/SELE/SH3GL3/WDR54/WNT3A	20
BP	GO:0007033	vacuole organization	24/254	188/18800	8.54812e-17	3.40643e-14	2.21711e-14	ADPRH/ATG16L1/CHMP3/CLN5/FEZ1/GABARAPL1/GBA/LAPTM4B/LRRK2/MAP1LC3C/MOAP1/PLA2G5/RAB1A/RAB34/SRPX/STX12/TMEM199/TP53INP2/ULK2/VPS33A/WDR45/WDR45B/WIPI1/WIPI2	24
BP	GO:0010508	positive regulation of autophagy	20/254	136/18800	2.13238e-15	7.72502e-13	5.02792e-13	ADRB2/ATG16L1/BNIP3/CALCOCO2/CERS1/EPM2A/HSPB8/LACRT/LRRK2/MOAP1/PLK3/PRKN/RIPK2/SCOC/SESN1/TP53INP2/ULK2/VDAC1/WDR45/WIPI1	20
BP	GO:0022411	cellular component disassembly	33/254	460/18800	4.48442e-15	1.4892e-12	9.69265e-13	ADAM8/ADRB2/BNIP3/C3/CALCOCO2/CALM1/CERS1/CHMP3/CHMP4C/CTSG/CTSV/DKK1/FGFR4/GABARAPL1/GBA/HDAC6/IQSEC1/MAP1LC3C/PLAAT1/PLK3/PRKN/RETREG1/RETREG3/SH3GL3/UBQLN4/ULK2/VCP/VDAC1/VPS33A/WDR45/WDR45B/WIPI1/WIPI2	33
BP	GO:0042176	regulation of protein catabolic process	30/254	395/18800	1.9286e-14	5.91191e-12	3.84784e-12	ADAM8/CAV1/CAV3/CD81/CLU/EEF1A2/EGF/EZR/GBA/GFAP/GPC3/HSP90AA1/HSP90AB1/HSPA1A/HSPA1B/LAMP3/LAPTM4B/LDLR/LRRK2/NEDD4L/PCSK9/PLK3/PRKN/PSMD1/SNCA/SNF8/SNX1/UBQLN4/USP5/VCP	30
BP	GO:1903008	organelle disassembly	18/254	121/18800	4.54817e-14	1.29461e-11	8.42609e-12	BNIP3/CERS1/GABARAPL1/GBA/HDAC6/MAP1LC3C/PLAAT1/PLK3/PRKN/RETREG1/RETREG3/ULK2/VCP/VDAC1/WDR45/WDR45B/WIPI1/WIPI2	18
BP	GO:0007034	vacuolar transport	19/254	155/18800	3.24814e-13	8.62921e-11	5.61642e-11	ADRB2/CACNG3/CACNG4/CDX2/CHMP3/CHMP4C/CLU/DENND3/HSPA1A/LRRK2/PCDHGA3/PCSK9/PRKN/RHOB/SNF8/VCP/VPS25/VPS33A/VPS37D	19
BP	GO:0016050	vesicle organization	25/254	306/18800	6.48772e-13	1.61585e-10	1.05169e-10	ARFGAP3/BLOC1S4/CAV1/CAV2/CD34/CHMP3/CHMP4C/DLG4/GPR143/LAPTM4B/PLA2G5/PRKN/RAB1A/RAB34/RAB38/SDC1/SDC4/SNCA/SNF8/SPACA1/SRPX/STX12/VAMP2/VPS25/VPS37D	25
BP	GO:0016239	positive regulation of macroautophagy	14/254	73/18800	8.58445e-13	2.0123e-10	1.30973e-10	ADRB2/BNIP3/CALCOCO2/CERS1/EPM2A/HSPB8/LACRT/MOAP1/RIPK2/SCOC/SESN1/VDAC1/WDR45/WIPI1	14
BP	GO:0045732	positive regulation of protein catabolic process	22/254	233/18800	9.28447e-13	2.05548e-10	1.33783e-10	ADAM8/CAV1/CAV3/CD81/CLU/EGF/EZR/GBA/GPC3/HSP90AA1/HSPA1A/HSPA1B/LDLR/LRRK2/NEDD4L/PCSK9/PLK3/PRKN/SNF8/SNX1/USP5/VCP	22
BP	GO:0061912	selective autophagy	14/254	76/18800	1.5393e-12	3.22848e-10	2.1013e-10	ADRB2/ATG16L1/CALCOCO2/CERS1/HDAC6/HSPB8/MAP1LC3C/PRKN/RETREG1/RETREG3/RIPK2/ULK2/VDAC1/WIPI2	14
BP	GO:1905037	autophagosome organization	16/254	111/18800	1.99762e-12	3.98025e-10	2.59059e-10	ADPRH/ATG16L1/FEZ1/GABARAPL1/GBA/LRRK2/MAP1LC3C/MOAP1/RAB1A/STX12/TP53INP2/ULK2/WDR45/WDR45B/WIPI1/WIPI2	16
BP	GO:0045807	positive regulation of endocytosis	15/254	97/18800	3.4817e-12	6.60694e-10	4.30021e-10	ANGPT1/APLN/ARRB1/C3/CAV3/CD36/CLU/EGF/GPC3/LRRK2/NEDD4L/PCSK9/SELE/SNCA/WNT3A	15
BP	GO:0007041	lysosomal transport	16/254	121/18800	7.77027e-12	1.40748e-09	9.16074e-10	ADRB2/CACNG3/CACNG4/CDX2/CHMP3/CHMP4C/CLU/DENND3/HSPA1A/LRRK2/PCDHGA3/PCSK9/PRKN/RHOB/VCP/VPS33A	16
BP	GO:0000422	autophagy of mitochondrion	14/254	88/18800	1.24756e-11	2.07147e-09	1.34824e-09	BNIP3/CERS1/GABARAPL1/GBA/HDAC6/MAP1LC3C/PRKN/RETREG1/ULK2/VDAC1/WDR45/WDR45B/WIPI1/WIPI2	14
BP	GO:0061726	mitochondrion disassembly	14/254	88/18800	1.24756e-11	2.07147e-09	1.34824e-09	BNIP3/CERS1/GABARAPL1/GBA/HDAC6/MAP1LC3C/PRKN/RETREG1/ULK2/VDAC1/WDR45/WDR45B/WIPI1/WIPI2	14
BP	GO:0000045	autophagosome assembly	15/254	107/18800	1.50478e-11	2.39862e-09	1.56117e-09	ADPRH/ATG16L1/FEZ1/GABARAPL1/LRRK2/MAP1LC3C/MOAP1/RAB1A/STX12/TP53INP2/ULK2/WDR45/WDR45B/WIPI1/WIPI2	15
BP	GO:1903364	positive regulation of cellular protein catabolic process	17/254	157/18800	4.4314e-11	6.79198e-09	4.42064e-09	CAV1/CAV3/CD81/CLU/EGF/EZR/GBA/HSP90AA1/HSPA1A/HSPA1B/LDLR/LRRK2/PCSK9/PLK3/PRKN/USP5/VCP	17
BP	GO:1903362	regulation of cellular protein catabolic process	21/254	258/18800	5.27912e-11	7.79159e-09	5.07125e-09	CAV1/CAV3/CD81/CLU/EGF/EZR/GBA/HSP90AA1/HSP90AB1/HSPA1A/HSPA1B/LAMP3/LAPTM4B/LDLR/LRRK2/PCSK9/PLK3/PRKN/UBQLN4/USP5/VCP	21
BP	GO:0010469	regulation of signaling receptor activity	17/254	173/18800	2.07454e-10	2.95252e-08	1.92168e-08	ADRB2/ARC/CACNG3/CACNG4/CAV3/CBLC/CRHBP/DKK1/DKKL1/DLG4/EGF/GSG1L/HDAC6/PCSK9/PRKCD/RAMP3/VPS25	17
BP	GO:0019058	viral life cycle	22/254	317/18800	3.92064e-10	5.38751e-08	3.50652e-08	ATG16L1/CAV1/CAV2/CD81/CHMP3/CHMP4C/EFNB2/HSP90AB1/HSPA1A/HSPA1B/HYAL2/LAMP3/LDLR/MVB12B/PRKN/RAB1A/SCARB1/SLC3A2/SNF8/STOM/VCP/VPS37D	22
BP	GO:0031647	regulation of protein stability	21/254	300/18800	8.5427e-10	1.13475e-07	7.38568e-08	CALR/CASP3/CCT2/CCT8/CD81/CLU/CRYAB/DDOST/GAPDH/GLMP/HDAC6/HSP90AA1/HSP90AB1/HSPA1A/HSPA1B/LRRK2/NEDD4L/PRKCD/PRKN/SNCA/STX12	21
BP	GO:0051051	negative regulation of transport	26/254	464/18800	9.76943e-10	1.25584e-07	8.17381e-08	ACE/ADA/ANGPT1/CALM1/CAV1/CAV3/CD36/CEACAM1/CRHBP/CRYAB/DLG4/DRD3/EGF/FABP5/KCNE1/LRRK2/LRRTM1/NECAB2/NEDD4L/PCSK9/PRKN/RAB11FIP1/SH3GL3/SNCA/VDAC1/WDR54	26
BP	GO:0032386	regulation of intracellular transport	21/254	332/18800	5.24749e-09	6.53476e-07	4.25323e-07	ANGPT1/CD36/CD81/CHMP3/CRYAB/EHD1/EHD2/EZR/FEZ1/HSP90AB1/HSPA1L/HYAL2/KCNE1/LRRK2/PCSK9/PLA2G4E/PLK3/PRKCD/PRKN/STOM/VAMP2	21
BP	GO:0033674	positive regulation of kinase activity	25/254	476/18800	7.71976e-09	9.32219e-07	6.06746e-07	ACE/ADAM8/ADRB2/ANGPT1/CALM1/CD81/CLU/DKK1/DLG4/EEF1A2/EGF/FGFR2/FGFR3/FGFR4/HSP90AA1/HSP90AB1/LRRK2/PRKCD/PRKCZ/RET/SDC4/SNCA/TLR3/VLDLR/WNT3A	25
BP	GO:0008333	endosome to lysosome transport	10/254	61/18800	8.3619e-09	9.80064e-07	6.37886e-07	ADRB2/CACNG3/CACNG4/CDX2/CHMP3/DENND3/PCDHGA3/RHOB/VCP/VPS33A	10
BP	GO:0044403	biological process involved in symbiotic interaction	19/254	286/18800	1.31116e-08	1.44208e-06	9.38596e-07	CAV1/CAV2/CD81/CHMP3/CHMP4C/CTSG/EFNB2/FUCA2/GAPDH/HSP90AB1/HSPA1A/HSPA1B/HYAL2/LDLR/PRKN/SCARB1/SFTPD/SLC3A2/STOM	19
BP	GO:0043162	ubiquitin-dependent protein catabolic process via the multivesicular body sorting pathway	8/254	34/18800	1.3327e-08	1.44208e-06	9.38596e-07	CHMP3/CHMP4C/HDAC6/MVB12B/SNF8/UBAP1/VPS25/VPS37D	8
BP	GO:0016032	viral process	23/254	418/18800	1.33895e-08	1.44208e-06	9.38596e-07	ATG16L1/CALCOCO2/CAV1/CAV2/CD81/CHMP3/CHMP4C/EFNB2/HSP90AB1/HSPA1A/HSPA1B/HYAL2/LAMP3/LDLR/MVB12B/PRKN/RAB1A/SCARB1/SLC3A2/SNF8/STOM/VCP/VPS37D	23
BP	GO:1904062	regulation of cation transmembrane transport	21/254	352/18800	1.46393e-08	1.5352e-06	9.99203e-07	ADRB2/AHNAK/ARC/CACNG3/CACNG4/CALM1/CAV1/CAV3/CRHBP/DLG4/DRD3/GSG1L/KCNE1/LACRT/NEDD4L/PCSK9/RAMP3/SNCA/STOM/VAMP2/VDAC1	21
BP	GO:0070997	neuron death	21/254	353/18800	1.53797e-08	1.57149e-06	1.02282e-06	ADAM8/ANGPT1/BNIP3/CASP3/CD34/CLU/CSF3/DKK1/EFNB2/GAPDH/GBA/HSP90AB1/LRRK2/NCSTN/NR4A3/PCSK9/PRKN/RETREG1/SNCA/STAMBP/WNT3A	21
BP	GO:0000302	response to reactive oxygen species	16/254	203/18800	1.75873e-08	1.75213e-06	1.1404e-06	BNIP3/CASP3/CAT/CD36/CRYAB/HDAC6/HYAL1/HYAL2/LRRK2/NR4A3/PAX2/PLK3/PRKCD/RHOB/SDC1/SESN1	16
BP	GO:0099177	regulation of trans-synaptic signaling	23/254	430/18800	2.26281e-08	2.19934e-06	1.43147e-06	ABHD6/ACHE/ADORA2B/ADRB2/ARC/CACNG3/CACNG4/DKK1/DLG4/DRD3/FABP5/GFAP/GRIA1/LRRK2/LRRTM1/NCSTN/PRKCZ/PRKN/RETN/SNCA/SYNGR1/VAMP2/WNT3A	23
BP	GO:2000060	positive regulation of ubiquitin-dependent protein catabolic process	12/254	108/18800	2.52568e-08	2.39639e-06	1.55972e-06	CAV1/CAV3/CLU/EGF/GBA/HSPA1A/HSPA1B/LRRK2/PLK3/PRKN/USP5/VCP	12
BP	GO:0051656	establishment of organelle localization	22/254	404/18800	3.37813e-08	3.11178e-06	2.02534e-06	ADORA2B/ARFGAP3/BLOC1S4/CHMP3/CHMP4C/EZR/FEZ1/GPR143/HDAC6/LRRK2/MREG/MRGPRX2/NR4A3/PRKCZ/PRKN/PTGDS/RAB1A/SDC1/SDC4/SNCA/SNF8/WIPI1	22
BP	GO:0048260	positive regulation of receptor-mediated endocytosis	9/254	53/18800	3.43585e-08	3.11178e-06	2.02534e-06	ANGPT1/APLN/ARRB1/C3/CLU/EGF/PCSK9/SELE/WNT3A	9
BP	GO:0022898	regulation of transmembrane transporter activity	18/254	273/18800	3.59127e-08	3.18027e-06	2.06991e-06	ADRB2/AHNAK/ARC/CACNG3/CACNG4/CALM1/CAV1/CAV3/CRHBP/DLG4/DRD3/GSG1L/KCNE1/NEDD4L/PCSK9/SNCA/STOM/VAMP2	18
BP	GO:0032409	regulation of transporter activity	19/254	305/18800	3.683e-08	3.1906e-06	2.07664e-06	ADRB2/AHNAK/ARC/CACNG3/CACNG4/CALM1/CAV1/CAV3/CRHBP/DLG4/DRD3/GSG1L/KCNE1/NEDD4L/PCSK9/PRKCD/SNCA/STOM/VAMP2	19
BP	GO:0061684	chaperone-mediated autophagy	6/254	16/18800	4.09952e-08	3.47587e-06	2.26231e-06	CLU/EEF1A2/GFAP/HSP90AA1/PLK3/SNCA	6
BP	GO:0097352	autophagosome maturation	9/254	55/18800	4.81507e-08	3.94693e-06	2.56891e-06	ADRB2/CALCOCO2/CALM1/CHMP3/CHMP4C/MAP1LC3C/UBQLN4/VCP/VPS33A	9
BP	GO:0008277	regulation of G protein-coupled receptor signaling pathway	13/254	138/18800	4.85319e-08	3.94693e-06	2.56891e-06	ABHD6/ADA/ADM/ADRB2/APLN/ARRB1/C3/DRD3/GRK5/NECAB2/RAMP2/RAMP3/SNCA	13
BP	GO:0010638	positive regulation of organelle organization	24/254	487/18800	5.23088e-08	4.16822e-06	2.71294e-06	ADRB2/BNIP3/CALCOCO2/CAV3/CCT2/CCT8/CERS1/CSF3/DRD3/EGF/HSPA1A/HSPA1B/MOAP1/PGAM5/PLA2G5/PRKN/RALA/SDC1/SDC4/SNCA/SURF4/VDAC1/WDR45/WIPI1	24
BP	GO:0002092	positive regulation of receptor internalization	7/254	27/18800	5.33449e-08	4.16822e-06	2.71294e-06	ANGPT1/APLN/ARRB1/EGF/PCSK9/SELE/WNT3A	7
BP	GO:0007040	lysosome organization	10/254	74/18800	5.71149e-08	4.29439e-06	2.79506e-06	CHMP3/CLN5/GBA/LAPTM4B/LRRK2/PLA2G5/RAB34/SRPX/TMEM199/VPS33A	10
BP	GO:0080171	lytic vacuole organization	10/254	74/18800	5.71149e-08	4.29439e-06	2.79506e-06	CHMP3/CLN5/GBA/LAPTM4B/LRRK2/PLA2G5/RAB34/SRPX/TMEM199/VPS33A	10
BP	GO:2000058	regulation of ubiquitin-dependent protein catabolic process	14/254	166/18800	5.99916e-08	4.42716e-06	2.88147e-06	CAV1/CAV3/CLU/EGF/GBA/HSP90AB1/HSPA1A/HSPA1B/LRRK2/PLK3/PRKN/UBQLN4/USP5/VCP	14
BP	GO:0050804	modulation of chemical synaptic transmission	22/254	429/18800	9.70725e-08	7.03334e-06	4.57774e-06	ABHD6/ACHE/ADORA2B/ADRB2/ARC/CACNG3/CACNG4/DKK1/DLG4/DRD3/GFAP/GRIA1/LRRK2/LRRTM1/NCSTN/PRKCZ/PRKN/RETN/SNCA/SYNGR1/VAMP2/WNT3A	22
BP	GO:0050730	regulation of peptidyl-tyrosine phosphorylation	17/254	261/18800	1.03694e-07	7.37892e-06	4.80266e-06	ACE/ANGPT1/CAV1/CBLC/CD36/CD81/CSF3/DLG4/EGF/FGFR3/HYAL2/LACRT/PRKCD/PRKCZ/RIPK2/VPS25/WNT3A	17
BP	GO:1902115	regulation of organelle assembly	15/254	202/18800	1.09042e-07	7.62337e-06	4.96176e-06	ADPRH/CAV3/CHMP3/CHMP4C/EZR/FEZ1/GDI2/HSPA1A/HSPA1B/LRRK2/MOAP1/SDC1/SDC4/WDR45/WIPI1	15
BP	GO:0006979	response to oxidative stress	22/254	433/18800	1.14067e-07	7.81728e-06	5.08797e-06	BNIP3/CASP3/CAT/CD36/CRYAB/HDAC6/HSPA1A/HSPA1B/HYAL1/HYAL2/LRRK2/MGST1/NR4A3/PAX2/PLK3/PON2/PRKCD/PRKN/RHOB/SDC1/SESN1/SNCA	22
BP	GO:0032412	regulation of ion transmembrane transporter activity	17/254	263/18800	1.15739e-07	7.81728e-06	5.08797e-06	ADRB2/AHNAK/ARC/CACNG3/CACNG4/CALM1/CAV1/CAV3/CRHBP/DLG4/DRD3/GSG1L/KCNE1/NEDD4L/PCSK9/STOM/VAMP2	17
BP	GO:0099590	neurotransmitter receptor internalization	6/254	19/18800	1.34246e-07	8.9162e-06	5.80321e-06	ARC/CACNG3/CACNG4/DRD3/EFNB2/GSG1L	6
BP	GO:2001257	regulation of cation channel activity	14/254	180/18800	1.64866e-07	1.07703e-05	7.01e-06	ADRB2/AHNAK/ARC/CACNG3/CACNG4/CALM1/CAV1/CRHBP/DLG4/DRD3/GSG1L/KCNE1/STOM/VAMP2	14
BP	GO:0018108	peptidyl-tyrosine phosphorylation	20/254	373/18800	1.86579e-07	1.19922e-05	7.80528e-06	ACE/ANGPT1/CAV1/CBLC/CD36/CD81/CSF3/DLG4/EGF/FGFR2/FGFR3/FGFR4/HYAL2/LACRT/PRKCD/PRKCZ/RET/RIPK2/VPS25/WNT3A	20
BP	GO:0019216	regulation of lipid metabolic process	19/254	339/18800	1.93359e-07	1.22307e-05	7.9605e-06	ABHD6/ADM/ASAH1/C3/CAV1/CD81/CEACAM1/DAGLB/DKKL1/EEF1A2/FABP5/FGFR3/FGFR4/LDLR/NR4A3/PRKCD/RAB38/SCARB1/SNCA	19
BP	GO:0018212	peptidyl-tyrosine modification	20/254	376/18800	2.12141e-07	1.32091e-05	8.59731e-06	ACE/ANGPT1/CAV1/CBLC/CD36/CD81/CSF3/DLG4/EGF/FGFR2/FGFR3/FGFR4/HYAL2/LACRT/PRKCD/PRKCZ/RET/RIPK2/VPS25/WNT3A	20
BP	GO:0033138	positive regulation of peptidyl-serine phosphorylation	11/254	107/18800	2.17874e-07	1.33573e-05	8.69378e-06	ANGPT1/CAV1/CSF3/HDAC6/HSP90AA1/HSP90AB1/RAMP3/RET/RIPK2/SNCA/WNT3A	11
BP	GO:0002029	desensitization of G protein-coupled receptor signaling pathway	6/254	21/18800	2.62469e-07	1.56111e-05	1.01606e-05	ADM/ADRB2/APLN/ARRB1/DRD3/NECAB2	6
BP	GO:0022401	negative adaptation of signaling pathway	6/254	21/18800	2.62469e-07	1.56111e-05	1.01606e-05	ADM/ADRB2/APLN/ARRB1/DRD3/NECAB2	6
BP	GO:1903052	positive regulation of proteolysis involved in cellular protein catabolic process	12/254	134/18800	2.79884e-07	1.61985e-05	1.0543e-05	CAV1/CAV3/CLU/EGF/GBA/HSPA1A/HSPA1B/LRRK2/PLK3/PRKN/USP5/VCP	12
BP	GO:1901214	regulation of neuron death	18/254	313/18800	2.80476e-07	1.61985e-05	1.0543e-05	ADAM8/ANGPT1/CASP3/CD34/CLU/CSF3/DKK1/EFNB2/GBA/HSP90AB1/LRRK2/NR4A3/PCSK9/PRKN/RETREG1/SNCA/STAMBP/WNT3A	18
BP	GO:0051648	vesicle localization	14/254	189/18800	3.00597e-07	1.71125e-05	1.11379e-05	ARFGAP3/BLOC1S4/GPR143/LRRK2/MREG/PRKCZ/PRKN/RAB1A/SDC1/SDC4/SNCA/SNF8/VPS33A/WIPI1	14
BP	GO:0072665	protein localization to vacuole	9/254	68/18800	3.20299e-07	1.79773e-05	1.17008e-05	CACNG3/CACNG4/CD81/CLU/GLMP/LMBRD1/SNF8/VPS25/VPS37D	9
BP	GO:0050821	protein stabilization	14/254	191/18800	3.41891e-07	1.89227e-05	1.23161e-05	CALR/CCT2/CCT8/CLU/CRYAB/GAPDH/GLMP/HSP90AA1/HSP90AB1/HSPA1A/HSPA1B/PRKCD/PRKN/STX12	14
BP	GO:0032434	regulation of proteasomal ubiquitin-dependent protein catabolic process	12/254	137/18800	3.56295e-07	1.92155e-05	1.25067e-05	CAV1/CLU/GBA/HSP90AB1/HSPA1A/HSPA1B/LRRK2/PLK3/PRKN/UBQLN4/USP5/VCP	12
BP	GO:0023058	adaptation of signaling pathway	6/254	22/18800	3.56825e-07	1.92155e-05	1.25067e-05	ADM/ADRB2/APLN/ARRB1/DRD3/NECAB2	6
BP	GO:0051354	negative regulation of oxidoreductase activity	7/254	35/18800	3.68361e-07	1.95723e-05	1.27388e-05	CAV1/CAV3/GLA/HDAC6/LRRK2/PRKN/SNCA	7
BP	GO:1903050	regulation of proteolysis involved in cellular protein catabolic process	15/254	223/18800	3.93409e-07	2.06281e-05	1.34261e-05	CAV1/CAV3/CLU/EGF/GBA/HSP90AB1/HSPA1A/HSPA1B/LAMP3/LRRK2/PLK3/PRKN/UBQLN4/USP5/VCP	15
BP	GO:0032436	positive regulation of proteasomal ubiquitin-dependent protein catabolic process	10/254	92/18800	4.63354e-07	2.39269e-05	1.55731e-05	CAV1/CLU/GBA/HSPA1A/HSPA1B/LRRK2/PLK3/PRKN/USP5/VCP	10
BP	GO:0043393	regulation of protein binding	14/254	196/18800	4.68331e-07	2.39269e-05	1.55731e-05	ACE/ADRB2/ANGPT1/CAV1/CSF3/DKK1/HSP90AB1/LRRK2/PCSK9/POLDIP2/PRKCD/PRKN/RIPK2/WNT3A	14
BP	GO:0032388	positive regulation of intracellular transport	14/254	198/18800	5.29688e-07	2.67191e-05	1.73904e-05	CD81/EHD1/EHD2/EZR/FEZ1/HSP90AB1/HSPA1L/HYAL2/PLA2G4E/PLK3/PRKCD/PRKN/STOM/VAMP2	14
BP	GO:0045744	negative regulation of G protein-coupled receptor signaling pathway	8/254	54/18800	6.04858e-07	2.99794e-05	1.95125e-05	ADA/ADM/ADRB2/APLN/ARRB1/DRD3/NECAB2/SNCA	8
BP	GO:0033135	regulation of peptidyl-serine phosphorylation	12/254	144/18800	6.11021e-07	2.99794e-05	1.95125e-05	ANGPT1/CAV1/CSF3/DKK1/HDAC6/HSP90AA1/HSP90AB1/RAMP3/RET/RIPK2/SNCA/WNT3A	12
BP	GO:0016197	endosomal transport	15/254	231/18800	6.16891e-07	2.99794e-05	1.95125e-05	CHMP3/CHMP4C/CLN5/EHD1/EHD2/LAPTM4B/LRRK2/PLA2G4E/PRKN/RAB11FIP4/SNF8/SNX1/TINAGL1/VCP/VPS25	15
BP	GO:0070841	inclusion body assembly	6/254	24/18800	6.29253e-07	3.02117e-05	1.96637e-05	CLU/HDAC6/HSPA1A/HSPA1B/PRKN/VCP	6
BP	GO:0051650	establishment of vesicle localization	13/254	173/18800	6.80927e-07	3.23035e-05	2.10251e-05	ARFGAP3/BLOC1S4/GPR143/LRRK2/MREG/PRKCZ/PRKN/RAB1A/SDC1/SDC4/SNCA/SNF8/WIPI1	13
BP	GO:0010876	lipid localization	21/254	446/18800	7.77457e-07	3.6449e-05	2.37233e-05	ACE/ATP8B3/C3/CAV1/CD36/CEACAM1/CLU/DRD3/EHD1/FABP5/GBA/LDLR/PCSK9/PLA2G5/PRKCD/PRKN/RETN/SCARB1/SERPINA5/SURF4/VLDLR	21
BP	GO:0099072	regulation of postsynaptic membrane neurotransmitter receptor levels	8/254	56/18800	8.0677e-07	3.73835e-05	2.43315e-05	ARC/CACNG3/CACNG4/DLG4/DRD3/EFNB2/GSG1L/PRKCZ	8
BP	GO:0010821	regulation of mitochondrion organization	12/254	148/18800	8.2004e-07	3.75616e-05	2.44474e-05	BNIP3/CERS1/CLU/HDAC6/HSPA1A/LRRK2/MOAP1/PGAM5/PRKN/RALA/SLC35F6/VDAC1	12
BP	GO:0052126	movement in host environment	13/254	177/18800	8.83193e-07	3.99946e-05	2.60309e-05	CAV1/CAV2/CD81/CHMP3/CHMP4C/EFNB2/FUCA2/HSPA1A/HSPA1B/HYAL2/LDLR/SCARB1/SLC3A2	13
BP	GO:0002031	G protein-coupled receptor internalization	5/254	15/18800	1.16362e-06	5.14802e-05	3.35065e-05	ADM/APLN/ARRB1/DRD3/NECAB2	5
BP	GO:0032418	lysosome localization	9/254	79/18800	1.17558e-06	5.14802e-05	3.35065e-05	ADORA2B/FAM98A/HDAC6/MAP6/MRGPRX2/NR4A3/PTGDS/RAB34/VPS33A	9
BP	GO:1990849	vacuolar localization	9/254	79/18800	1.17558e-06	5.14802e-05	3.35065e-05	ADORA2B/FAM98A/HDAC6/MAP6/MRGPRX2/NR4A3/PTGDS/RAB34/VPS33A	9
BP	GO:0042542	response to hydrogen peroxide	11/254	128/18800	1.33355e-06	5.77632e-05	3.75958e-05	BNIP3/CASP3/CAT/CRYAB/HDAC6/LRRK2/NR4A3/PAX2/PRKCD/RHOB/SDC1	11
BP	GO:0044804	autophagy of nucleus	5/254	16/18800	1.67391e-06	7.17261e-05	4.66838e-05	ULK2/WDR45/WDR45B/WIPI1/WIPI2	5
BP	GO:0032092	positive regulation of protein binding	9/254	83/18800	1.79138e-06	7.53591e-05	4.90484e-05	ACE/CAV1/CSF3/HSP90AB1/LRRK2/POLDIP2/PRKN/RIPK2/WNT3A	9
BP	GO:0072594	establishment of protein localization to organelle	20/254	431/18800	1.79652e-06	7.53591e-05	4.90484e-05	ANGPT1/CACNG3/CACNG4/CCT2/CCT8/CD36/CLU/HSP90AA1/HSP90AB1/HSPA1L/HYAL2/LAMP3/LRRK2/MOAP1/PRKCD/PRKN/RALA/SNF8/VPS25/VPS37D	20
BP	GO:0061136	regulation of proteasomal protein catabolic process	13/254	190/18800	1.96117e-06	8.14091e-05	5.29861e-05	CAV1/CLU/GBA/HSP90AB1/HSPA1A/HSPA1B/LAMP3/LRRK2/PLK3/PRKN/UBQLN4/USP5/VCP	13
BP	GO:0045860	positive regulation of protein kinase activity	19/254	396/18800	2.01396e-06	8.27385e-05	5.38513e-05	ACE/ADAM8/ADRB2/ANGPT1/CALM1/CLU/DKK1/DLG4/EGF/HSP90AA1/HSP90AB1/LRRK2/PRKCD/PRKCZ/SDC4/SNCA/TLR3/VLDLR/WNT3A	19
BP	GO:0051701	biological process involved in interaction with host	13/254	191/18800	2.07944e-06	8.45567e-05	5.50347e-05	CAV1/CAV2/CD81/CHMP3/CHMP4C/EFNB2/FUCA2/HSPA1A/HSPA1B/HYAL2/LDLR/SCARB1/SLC3A2	13
BP	GO:0034765	regulation of ion transmembrane transport	21/254	476/18800	2.19364e-06	8.82994e-05	5.74707e-05	ADRB2/AHNAK/ARC/CACNG3/CACNG4/CALM1/CAV1/CAV3/CRHBP/DLG4/DRD3/GSG1L/KCNE1/LACRT/NEDD4L/PCSK9/RAMP3/SNCA/STOM/VAMP2/VDAC1	21
BP	GO:0002091	negative regulation of receptor internalization	5/254	17/18800	2.34527e-06	9.25337e-05	6.02266e-05	DLG4/LRRTM1/NECAB2/PCSK9/WDR54	5
BP	GO:0034497	protein localization to phagophore assembly site	5/254	17/18800	2.34527e-06	9.25337e-05	6.02266e-05	ATG16L1/WDR45/WDR45B/WIPI1/WIPI2	5
BP	GO:0009991	response to extracellular stimulus	21/254	479/18800	2.42129e-06	9.45965e-05	6.15692e-05	ACE/ADM/ADORA2B/ADRB1/ADRB2/BNIP3/CAT/GABARAPL1/GBA/ITFG2/LDLR/LRRK2/MAP1LC3C/PAX2/PCSK9/SESN1/ULK2/WDR45/WDR45B/WIPI1/WIPI2	21
BP	GO:0042594	response to starvation	13/254	196/18800	2.77111e-06	0.000107212	6.97803e-05	ADM/GABARAPL1/GBA/ITFG2/LRRK2/MAP1LC3C/PCSK9/SESN1/ULK2/WDR45/WDR45B/WIPI1/WIPI2	13
BP	GO:0045862	positive regulation of proteolysis	18/254	369/18800	2.99123e-06	0.000112459	7.31952e-05	ADAM8/CAV1/CAV3/CLU/EGF/FGFR4/GBA/HSPA1A/HSPA1B/LRRK2/NCSTN/PLK3/PRKN/RIPK2/SNCA/USP5/VCP/WNT3A	18
BP	GO:0031667	response to nutrient levels	20/254	446/18800	3.0196e-06	0.000112459	7.31952e-05	ACE/ADM/ADRB1/ADRB2/BNIP3/CAT/GABARAPL1/GBA/ITFG2/LDLR/LRRK2/MAP1LC3C/PAX2/PCSK9/SESN1/ULK2/WDR45/WDR45B/WIPI1/WIPI2	20
BP	GO:0045785	positive regulation of cell adhesion	20/254	446/18800	3.0196e-06	0.000112459	7.31952e-05	ADA/ADAM8/ANGPT1/CALR/CAV1/CD36/CD81/CEACAM6/CTSG/EFNB2/HAS2/HYAL1/NR4A3/POLDIP2/PRKCZ/RET/RIPK2/SDC4/SELE/WNT3A	20
BP	GO:1903829	positive regulation of protein localization	20/254	446/18800	3.0196e-06	0.000112459	7.31952e-05	ACHE/ADAM8/CCT2/CCT8/CD81/DLG4/EGF/EZR/HSP90AB1/HSPA1L/HYAL2/NECAB2/PLK3/PRKCD/PRKCZ/PRKN/RAMP3/STOM/VAMP2/WNT3A	20
BP	GO:0002274	myeloid leukocyte activation	14/254	232/18800	3.47886e-06	0.000128363	8.35468e-05	ADORA2B/CLU/CTSG/CXCR2/HYAL2/LDLR/LRRK2/MRGPRX2/NR4A3/PRKCD/PTGDS/SNCA/TLR3/VAMP2	14
BP	GO:0043410	positive regulation of MAPK cascade	21/254	491/18800	3.56357e-06	0.000130283	8.4796e-05	ACKR3/ADAM8/ADRB2/ANGPT1/ARRB1/CAV2/CD36/CD81/DKK1/EGF/FGFR2/FGFR3/FGFR4/LRRK2/NECAB2/PLA2G5/PRKCZ/RAMP3/RET/RIPK2/TLR3	21
BP	GO:0051099	positive regulation of binding	12/254	171/18800	3.7594e-06	0.000136193	8.86427e-05	ACE/CALM1/CAV1/CLN5/CSF3/EGF/HSP90AB1/LRRK2/POLDIP2/PRKN/RIPK2/WNT3A	12
BP	GO:0032509	endosome transport via multivesicular body sorting pathway	6/254	32/18800	3.86956e-06	0.000138921	9.04181e-05	CHMP3/CHMP4C/LAPTM4B/SNF8/VCP/VPS25	6
BP	GO:0044089	positive regulation of cellular component biogenesis	21/254	494/18800	3.91692e-06	0.000139237	9.06238e-05	CAV1/CAV3/CD36/CLU/CSF3/FAM98A/HSP90AA1/HSPA1A/HSPA1B/HYAL1/LRRTM1/MOAP1/POLDIP2/RALA/SDC1/SDC4/SNCA/SNF8/VCP/WDR45/WIPI1	21
BP	GO:1901800	positive regulation of proteasomal protein catabolic process	10/254	116/18800	3.94824e-06	0.000139237	9.06238e-05	CAV1/CLU/GBA/HSPA1A/HSPA1B/LRRK2/PLK3/PRKN/USP5/VCP	10
BP	GO:1905475	regulation of protein localization to membrane	12/254	172/18800	3.99356e-06	0.000139599	9.08599e-05	CD81/DLG4/EZR/GPC3/GPC5/KCNE1/NECAB2/PRKCZ/PRKN/RAMP3/STOM/WNT3A	12
BP	GO:0046890	regulation of lipid biosynthetic process	12/254	175/18800	4.7749e-06	0.000165461	0.000107692	ABHD6/ADM/ASAH1/C3/CEACAM1/DKKL1/FABP5/FGFR4/LDLR/PRKCD/RAB38/SCARB1	12
BP	GO:0044088	regulation of vacuole organization	7/254	51/18800	5.27555e-06	0.000181233	0.000117958	ADPRH/FEZ1/LAPTM4B/LRRK2/MOAP1/WDR45/WIPI1	7
BP	GO:1901215	negative regulation of neuron death	13/254	209/18800	5.61149e-06	0.000189525	0.000123355	ADAM8/ANGPT1/CD34/CSF3/GBA/HSP90AB1/LRRK2/NR4A3/PRKN/RETREG1/SNCA/STAMBP/WNT3A	13
BP	GO:0042391	regulation of membrane potential	19/254	425/18800	5.61203e-06	0.000189525	0.000123355	ADRB1/ADRB2/BNIP3/CALM1/CAV1/CAV3/CD36/DLG4/GBA/GRIA1/HEBP2/KCNE1/LRRK2/NEDD4L/PRKCZ/PRKN/SLC39A8/SNCA/VCP	19
BP	GO:0099149	regulation of postsynaptic neurotransmitter receptor internalization	4/254	10/18800	6.41074e-06	0.000214401	0.000139545	ARC/DRD3/EFNB2/GSG1L	4
BP	GO:0018105	peptidyl-serine phosphorylation	16/254	315/18800	6.45623e-06	0.000214401	0.000139545	ANGPT1/CAV1/CSF3/DKK1/HDAC6/HSP90AA1/HSP90AB1/LRRK2/PRKCD/PRKCZ/RAMP3/RET/RIPK2/SNCA/ULK2/WNT3A	16
BP	GO:0006869	lipid transport	18/254	391/18800	6.67222e-06	0.000218842	0.000142436	ACE/ATP8B3/CAV1/CD36/CEACAM1/CLU/DRD3/FABP5/LDLR/PCSK9/PLA2G5/PRKCD/PRKN/RETN/SCARB1/SERPINA5/SURF4/VLDLR	18
BP	GO:0019068	virion assembly	6/254	35/18800	6.69981e-06	0.000218842	0.000142436	CHMP3/CHMP4C/MVB12B/RAB1A/SNF8/VPS37D	6
BP	GO:0046514	ceramide catabolic process	5/254	21/18800	7.37858e-06	0.000237126	0.000154336	ASAH1/GALC/GBA/GLA/PRKCD	5
BP	GO:0097734	extracellular exosome biogenesis	5/254	21/18800	7.37858e-06	0.000237126	0.000154336	CD34/PRKN/SDC1/SDC4/SNF8	5
BP	GO:0044409	entry into host	11/254	153/18800	7.59796e-06	0.000240232	0.000156358	CAV1/CAV2/CD81/EFNB2/FUCA2/HSPA1A/HSPA1B/HYAL2/LDLR/SCARB1/SLC3A2	11
BP	GO:0045834	positive regulation of lipid metabolic process	11/254	153/18800	7.59796e-06	0.000240232	0.000156358	ABHD6/ADM/CD81/DAGLB/EEF1A2/FGFR3/LDLR/NR4A3/PRKCD/RAB38/SCARB1	11
BP	GO:0006809	nitric oxide biosynthetic process	8/254	75/18800	7.68198e-06	0.000240232	0.000156358	CAV1/CD34/CD36/CLU/CYB5R3/GLA/HSP90AA1/HSP90AB1	8
BP	GO:0001819	positive regulation of cytokine production	20/254	475/18800	7.71637e-06	0.000240232	0.000156358	ADAM8/ADORA2B/C3/CD34/CD36/CD81/CLU/GAPDH/HSP90AA1/HSPA1A/HSPA1B/HYAL2/LRRK2/NR4A3/PRKCZ/RAB1A/RIPK2/SLC7A5/TLR3/WNT3A	20
BP	GO:0006887	exocytosis	17/254	357/18800	7.77872e-06	0.000240296	0.0001564	ADORA2B/CEACAM1/CRHBP/LRRK2/MRGPRX2/NR4A3/PRKN/PTGDS/RAB11FIP1/RALA/SDC1/SDC4/SNCA/SNF8/SYNGR1/TMEM79/VAMP2	17
BP	GO:0048261	negative regulation of receptor-mediated endocytosis	6/254	36/18800	7.94936e-06	0.000243679	0.000158601	DLG4/LRRTM1/NECAB2/PCSK9/SH3GL3/WDR54	6
BP	GO:0043491	protein kinase B signaling	13/254	216/18800	8.02202e-06	0.000244029	0.000158829	ADAM8/ANGPT1/CAV3/CSF3/DRD3/EGF/HSP90AA1/HSP90AB1/HYAL2/PAX2/PLK3/RAMP3/RET	13
BP	GO:0001919	regulation of receptor recycling	5/254	22/18800	9.44381e-06	0.000285103	0.000185563	ACHE/LDLR/PCSK9/RAMP3/SNCA	5
BP	GO:0045806	negative regulation of endocytosis	7/254	56/18800	9.97791e-06	0.000298962	0.000194583	CAV1/DLG4/LRRTM1/NECAB2/PCSK9/SH3GL3/WDR54	7
BP	GO:0050673	epithelial cell proliferation	19/254	443/18800	1.0111e-05	0.00030069	0.000195708	APLN/B4GALT1/CAV1/CAV2/CD34/CEACAM1/EFNB2/EGF/FGFR2/GPC3/HAS2/HYAL1/LACRT/NCSTN/NR4A3/PAX2/SCARB1/SIDT2/WNT3A	19
BP	GO:0051098	regulation of binding	17/254	366/18800	1.07652e-05	0.000317772	0.000206826	ACE/ADRB2/ANGPT1/CALM1/CAV1/CLN5/CSF3/DKK1/EGF/HSP90AB1/LRRK2/PCSK9/POLDIP2/PRKCD/PRKN/RIPK2/WNT3A	17
BP	GO:0071985	multivesicular body sorting pathway	6/254	38/18800	1.1015e-05	0.000322757	0.00021007	CHMP3/CHMP4C/LAPTM4B/SNF8/VCP/VPS25	6
BP	GO:0009267	cellular response to starvation	11/254	160/18800	1.16293e-05	0.000334922	0.000217988	GABARAPL1/GBA/ITFG2/LRRK2/MAP1LC3C/PCSK9/SESN1/WDR45/WDR45B/WIPI1/WIPI2	11
BP	GO:0035966	response to topologically incorrect protein	11/254	160/18800	1.16293e-05	0.000334922	0.000217988	CLU/HDAC6/HSP90AA1/HSP90AB1/HSPA1A/HSPA1B/HSPA1L/HSPA6/HSPB8/PRKN/VCP	11
BP	GO:0033157	regulation of intracellular protein transport	13/254	224/18800	1.18578e-05	0.000334922	0.000217988	ANGPT1/CD36/CD81/HSP90AB1/HSPA1L/HYAL2/KCNE1/LRRK2/PLK3/PRKCD/PRKN/STOM/VAMP2	13
BP	GO:0007039	protein catabolic process in the vacuole	5/254	23/18800	1.19345e-05	0.000334922	0.000217988	CD81/GBA/LAPTM4B/LDLR/TMEM199	5
BP	GO:0051131	chaperone-mediated protein complex assembly	5/254	23/18800	1.19345e-05	0.000334922	0.000217988	CCT2/CLU/HSP90AA1/HSP90AB1/HSPA1A	5
BP	GO:0140112	extracellular vesicle biogenesis	5/254	23/18800	1.19345e-05	0.000334922	0.000217988	CD34/PRKN/SDC1/SDC4/SNF8	5
BP	GO:0050806	positive regulation of synaptic transmission	11/254	161/18800	1.23352e-05	0.000343736	0.000223725	ARC/CACNG3/CACNG4/DLG4/GFAP/LRRTM1/NCSTN/PRKCZ/RETN/SNCA/VAMP2	11
BP	GO:0062197	cellular response to chemical stress	16/254	332/18800	1.24585e-05	0.000343736	0.000223725	BNIP3/CASP3/CAT/CAV1/CD36/HDAC6/HSPA1A/HSPA1B/LRRK2/MGST1/NR4A3/PAX2/PRKCD/PRKN/RHOB/SNCA	16
BP	GO:0006638	neutral lipid metabolic process	10/254	132/18800	1.25073e-05	0.000343736	0.000223725	ABHD6/C3/CAT/CAV1/CAV3/DAGLB/LDLR/PCSK9/SCARB1/SNCA	10
BP	GO:0046209	nitric oxide metabolic process	8/254	81/18800	1.36597e-05	0.000372835	0.000242664	CAV1/CD34/CD36/CLU/CYB5R3/GLA/HSP90AA1/HSP90AB1	8
BP	GO:0051223	regulation of protein transport	20/254	495/18800	1.40761e-05	0.000381586	0.00024836	ACHE/ADAM8/ANGPT1/CD36/CD81/DRD3/EZR/HSP90AB1/HSPA1L/HYAL2/KCNE1/LRRK2/PLK3/PRKCD/PRKCZ/PRKN/RAB11FIP1/SIDT2/STOM/VAMP2	20
BP	GO:0098884	postsynaptic neurotransmitter receptor internalization	4/254	12/18800	1.4792e-05	0.000387809	0.00025241	ARC/DRD3/EFNB2/GSG1L	4
BP	GO:0140239	postsynaptic endocytosis	4/254	12/18800	1.4792e-05	0.000387809	0.00025241	ARC/DRD3/EFNB2/GSG1L	4
BP	GO:1904350	regulation of protein catabolic process in the vacuole	4/254	12/18800	1.4792e-05	0.000387809	0.00025241	CD81/GBA/LAPTM4B/LDLR	4
BP	GO:2001214	positive regulation of vasculogenesis	4/254	12/18800	1.4792e-05	0.000387809	0.00025241	ADM/CD34/CEACAM1/RAMP2	4
BP	GO:0042026	protein refolding	5/254	24/18800	1.49096e-05	0.000387809	0.00025241	HSP90AA1/HSPA1A/HSPA1B/HSPA1L/HSPA6	5
BP	GO:2001057	reactive nitrogen species metabolic process	8/254	82/18800	1.49617e-05	0.000387809	0.00025241	CAV1/CD34/CD36/CLU/CYB5R3/GLA/HSP90AA1/HSP90AB1	8
BP	GO:1990778	protein localization to cell periphery	16/254	337/18800	1.49868e-05	0.000387809	0.00025241	CACNG3/CAV1/CAV3/CD81/DLG4/EHD1/EHD2/EZR/GGA2/PIP5K1A/PRKCZ/RAB34/RAMP2/RAMP3/VAMP2/WNT3A	16
BP	GO:0018209	peptidyl-serine modification	16/254	338/18800	1.55441e-05	0.000399634	0.000260106	ANGPT1/CAV1/CSF3/DKK1/HDAC6/HSP90AA1/HSP90AB1/LRRK2/PRKCD/PRKCZ/RAMP3/RET/RIPK2/SNCA/ULK2/WNT3A	16
BP	GO:0001822	kidney development	15/254	303/18800	1.70559e-05	0.000434654	0.0002829	ACE/ANGPT1/CAT/CD34/EFNB2/FGFR2/GPC3/HAS2/HYAL2/LRRK2/PAX2/PCSK9/RET/SDC1/SDC4	15
BP	GO:0090263	positive regulation of canonical Wnt signaling pathway	9/254	109/18800	1.71328e-05	0.000434654	0.0002829	CAV1/EGF/FGFR2/GPC3/GPC5/LRRK2/RSPO1/VCP/WNT3A	9
BP	GO:0001933	negative regulation of protein phosphorylation	16/254	341/18800	1.73282e-05	0.000434654	0.0002829	ANGPT1/CALM1/CASP3/CAV1/CAV3/CBLC/CEACAM1/DKK1/GBA/HYAL2/LRRK2/PRKCD/PRKCZ/PRKN/SNCA/VPS25	16
BP	GO:0007339	binding of sperm to zona pellucida	6/254	41/18800	1.73425e-05	0.000434654	0.0002829	ACR/ATP8B3/B4GALT1/CCT2/CCT8/HSPA1L	6
BP	GO:0045428	regulation of nitric oxide biosynthetic process	7/254	61/18800	1.7723e-05	0.000438671	0.000285514	CAV1/CD34/CD36/CLU/GLA/HSP90AA1/HSP90AB1	7
BP	GO:0099601	regulation of neurotransmitter receptor activity	7/254	61/18800	1.7723e-05	0.000438671	0.000285514	ADRB2/ARC/CACNG3/CACNG4/CRHBP/DLG4/GSG1L	7
BP	GO:0007159	leukocyte cell-cell adhesion	17/254	381/18800	1.80698e-05	0.000444494	0.000289304	ADA/ADAM8/CASP3/CAV1/CD81/CEACAM1/CTSG/EFNB2/EZR/HAS2/NR4A3/PRKCZ/RIPK2/SDC4/SELE/SFTPD/SLC39A8	17
BP	GO:2000311	regulation of AMPA receptor activity	5/254	25/18800	1.84323e-05	0.00045063	0.000293298	ADRB2/ARC/CACNG3/CACNG4/GSG1L	5
BP	GO:0098792	xenophagy	4/254	13/18800	2.11396e-05	0.000510554	0.0003323	ATG16L1/CALCOCO2/RIPK2/WIPI2	4
BP	GO:1903599	positive regulation of autophagy of mitochondrion	4/254	13/18800	2.11396e-05	0.000510554	0.0003323	BNIP3/CERS1/PRKN/VDAC1	4
BP	GO:0034763	negative regulation of transmembrane transport	10/254	141/18800	2.22581e-05	0.000531128	0.000345691	ACE/CALM1/CAV1/CAV3/DRD3/FABP5/KCNE1/NEDD4L/PCSK9/VDAC1	10
BP	GO:0048284	organelle fusion	10/254	141/18800	2.22581e-05	0.000531128	0.000345691	BNIP3/CAV2/CHMP3/PCDHGA3/PLA2G5/PRKN/RAB34/SNCA/STX12/VAMP2	10
BP	GO:0046755	viral budding	5/254	26/18800	2.25704e-05	0.000532207	0.000346393	CHMP3/CHMP4C/MVB12B/SNF8/VPS37D	5
BP	GO:0090382	phagosome maturation	5/254	26/18800	2.25704e-05	0.000532207	0.000346393	MREG/PLA2G5/RAB34/RAB38/SRPX	5
BP	GO:0042060	wound healing	18/254	429/18800	2.32626e-05	0.000545302	0.000354916	B4GALT1/BLOC1S4/CASP3/CAV1/CAV3/CD34/CD36/CEACAM1/CHMP3/CHMP4C/CTSG/FGFR2/LACRT/PRKCD/SCARB1/SDC1/SDC4/WNT3A	18
BP	GO:0032984	protein-containing complex disassembly	13/254	239/18800	2.35591e-05	0.000549023	0.000357338	ADRB2/BNIP3/CALCOCO2/CALM1/CHMP3/CHMP4C/GBA/HDAC6/MAP1LC3C/SH3GL3/UBQLN4/VCP/VPS33A	13
BP	GO:0072001	renal system development	15/254	312/18800	2.40028e-05	0.000556112	0.000361952	ACE/ANGPT1/CAT/CD34/EFNB2/FGFR2/GPC3/HAS2/HYAL2/LRRK2/PAX2/PCSK9/RET/SDC1/SDC4	15
BP	GO:0080164	regulation of nitric oxide metabolic process	7/254	64/18800	2.43824e-05	0.000561641	0.000365551	CAV1/CD34/CD36/CLU/GLA/HSP90AA1/HSP90AB1	7
BP	GO:0051402	neuron apoptotic process	13/254	241/18800	2.57085e-05	0.000588785	0.000383217	ADAM8/ANGPT1/BNIP3/CASP3/GAPDH/GBA/HSP90AB1/NCSTN/PCSK9/PRKN/RETREG1/SNCA/STAMBP	13
BP	GO:0030177	positive regulation of Wnt signaling pathway	10/254	144/18800	2.67057e-05	0.000608127	0.000395807	CAV1/DKK1/EGF/FGFR2/GPC3/GPC5/LRRK2/RSPO1/VCP/WNT3A	10
BP	GO:2000272	negative regulation of signaling receptor activity	7/254	65/18800	2.70135e-05	0.000611642	0.000398094	CBLC/CRHBP/DKK1/DKKL1/PCSK9/RAMP3/VPS25	7
BP	GO:0050729	positive regulation of inflammatory response	10/254	145/18800	2.83482e-05	0.000638235	0.000415403	ACE/ADAM8/ADORA2B/C3/CD81/HYAL2/LDLR/LRRK2/SNCA/TLR3	10
BP	GO:0046479	glycosphingolipid catabolic process	4/254	14/18800	2.92817e-05	0.000644381	0.000419403	GALC/GBA/GLA/PRKCD	4
BP	GO:1902947	regulation of tau-protein kinase activity	4/254	14/18800	2.92817e-05	0.000644381	0.000419403	CLU/DKK1/HSP90AA1/HSP90AB1	4
BP	GO:0046486	glycerolipid metabolic process	17/254	396/18800	2.95083e-05	0.000644381	0.000419403	ABHD6/C3/CAT/CAV1/CAV3/DAGLB/FABP5/LDLR/PCSK9/PIP5K1A/PIP5K1B/PLA2G4E/PLA2G5/PLAAT1/RAB38/SCARB1/SLC44A2	17
BP	GO:0061097	regulation of protein tyrosine kinase activity	8/254	90/18800	2.96554e-05	0.000644381	0.000419403	ACE/CAV1/CBLC/DLG4/EGF/HYAL2/VPS25/WNT3A	8
BP	GO:0070301	cellular response to hydrogen peroxide	8/254	90/18800	2.96554e-05	0.000644381	0.000419403	BNIP3/CAT/HDAC6/LRRK2/NR4A3/PAX2/PRKCD/RHOB	8
BP	GO:0034605	cellular response to heat	7/254	66/18800	2.9874e-05	0.000644381	0.000419403	CD34/HSP90AA1/HSP90AB1/HSPA1A/HSPA1B/HSPA6/VCP	7
BP	GO:2000273	positive regulation of signaling receptor activity	6/254	45/18800	3.00282e-05	0.000644381	0.000419403	ADRB2/ARC/CACNG3/CACNG4/EGF/HDAC6	6
BP	GO:2000785	regulation of autophagosome assembly	6/254	45/18800	3.00282e-05	0.000644381	0.000419403	ADPRH/FEZ1/LRRK2/MOAP1/WDR45/WIPI1	6
BP	GO:0046718	viral entry into host cell	10/254	146/18800	3.00765e-05	0.000644381	0.000419403	CAV1/CAV2/CD81/EFNB2/HSPA1A/HSPA1B/HYAL2/LDLR/SCARB1/SLC3A2	10
BP	GO:0045926	negative regulation of growth	13/254	245/18800	3.05279e-05	0.000650554	0.000423421	ADRB1/ADRB2/CAV3/CRYAB/EI24/FGFR3/GPC3/HSPA1A/HSPA1B/HYAL1/HYAL2/ULK2/WNT3A	13
BP	GO:0061462	protein localization to lysosome	6/254	46/18800	3.41449e-05	0.000720295	0.000468812	CACNG3/CACNG4/CD81/CLU/GLMP/LMBRD1	6
BP	GO:0034599	cellular response to oxidative stress	14/254	284/18800	3.4162e-05	0.000720295	0.000468812	BNIP3/CAT/CD36/HDAC6/HSPA1A/HSPA1B/LRRK2/MGST1/NR4A3/PAX2/PRKCD/PRKN/RHOB/SNCA	14
BP	GO:0034764	positive regulation of transmembrane transport	12/254	213/18800	3.44635e-05	0.000722828	0.000470461	ADRB2/ARC/C3/CACNG3/CACNG4/CALM1/GPC3/KCNE1/LACRT/NR4A3/RAMP3/SNCA	12
BP	GO:0010959	regulation of metal ion transport	17/254	403/18800	3.67716e-05	0.000767198	0.00049934	ACE/ADRB2/AHNAK/CALM1/CAV1/CAV3/DRD3/EGF/KCNE1/LACRT/NEDD4L/PCSK9/RAMP3/SNCA/STOM/VAMP2/VDAC1	17
BP	GO:0044406	adhesion of symbiont to host	4/254	15/18800	3.95065e-05	0.000819965	0.000533684	CD81/HSP90AB1/SCARB1/SFTPD	4
BP	GO:0009988	cell-cell recognition	7/254	69/18800	3.99871e-05	0.000825641	0.000537378	ACR/ATP8B3/B4GALT1/CCT2/CCT8/CD81/HSPA1L	7
BP	GO:0061077	chaperone-mediated protein folding	7/254	70/18800	4.39239e-05	0.000902252	0.000587241	CCT2/CCT8/CLU/HSPA1A/HSPA1B/HSPA1L/HSPA6	7
BP	GO:0036258	multivesicular body assembly	5/254	30/18800	4.6786e-05	0.000951237	0.000619124	CHMP3/CHMP4C/SNF8/VPS25/VPS37D	5
BP	GO:0090140	regulation of mitochondrial fission	5/254	30/18800	4.6786e-05	0.000951237	0.000619124	BNIP3/LRRK2/PGAM5/PRKN/RALA	5
BP	GO:0070374	positive regulation of ERK1 and ERK2 cascade	12/254	220/18800	4.72309e-05	0.000955102	0.000621639	ACKR3/ANGPT1/ARRB1/CD36/FGFR2/FGFR3/FGFR4/NECAB2/PLA2G5/PRKCZ/RAMP3/RIPK2	12
BP	GO:0051092	positive regulation of NF-kappaB transcription factor activity	10/254	154/18800	4.74555e-05	0.000955102	0.000621639	ADAM8/CAT/CAV1/CD36/CLU/HSPA1A/HSPA1B/PRKCZ/RIPK2/TLR3	10
BP	GO:0050805	negative regulation of synaptic transmission	7/254	71/18800	4.8173e-05	0.000964671	0.000627868	ABHD6/ACHE/ARC/DRD3/GRIA1/LRRK2/PRKN	7
BP	GO:0035036	sperm-egg recognition	6/254	49/18800	4.92792e-05	0.00098051	0.000638177	ACR/ATP8B3/B4GALT1/CCT2/CCT8/HSPA1L	6
BP	GO:0051896	regulation of protein kinase B signaling	11/254	187/18800	4.94561e-05	0.00098051	0.000638177	ADAM8/ANGPT1/CAV3/CSF3/DRD3/EGF/HSP90AA1/HSP90AB1/HYAL2/RAMP3/RET	11
BP	GO:0043271	negative regulation of ion transport	10/254	155/18800	5.01351e-05	0.000989052	0.000643736	ACE/CALM1/CAV1/CAV3/DRD3/KCNE1/NEDD4L/PCSK9/SNCA/VDAC1	10
BP	GO:0032496	response to lipopolysaccharide	15/254	333/18800	5.07006e-05	0.000995281	0.00064779	ACE/ADM/CASP3/CD36/CSF3/CTSG/DEFA3/DEFA4/EFNB2/FGFR2/LACRT/RIPK2/SCARB1/SELE/SNCA	15
BP	GO:0022407	regulation of cell-cell adhesion	18/254	456/18800	5.15766e-05	0.00100332	0.000653023	ADA/ADAM8/CASP3/CAV1/CD81/CEACAM1/CEACAM6/CTSG/EFNB2/HAS2/NR4A3/PRKCD/PRKCZ/RIPK2/SDC4/SELE/SFTPD/WNT3A	18
BP	GO:0019377	glycolipid catabolic process	4/254	16/18800	5.21173e-05	0.00100332	0.000653023	GALC/GBA/GLA/PRKCD	4
BP	GO:0035751	regulation of lysosomal lumen pH	4/254	16/18800	5.21173e-05	0.00100332	0.000653023	CLN5/LRRK2/TMEM199/VPS33A	4
BP	GO:2001212	regulation of vasculogenesis	4/254	16/18800	5.21173e-05	0.00100332	0.000653023	ADM/CD34/CEACAM1/RAMP2	4
BP	GO:0070371	ERK1 and ERK2 cascade	15/254	335/18800	5.42596e-05	0.00103954	0.000676598	ACKR3/ANGPT1/ARRB1/CD36/CEACAM1/EGF/EZR/FGFR2/FGFR3/FGFR4/NECAB2/PLA2G5/PRKCZ/RAMP3/RIPK2	15
BP	GO:1904063	negative regulation of cation transmembrane transport	8/254	98/18800	5.4873e-05	0.00104082	0.000677432	CALM1/CAV1/CAV3/DRD3/KCNE1/NEDD4L/PCSK9/VDAC1	8
BP	GO:0030149	sphingolipid catabolic process	5/254	31/18800	5.51719e-05	0.00104082	0.000677432	ASAH1/GALC/GBA/GLA/PRKCD	5
BP	GO:0036257	multivesicular body organization	5/254	31/18800	5.51719e-05	0.00104082	0.000677432	CHMP3/CHMP4C/SNF8/VPS25/VPS37D	5
BP	GO:0072666	establishment of protein localization to vacuole	6/254	50/18800	5.53712e-05	0.00104082	0.000677432	CACNG3/CACNG4/CLU/SNF8/VPS25/VPS37D	6
BP	GO:0050731	positive regulation of peptidyl-tyrosine phosphorylation	11/254	190/18800	5.71408e-05	0.00106904	0.000695799	ACE/ANGPT1/CD36/CD81/CSF3/DLG4/EGF/FGFR3/LACRT/RIPK2/WNT3A	11
BP	GO:0046470	phosphatidylcholine metabolic process	7/254	74/18800	6.29851e-05	0.00117288	0.000763381	FABP5/LDLR/PLA2G5/PLAAT1/RAB38/SCARB1/SLC44A2	7
BP	GO:0006677	glycosylceramide metabolic process	4/254	17/18800	6.74318e-05	0.00123382	0.000803049	GALC/GBA/GLA/PRKCD	4
BP	GO:0051580	regulation of neurotransmitter uptake	4/254	17/18800	6.74318e-05	0.00123382	0.000803049	DRD3/GFAP/PRKN/SNCA	4
BP	GO:1903541	regulation of exosomal secretion	4/254	17/18800	6.74318e-05	0.00123382	0.000803049	PRKN/SDC1/SDC4/SNF8	4
BP	GO:0042326	negative regulation of phosphorylation	16/254	382/18800	6.78062e-05	0.00123382	0.000803049	ANGPT1/CALM1/CASP3/CAV1/CAV3/CBLC/CEACAM1/DKK1/GBA/HYAL2/LRRK2/PRKCD/PRKCZ/PRKN/SNCA/VPS25	16
BP	GO:0050878	regulation of body fluid levels	16/254	382/18800	6.78062e-05	0.00123382	0.000803049	ADA/ADM/APLN/BLOC1S4/CAV1/CD34/CD36/CEACAM1/CTSG/GBA/HAS2/HYAL2/LACRT/PRKCD/TMEM79/WNT3A	16
BP	GO:0010822	positive regulation of mitochondrion organization	7/254	75/18800	6.86781e-05	0.00124358	0.000809398	BNIP3/CERS1/MOAP1/PGAM5/PRKN/RALA/VDAC1	7
BP	GO:0006816	calcium ion transport	17/254	424/18800	6.89663e-05	0.00124358	0.000809398	ACE/AHNAK/CACNG3/CACNG4/CALCRL/CALM1/CAV1/CAV3/DRD3/EGF/LACRT/RAMP2/RAMP3/SLC3A2/SNCA/VDAC1/WNT3A	17
BP	GO:0009395	phospholipid catabolic process	6/254	52/18800	6.93582e-05	0.00124501	0.00081033	ABHD6/LDLR/PLA2G4E/PLA2G5/PRKCD/SCARB1	6
BP	GO:1903037	regulation of leukocyte cell-cell adhesion	15/254	344/18800	7.31329e-05	0.00130681	0.000850551	ADA/ADAM8/CASP3/CAV1/CD81/CEACAM1/CTSG/EFNB2/HAS2/NR4A3/PRKCZ/RIPK2/SDC4/SELE/SFTPD	15
BP	GO:0006639	acylglycerol metabolic process	9/254	131/18800	7.34566e-05	0.00130681	0.000850551	ABHD6/C3/CAT/CAV1/CAV3/DAGLB/LDLR/PCSK9/SCARB1	9
BP	GO:0001881	receptor recycling	5/254	33/18800	7.53859e-05	0.00133216	0.00086705	ACHE/LDLR/PCSK9/RAMP3/SNCA	5
BP	GO:0072593	reactive oxygen species metabolic process	12/254	231/18800	7.55501e-05	0.00133216	0.00086705	BNIP3/CAT/CD36/CRYAB/HDAC6/LRRK2/PAX2/PRKCD/PRKN/SESN1/SFTPD/SNCA	12
BP	GO:0033059	cellular pigmentation	6/254	53/18800	7.73361e-05	0.00135169	0.000879761	BLOC1S4/GPR143/MREG/RAB1A/RAB38/VPS33A	6
BP	GO:0034381	plasma lipoprotein particle clearance	6/254	53/18800	7.73361e-05	0.00135169	0.000879761	CD36/EHD1/LDLR/PCSK9/SCARB1/VLDLR	6
BP	GO:0006641	triglyceride metabolic process	8/254	103/18800	7.82425e-05	0.00135564	0.000882331	C3/CAT/CAV1/CAV3/DAGLB/LDLR/PCSK9/SCARB1	8
BP	GO:1905477	positive regulation of protein localization to membrane	8/254	103/18800	7.82425e-05	0.00135564	0.000882331	CD81/DLG4/EZR/NECAB2/PRKN/RAMP3/STOM/WNT3A	8
BP	GO:0048167	regulation of synaptic plasticity	11/254	198/18800	8.28306e-05	0.00142892	0.000930028	ABHD6/ARC/DLG4/GFAP/GRIA1/LRRTM1/NCSTN/PRKCZ/SNCA/SYNGR1/VAMP2	11
BP	GO:0002444	myeloid leukocyte mediated immunity	8/254	104/18800	8.37871e-05	0.00143027	0.000930909	ACE/ADORA2B/C3/CTSG/MRGPRX2/NR4A3/PTGDS/VAMP2	8
BP	GO:0034766	negative regulation of ion transmembrane transport	8/254	104/18800	8.37871e-05	0.00143027	0.000930909	CALM1/CAV1/CAV3/DRD3/KCNE1/NEDD4L/PCSK9/VDAC1	8
BP	GO:0010975	regulation of neuron projection development	17/254	431/18800	8.42182e-05	0.00143027	0.000930909	ARC/DKK1/EFNB2/EHD1/FEZ1/GFAP/ITM2C/LRRK2/MAP6/NEDD4L/RET/RETREG3/RND2/SDC2/ULK2/VLDLR/WNT3A	17
BP	GO:0071496	cellular response to external stimulus	14/254	309/18800	8.48286e-05	0.00143027	0.000930909	ADORA2B/BNIP3/GABARAPL1/GBA/ITFG2/LRRK2/MAP1LC3C/PCSK9/SESN1/TLR3/WDR45/WDR45B/WIPI1/WIPI2	14
BP	GO:1904951	positive regulation of establishment of protein localization	14/254	309/18800	8.48286e-05	0.00143027	0.000930909	ACHE/ADAM8/CCT2/CCT8/CD81/EZR/HSP90AB1/HSPA1L/HYAL2/PLK3/PRKCD/PRKCZ/STOM/VAMP2	14
BP	GO:0045055	regulated exocytosis	12/254	234/18800	8.54424e-05	0.00143027	0.000930909	ADORA2B/CEACAM1/CRHBP/LRRK2/MRGPRX2/NR4A3/PTGDS/RAB11FIP1/SNCA/SYNGR1/TMEM79/VAMP2	12
BP	GO:0032769	negative regulation of monooxygenase activity	4/254	18/18800	8.57804e-05	0.00143027	0.000930909	CAV1/CAV3/GLA/SNCA	4
BP	GO:0043116	negative regulation of vascular permeability	4/254	18/18800	8.57804e-05	0.00143027	0.000930909	ADM/ANGPT1/CEACAM1/RAMP2	4
BP	GO:1903828	negative regulation of protein localization	11/254	199/18800	8.66475e-05	0.00143354	0.000933037	ANGPT1/CAV3/CD36/DRD3/GDI2/KCNE1/LRRK2/NEDD4L/PRKN/RAB11FIP1/TP53INP2	11
BP	GO:0000423	mitophagy	5/254	34/18800	8.74154e-05	0.00143354	0.000933037	CERS1/HDAC6/PRKN/RETREG1/VDAC1	5
BP	GO:0034383	low-density lipoprotein particle clearance	5/254	34/18800	8.74154e-05	0.00143354	0.000933037	CD36/EHD1/LDLR/PCSK9/SCARB1	5
BP	GO:1990000	amyloid fibril formation	5/254	34/18800	8.74154e-05	0.00143354	0.000933037	CD36/CLU/CRYAB/LDLR/PRKN	5
BP	GO:0070372	regulation of ERK1 and ERK2 cascade	14/254	311/18800	9.08354e-05	0.00148352	0.000965567	ACKR3/ANGPT1/ARRB1/CD36/CEACAM1/EZR/FGFR2/FGFR3/FGFR4/NECAB2/PLA2G5/PRKCZ/RAMP3/RIPK2	14
BP	GO:0010038	response to metal ion	15/254	351/18800	9.15634e-05	0.00148931	0.000969333	BNIP3/CALM1/CALR/CASP3/CAT/CAV1/CRHBP/CYBRD1/DLG4/LRRK2/NCSTN/NEDD4L/PRKN/SDC1/SNCA	15
BP	GO:0001655	urogenital system development	15/254	352/18800	9.45026e-05	0.00153087	0.000996382	ACE/ANGPT1/CAT/CD34/EFNB2/FGFR2/GPC3/HAS2/HYAL2/LRRK2/PAX2/PCSK9/RET/SDC1/SDC4	15
BP	GO:0032410	negative regulation of transporter activity	8/254	106/18800	9.58566e-05	0.00154028	0.00100251	CALM1/CAV1/CAV3/DRD3/KCNE1/NEDD4L/PCSK9/SNCA	8
BP	GO:0051341	regulation of oxidoreductase activity	8/254	106/18800	9.58566e-05	0.00154028	0.00100251	CAV1/CAV3/GLA/HDAC6/LRRK2/PRKN/SCARB1/SNCA	8
BP	GO:0050727	regulation of inflammatory response	16/254	394/18800	9.72892e-05	0.00155702	0.0010134	ACE/ADA/ADAM8/ADORA2B/C3/CALCRL/CD81/DAGLB/GBA/HYAL2/LDLR/LRRK2/PRKCD/SELE/SNCA/TLR3	16
BP	GO:0002237	response to molecule of bacterial origin	15/254	354/18800	0.000100629	0.00160403	0.001044	ACE/ADM/CASP3/CD36/CSF3/CTSG/DEFA3/DEFA4/EFNB2/FGFR2/LACRT/RIPK2/SCARB1/SELE/SNCA	15
BP	GO:0001570	vasculogenesis	7/254	80/18800	0.000103807	0.00164809	0.00107268	ACKR3/ADM/CAV1/CD34/CEACAM1/HAS2/RAMP2	7
BP	GO:0051480	regulation of cytosolic calcium ion concentration	15/254	356/18800	0.0001071	0.00169332	0.00110212	ACKR3/ADM/CALM1/CAV1/CAV2/CAV3/CD36/CXCR1/CXCR2/DLG4/DRD3/GRIA1/LACRT/RAMP3/SNCA	15
BP	GO:1905146	lysosomal protein catabolic process	4/254	19/18800	0.000107506	0.00169332	0.00110212	GBA/LAPTM4B/LDLR/TMEM199	4
BP	GO:0046466	membrane lipid catabolic process	5/254	36/18800	0.000115855	0.00180521	0.00117494	ASAH1/GALC/GBA/GLA/PRKCD	5
BP	GO:1903146	regulation of autophagy of mitochondrion	5/254	36/18800	0.000115855	0.00180521	0.00117494	BNIP3/CERS1/HDAC6/PRKN/VDAC1	5
BP	GO:0006986	response to unfolded protein	9/254	139/18800	0.000115968	0.00180521	0.00117494	HSP90AA1/HSP90AB1/HSPA1A/HSPA1B/HSPA1L/HSPA6/HSPB8/PRKN/VCP	9
BP	GO:0090066	regulation of anatomical structure size	18/254	487/18800	0.000118728	0.00184098	0.00119822	ACE/ADM/ADORA2B/ADRB1/ADRB2/CAV1/CAV3/CSF3/EZR/HSP90AB1/LRRK2/PAX2/PRKCD/RET/RND2/SLC12A4/ULK2/WNT3A	18
BP	GO:0043254	regulation of protein-containing complex assembly	16/254	401/18800	0.000119238	0.00184172	0.0011987	CAV3/CD36/CLU/CRYAB/CSF3/DKK1/GBA/GFAP/HDAC6/HSP90AA1/HSPA1A/HSPA1B/PRKCD/PRKCZ/SNCA/VCP	16
BP	GO:0072073	kidney epithelium development	9/254	140/18800	0.000122498	0.00188477	0.00122672	CAT/CD34/EFNB2/FGFR2/GPC3/PAX2/RET/SDC1/SDC4	9
BP	GO:0050732	negative regulation of peptidyl-tyrosine phosphorylation	6/254	58/18800	0.000128884	0.00197539	0.00128571	CAV1/CBLC/HYAL2/PRKCD/PRKCZ/VPS25	6
BP	GO:0032413	negative regulation of ion transmembrane transporter activity	7/254	83/18800	0.000131098	0.00198446	0.00129161	CALM1/CAV1/CAV3/DRD3/KCNE1/NEDD4L/PCSK9	7
BP	GO:0000910	cytokinesis	10/254	174/18800	0.000131724	0.00198446	0.00129161	CALM1/CHMP3/CHMP4C/DRD3/MRGPRX2/PLK3/POLDIP2/RAB11FIP4/RHOB/STAMBP	10
BP	GO:0031668	cellular response to extracellular stimulus	12/254	245/18800	0.000131861	0.00198446	0.00129161	ADORA2B/GABARAPL1/GBA/ITFG2/LRRK2/MAP1LC3C/PCSK9/SESN1/WDR45/WDR45B/WIPI1/WIPI2	12
BP	GO:0072659	protein localization to plasma membrane	13/254	283/18800	0.000132287	0.00198446	0.00129161	CAV3/CD81/EHD1/EHD2/EZR/GGA2/PIP5K1A/PRKCZ/RAB34/RAMP2/RAMP3/VAMP2/WNT3A	13
BP	GO:0014066	regulation of phosphatidylinositol 3-kinase signaling	8/254	111/18800	0.000132452	0.00198446	0.00129161	ANGPT1/CAT/CEACAM1/CSF3/EGF/PIP5K1A/PIP5K1B/STAMBP	8
BP	GO:0051084	'de novo' post-translational protein folding	5/254	37/18800	0.000132491	0.00198446	0.00129161	CCT2/HSPA1A/HSPA1B/HSPA1L/HSPA6	5
BP	GO:1990182	exosomal secretion	4/254	20/18800	0.000132961	0.00198446	0.00129161	PRKN/SDC1/SDC4/SNF8	4
BP	GO:0097006	regulation of plasma lipoprotein particle levels	7/254	84/18800	0.000141391	0.00210039	0.00136706	CD36/EHD1/LDLR/PCSK9/PLA2G5/SCARB1/VLDLR	7
BP	GO:0072503	cellular divalent inorganic cation homeostasis	18/254	494/18800	0.000141783	0.00210039	0.00136706	ACKR3/ADM/BNIP3/CALM1/CALR/CAV1/CAV2/CAV3/CD36/CXCR1/CXCR2/DLG4/DRD3/GRIA1/LACRT/RAMP3/SLC39A8/SNCA	18
BP	GO:0050679	positive regulation of epithelial cell proliferation	11/254	211/18800	0.000145551	0.00214823	0.0013982	APLN/B4GALT1/CAV2/EGF/FGFR2/HAS2/HYAL1/LACRT/NR4A3/PAX2/WNT3A	11
BP	GO:0048015	phosphatidylinositol-mediated signaling	10/254	177/18800	0.00015156	0.00222275	0.0014467	ANGPT1/CAT/CEACAM1/CSF3/EGF/EZR/GPR143/PIP5K1A/PIP5K1B/STAMBP	10
BP	GO:0006457	protein folding	11/254	212/18800	0.000151716	0.00222275	0.0014467	CALR/CCT2/CCT8/CLU/CRYAB/HSP90AA1/HSP90AB1/HSPA1A/HSPA1B/HSPA1L/HSPA6	11
BP	GO:0007032	endosome organization	7/254	85/18800	0.000152329	0.00222356	0.00144723	CHMP3/CHMP4C/LAPTM4B/PRKN/SNF8/VPS25/VPS37D	7
BP	GO:0043407	negative regulation of MAP kinase activity	6/254	60/18800	0.000155869	0.00226693	0.00147546	CAV1/CAV3/CBLC/GBA/HYAL2/PRKCD	6
BP	GO:0031669	cellular response to nutrient levels	11/254	213/18800	0.000158101	0.00229102	0.00149114	GABARAPL1/GBA/ITFG2/LRRK2/MAP1LC3C/PCSK9/SESN1/WDR45/WDR45B/WIPI1/WIPI2	11
BP	GO:0090141	positive regulation of mitochondrial fission	4/254	21/18800	0.00016251	0.00234148	0.00152398	BNIP3/PGAM5/PRKN/RALA	4
BP	GO:0031349	positive regulation of defense response	13/254	289/18800	0.000162758	0.00234148	0.00152398	ACE/ADAM8/ADORA2B/C3/CD81/HSP90AA1/HYAL2/LDLR/LRRK2/PLA2G5/RIPK2/SNCA/TLR3	13
BP	GO:0006874	cellular calcium ion homeostasis	17/254	456/18800	0.000165679	0.00237492	0.00154575	ACKR3/ADM/BNIP3/CALM1/CALR/CAV1/CAV2/CAV3/CD36/CXCR1/CXCR2/DLG4/DRD3/GRIA1/LACRT/RAMP3/SNCA	17
BP	GO:0032387	negative regulation of intracellular transport	6/254	61/18800	0.00017094	0.00243473	0.00158467	ANGPT1/CD36/CRYAB/KCNE1/LRRK2/PCSK9	6
BP	GO:1901031	regulation of response to reactive oxygen species	5/254	39/18800	0.000171195	0.00243473	0.00158467	CD36/HDAC6/LRRK2/NR4A3/SESN1	5
BP	GO:0043161	proteasome-mediated ubiquitin-dependent protein catabolic process	16/254	414/18800	0.000171684	0.00243473	0.00158467	ARRB1/CALR/CAV1/CLU/GBA/HSP90AB1/HSPA1A/HSPA1B/LRRK2/NEDD4L/PLK3/PRKN/PSMD1/UBQLN4/USP5/VCP	16
BP	GO:0071900	regulation of protein serine/threonine kinase activity	15/254	372/18800	0.000173308	0.00244395	0.00159068	ADAM8/ADRB2/CALM1/CASP3/CAV1/CAV3/CBLC/DKK1/EGF/GBA/HSP90AB1/HYAL2/LRRK2/PRKCD/SNCA	15
BP	GO:0009266	response to temperature stimulus	10/254	180/18800	0.000173857	0.00244395	0.00159068	ADM/ADRB1/ADRB2/CD34/HSP90AA1/HSP90AB1/HSPA1A/HSPA1B/HSPA6/VCP	10
BP	GO:0022409	positive regulation of cell-cell adhesion	13/254	291/18800	0.000174174	0.00244395	0.00159068	ADA/ADAM8/CAV1/CD81/CEACAM6/CTSG/EFNB2/HAS2/NR4A3/PRKCZ/RIPK2/SELE/WNT3A	13
BP	GO:0034614	cellular response to reactive oxygen species	9/254	147/18800	0.000177385	0.00248028	0.00161432	BNIP3/CAT/CD36/HDAC6/LRRK2/NR4A3/PAX2/PRKCD/RHOB	9
BP	GO:0048017	inositol lipid-mediated signaling	10/254	181/18800	0.000181877	0.00253419	0.00164941	ANGPT1/CAT/CEACAM1/CSF3/EGF/EZR/GPR143/PIP5K1A/PIP5K1B/STAMBP	10
BP	GO:1904064	positive regulation of cation transmembrane transport	9/254	148/18800	0.000186682	0.00259208	0.00168709	ADRB2/ARC/CACNG3/CACNG4/CALM1/KCNE1/LACRT/RAMP3/SNCA	9
BP	GO:0035967	cellular response to topologically incorrect protein	8/254	117/18800	0.000190861	0.00264091	0.00171887	HDAC6/HSPA1A/HSPA1B/HSPA1L/HSPA6/HSPB8/PRKN/VCP	8
BP	GO:0000266	mitochondrial fission	5/254	40/18800	0.000193512	0.00266833	0.00173671	BNIP3/LRRK2/PGAM5/PRKN/RALA	5
BP	GO:0039702	viral budding via host ESCRT complex	4/254	22/18800	0.000196525	0.00269124	0.00175162	CHMP3/CHMP4C/SNF8/VPS37D	4
BP	GO:1901673	regulation of mitotic spindle assembly	4/254	22/18800	0.000196525	0.00269124	0.00175162	CHMP3/CHMP4C/HSPA1A/HSPA1B	4
BP	GO:0043405	regulation of MAP kinase activity	10/254	183/18800	0.000198854	0.00271381	0.00176631	ADAM8/CAV1/CAV3/CBLC/DKK1/EGF/GBA/HYAL2/LRRK2/PRKCD	10
BP	GO:0044242	cellular lipid catabolic process	11/254	219/18800	0.000201408	0.00273929	0.0017829	ABHD6/ASAH1/DAGLB/GALC/GBA/GLA/LDLR/PLA2G4E/PLA2G5/PRKCD/SCARB1	11
BP	GO:0051897	positive regulation of protein kinase B signaling	8/254	119/18800	0.000214485	0.00290722	0.0018922	ADAM8/ANGPT1/CSF3/EGF/HSP90AA1/HSP90AB1/RAMP3/RET	8
BP	GO:0006458	'de novo' protein folding	5/254	41/18800	0.00021798	0.00294458	0.00191651	CCT2/HSPA1A/HSPA1B/HSPA1L/HSPA6	5
BP	GO:0055074	calcium ion homeostasis	17/254	468/18800	0.000224908	0.0030279	0.00197074	ACKR3/ADM/BNIP3/CALM1/CALR/CAV1/CAV2/CAV3/CD36/CXCR1/CXCR2/DLG4/DRD3/GRIA1/LACRT/RAMP3/SNCA	17
BP	GO:0070507	regulation of microtubule cytoskeleton organization	9/254	152/18800	0.000228026	0.00305954	0.00199134	CAV3/CHMP3/CHMP4C/HDAC6/HSPA1A/HSPA1B/MAP6/SNCA/WNT3A	9
BP	GO:0050678	regulation of epithelial cell proliferation	15/254	382/18800	0.000230702	0.00308506	0.00200795	APLN/B4GALT1/CAV1/CAV2/CEACAM1/EFNB2/EGF/FGFR2/GPC3/HAS2/HYAL1/LACRT/NR4A3/PAX2/WNT3A	15
BP	GO:0032465	regulation of cytokinesis	7/254	91/18800	0.000233249	0.00310869	0.00202333	CALM1/CHMP4C/DRD3/MRGPRX2/PLK3/POLDIP2/RAB11FIP4	7
BP	GO:0060828	regulation of canonical Wnt signaling pathway	12/254	261/18800	0.000237076	0.00314915	0.00204966	CAV1/DKK1/DKKL1/EGF/FGFR2/GPC3/GPC5/LRRK2/PRKN/RSPO1/VCP/WNT3A	12
BP	GO:0003018	vascular process in circulatory system	12/254	263/18800	0.000254241	0.00336595	0.00219077	ACE/ADM/ADORA2B/ADRB1/ADRB2/ANGPT1/CAV1/CD36/CEACAM1/FABP5/RAMP2/SLC7A5	12
BP	GO:0007611	learning or memory	12/254	264/18800	0.000263213	0.00344365	0.00224134	ARC/CASP3/CRHBP/DKK1/DLG4/DRD3/GRIA1/LDLR/NCSTN/PRKCZ/PRKN/VLDLR	12
BP	GO:0031503	protein-containing complex localization	9/254	155/18800	0.000263796	0.00344365	0.00224134	ARC/CACNG3/CACNG4/DLG4/DRD3/EFNB2/EZR/GSG1L/PRKCZ	9
BP	GO:1905952	regulation of lipid localization	9/254	155/18800	0.000263796	0.00344365	0.00224134	C3/CD36/EHD1/PCSK9/PRKCD/PRKN/RETN/SCARB1/SURF4	9
BP	GO:0010517	regulation of phospholipase activity	6/254	66/18800	0.000264431	0.00344365	0.00224134	FGFR2/FGFR3/PLA2G5/PRKCZ/SELE/SNCA	6
BP	GO:0070265	necrotic cell death	6/254	66/18800	0.000264431	0.00344365	0.00224134	ASAH1/BNIP3/CAV1/HEBP2/PGAM5/TLR3	6
BP	GO:0051091	positive regulation of DNA-binding transcription factor activity	12/254	265/18800	0.000272453	0.00350475	0.00228111	ADAM8/CAT/CAV1/CD36/CLU/CSF3/HSPA1A/HSPA1B/PRKCZ/RIPK2/TLR3/WNT3A	12
BP	GO:0016139	glycoside catabolic process	3/254	10/18800	0.000272641	0.00350475	0.00228111	FUCA2/GBA/GLA	3
BP	GO:0150172	regulation of phosphatidylcholine metabolic process	3/254	10/18800	0.000272641	0.00350475	0.00228111	LDLR/RAB38/SCARB1	3
BP	GO:1905165	regulation of lysosomal protein catabolic process	3/254	10/18800	0.000272641	0.00350475	0.00228111	GBA/LAPTM4B/LDLR	3
BP	GO:0007009	plasma membrane organization	9/254	156/18800	0.000276705	0.00354557	0.00230767	CAV1/CAV2/CAV3/CHMP3/CHMP4C/CLU/EHD2/PRKCD/SERPINA5	9
BP	GO:0008037	cell recognition	11/254	228/18800	0.000284993	0.00362908	0.00236203	ACR/ATP8B3/B4GALT1/CASP3/CCT2/CCT8/CD36/CD81/HSPA1L/PLA2G5/SCARB1	11
BP	GO:0001657	ureteric bud development	7/254	94/18800	0.000285044	0.00362908	0.00236203	CAT/FGFR2/GPC3/PAX2/RET/SDC1/SDC4	7
BP	GO:0055067	monovalent inorganic cation homeostasis	9/254	157/18800	0.000290134	0.00368211	0.00239655	ACE/CLN5/DRD3/LRRK2/NEDD4L/RAB38/SLC12A4/TMEM199/VPS33A	9
BP	GO:0072163	mesonephric epithelium development	7/254	95/18800	0.000304228	0.00383654	0.00249706	CAT/FGFR2/GPC3/PAX2/RET/SDC1/SDC4	7
BP	GO:0072164	mesonephric tubule development	7/254	95/18800	0.000304228	0.00383654	0.00249706	CAT/FGFR2/GPC3/PAX2/RET/SDC1/SDC4	7
BP	GO:0046503	glycerolipid catabolic process	6/254	68/18800	0.000311473	0.00391551	0.00254846	ABHD6/DAGLB/LDLR/PLA2G4E/PLA2G5/SCARB1	6
BP	GO:0051348	negative regulation of transferase activity	12/254	270/18800	0.000322898	0.00404639	0.00263364	CASP3/CAV1/CAV3/CBLC/CEACAM1/CERS1/GBA/HYAL2/PRKCD/PRKN/SNCA/VPS25	12
BP	GO:0032091	negative regulation of protein binding	7/254	96/18800	0.000324434	0.00405288	0.00263786	ACE/ADRB2/CAV1/DKK1/LRRK2/PCSK9/PRKCD	7
BP	GO:0032400	melanosome localization	4/254	25/18800	0.000329204	0.00408685	0.00265998	GPR143/MREG/RAB1A/VPS33A	4
BP	GO:0048668	collateral sprouting	4/254	25/18800	0.000329204	0.00408685	0.00265998	HDAC6/RND2/ULK2/WNT3A	4
BP	GO:0016049	cell growth	17/254	484/18800	0.000332075	0.00410969	0.00267484	CAV3/CEACAM1/CRYAB/EI24/HDAC6/HSP90AA1/HSP90AB1/HSPA1A/HSPA1B/HYAL1/HYAL2/NEDD4L/PRKCZ/PRKN/RND2/ULK2/WNT3A	17
BP	GO:0034394	protein localization to cell surface	6/254	69/18800	0.000337328	0.00414893	0.00270038	ANGPT1/CAV3/EGF/GGA2/HSP90AB1/NEDD4L	6
BP	GO:0050795	regulation of behavior	6/254	69/18800	0.000337328	0.00414893	0.00270038	ADRB1/DLG4/DRD3/NR4A3/PTGDS/RETN	6
BP	GO:0045936	negative regulation of phosphate metabolic process	16/254	440/18800	0.000339252	0.00415975	0.00270742	ANGPT1/CALM1/CASP3/CAV1/CAV3/CBLC/CEACAM1/DKK1/GBA/HYAL2/LRRK2/PRKCD/PRKCZ/PRKN/SNCA/VPS25	16
BP	GO:0010563	negative regulation of phosphorus metabolic process	16/254	441/18800	0.00034784	0.00425197	0.00276744	ANGPT1/CALM1/CASP3/CAV1/CAV3/CBLC/CEACAM1/DKK1/GBA/HYAL2/LRRK2/PRKCD/PRKCZ/PRKN/SNCA/VPS25	16
BP	GO:0060070	canonical Wnt signaling pathway	13/254	313/18800	0.000352659	0.00429769	0.0027972	CAV1/DKK1/DKKL1/EGF/FGFR2/GPC3/GPC5/LRRK2/PRKN/RSPO1/SDC1/VCP/WNT3A	13
BP	GO:0099003	vesicle-mediated transport in synapse	10/254	197/18800	0.000359125	0.00436315	0.00283981	ADORA2B/ARC/DRD3/EFNB2/GSG1L/LRRK2/SH3GL3/SNCA/VAMP2/WNT3A	10
BP	GO:0002718	regulation of cytokine production involved in immune response	7/254	98/18800	0.000368074	0.00441495	0.00287352	ANGPT1/CD36/CD81/NR4A3/PRKCZ/SLC7A5/TLR3	7
BP	GO:0034620	cellular response to unfolded protein	7/254	98/18800	0.000368074	0.00441495	0.00287352	HSPA1A/HSPA1B/HSPA1L/HSPA6/HSPB8/PRKN/VCP	7
BP	GO:0042632	cholesterol homeostasis	7/254	98/18800	0.000368074	0.00441495	0.00287352	CAV1/CAV3/EHD1/FGFR4/LDLR/PCSK9/SCARB1	7
BP	GO:0060291	long-term synaptic potentiation	7/254	98/18800	0.000368074	0.00441495	0.00287352	ARC/GFAP/LRRTM1/NCSTN/PRKCZ/SNCA/VAMP2	7
BP	GO:0001765	membrane raft assembly	3/254	11/18800	0.000371144	0.00441495	0.00287352	CAV1/CAV2/CAV3	3
BP	GO:0060159	regulation of dopamine receptor signaling pathway	3/254	11/18800	0.000371144	0.00441495	0.00287352	CAV2/DRD3/LRRK2	3
BP	GO:0072584	caveolin-mediated endocytosis	3/254	11/18800	0.000371144	0.00441495	0.00287352	CAV1/CAV3/NEDD4L	3
BP	GO:0035794	positive regulation of mitochondrial membrane permeability	5/254	46/18800	0.000377418	0.00447622	0.0029134	BNIP3/HEBP2/HSPA1A/MOAP1/SLC35F6	5
BP	GO:0033673	negative regulation of kinase activity	11/254	236/18800	0.000382214	0.00448553	0.00291946	CASP3/CAV1/CAV3/CBLC/CEACAM1/GBA/HYAL2/PRKCD/PRKN/SNCA/VPS25	11
BP	GO:0034767	positive regulation of ion transmembrane transport	9/254	163/18800	0.000382525	0.00448553	0.00291946	ADRB2/ARC/CACNG3/CACNG4/CALM1/KCNE1/LACRT/RAMP3/SNCA	9
BP	GO:0061025	membrane fusion	9/254	163/18800	0.000382525	0.00448553	0.00291946	CAV2/CHMP3/HYAL2/PLA2G5/RAB34/SERPINA5/SNCA/STX12/VAMP2	9
BP	GO:0036296	response to increased oxygen levels	4/254	26/18800	0.000384956	0.00448553	0.00291946	BNIP3/CAT/CAV1/TMEM199	4
BP	GO:0045324	late endosome to vacuole transport	4/254	26/18800	0.000384956	0.00448553	0.00291946	CHMP3/CHMP4C/SNF8/VPS25	4
BP	GO:0051875	pigment granule localization	4/254	26/18800	0.000384956	0.00448553	0.00291946	GPR143/MREG/RAB1A/VPS33A	4
BP	GO:0001823	mesonephros development	7/254	99/18800	0.00039159	0.00453629	0.0029525	CAT/FGFR2/GPC3/PAX2/RET/SDC1/SDC4	7
BP	GO:0055092	sterol homeostasis	7/254	99/18800	0.00039159	0.00453629	0.0029525	CAV1/CAV3/EHD1/FGFR4/LDLR/PCSK9/SCARB1	7
BP	GO:0098657	import into cell	11/254	238/18800	0.000410456	0.00474107	0.00308578	CD36/CYBRD1/DRD3/GFAP/PRKN/RAMP3/SLC12A4/SLC39A8/SLC3A2/SLC7A5/SNCA	11
BP	GO:0002367	cytokine production involved in immune response	7/254	100/18800	0.000416292	0.00476991	0.00310455	ANGPT1/CD36/CD81/NR4A3/PRKCZ/SLC7A5/TLR3	7
BP	GO:0001774	microglial cell activation	5/254	47/18800	0.000417741	0.00476991	0.00310455	CLU/LDLR/LRRK2/SNCA/TLR3	5
BP	GO:0090279	regulation of calcium ion import	5/254	47/18800	0.000417741	0.00476991	0.00310455	ACE/CAV3/EGF/RAMP3/VDAC1	5
BP	GO:2000378	negative regulation of reactive oxygen species metabolic process	5/254	47/18800	0.000417741	0.00476991	0.00310455	BNIP3/CRYAB/HDAC6/PAX2/PRKN	5
BP	GO:0010565	regulation of cellular ketone metabolic process	8/254	132/18800	0.000433452	0.00493517	0.00321211	ADM/CAV1/CEACAM1/DKKL1/FABP5/FGFR4/NR4A3/SNCA	8
BP	GO:0010498	proteasomal protein catabolic process	17/254	496/18800	0.000439209	0.00498646	0.00324549	ARRB1/CALR/CAV1/CLU/GBA/HSP90AB1/HSPA1A/HSPA1B/LAMP3/LRRK2/NEDD4L/PLK3/PRKN/PSMD1/UBQLN4/USP5/VCP	17
BP	GO:0043473	pigmentation	7/254	101/18800	0.000442224	0.00500643	0.00325849	BLOC1S4/GPR143/MFSD12/MREG/RAB1A/RAB38/VPS33A	7
BP	GO:0001963	synaptic transmission, dopaminergic	4/254	27/18800	0.00044714	0.00503349	0.0032761	CRHBP/DRD3/PRKN/SNCA	4
BP	GO:0010884	positive regulation of lipid storage	4/254	27/18800	0.00044714	0.00503349	0.0032761	C3/CD36/EHD1/SCARB1	4
BP	GO:0051048	negative regulation of secretion	9/254	167/18800	0.000456656	0.00512613	0.0033364	ACE/ADA/CEACAM1/CRHBP/DRD3/EGF/PRKN/RAB11FIP1/SNCA	9
BP	GO:0042058	regulation of epidermal growth factor receptor signaling pathway	6/254	73/18800	0.000457996	0.00512673	0.00333679	CBLC/CEACAM1/EGF/MVB12B/VPS25/WDR54	6
BP	GO:0017157	regulation of exocytosis	10/254	204/18800	0.000472922	0.00527898	0.00343589	ADORA2B/CEACAM1/LRRK2/PRKN/RALA/SDC1/SDC4/SNCA/SNF8/VAMP2	10
BP	GO:0070482	response to oxygen levels	13/254	324/18800	0.000489138	0.00536363	0.00349098	ACE/ADA/ADAM8/ADM/BNIP3/CASP3/CAT/CAV1/CAV3/CD34/CRYAB/PLK3/TMEM199	13
BP	GO:0007501	mesodermal cell fate specification	3/254	12/18800	0.000489927	0.00536363	0.00349098	DKK1/PAX2/WNT3A	3
BP	GO:0044650	adhesion of symbiont to host cell	3/254	12/18800	0.000489927	0.00536363	0.00349098	CD81/HSP90AB1/SFTPD	3
BP	GO:0051001	negative regulation of nitric-oxide synthase activity	3/254	12/18800	0.000489927	0.00536363	0.00349098	CAV1/CAV3/GLA	3
BP	GO:0051583	dopamine uptake involved in synaptic transmission	3/254	12/18800	0.000489927	0.00536363	0.00349098	DRD3/PRKN/SNCA	3
BP	GO:0051934	catecholamine uptake involved in synaptic transmission	3/254	12/18800	0.000489927	0.00536363	0.00349098	DRD3/PRKN/SNCA	3
BP	GO:0072178	nephric duct morphogenesis	3/254	12/18800	0.000489927	0.00536363	0.00349098	EFNB2/GPC3/PAX2	3
BP	GO:0007204	positive regulation of cytosolic calcium ion concentration	13/254	325/18800	0.000503508	0.00549721	0.00357792	ACKR3/ADM/CALM1/CAV1/CAV3/CD36/CXCR1/CXCR2/DLG4/DRD3/LACRT/RAMP3/SNCA	13
BP	GO:0030431	sleep	4/254	28/18800	0.000516166	0.00558946	0.00363797	ADRB1/DRD3/MRGPRX2/PTGDS	4
BP	GO:1901017	negative regulation of potassium ion transmembrane transporter activity	4/254	28/18800	0.000516166	0.00558946	0.00363797	CAV1/CAV3/KCNE1/NEDD4L	4
BP	GO:1903649	regulation of cytoplasmic transport	4/254	28/18800	0.000516166	0.00558946	0.00363797	CHMP3/EZR/LRRK2/PRKN	4
BP	GO:0072175	epithelial tube formation	8/254	136/18800	0.000528997	0.00570948	0.00371608	ADM/CASP3/EGF/FGFR2/PAX2/RALA/RET/SDC4	8
BP	GO:0043523	regulation of neuron apoptotic process	10/254	207/18800	0.000530115	0.00570948	0.00371608	ADAM8/ANGPT1/CASP3/GBA/HSP90AB1/PCSK9/PRKN/RETREG1/SNCA/STAMBP	10
BP	GO:2001233	regulation of apoptotic signaling pathway	14/254	370/18800	0.000537001	0.00576805	0.00375421	ACKR3/CAV1/CLU/HSPA1A/HSPA1B/HYAL2/ITM2C/LRRK2/PRKCD/PRKN/RET/RNF183/SLC35F6/SRPX	14
BP	GO:0001666	response to hypoxia	12/254	286/18800	0.000540768	0.00578603	0.00376591	ACE/ADA/ADAM8/ADM/BNIP3/CASP3/CAT/CAV1/CAV3/CD34/CRYAB/PLK3	12
BP	GO:1903320	regulation of protein modification by small protein conjugation or removal	11/254	246/18800	0.000541578	0.00578603	0.00376591	ANGPT1/ARRB1/CAV1/HSP90AA1/HSP90AB1/HSPA1A/HSPA1B/LRRK2/PRKN/RIPK2/VCP	11
BP	GO:0060562	epithelial tube morphogenesis	13/254	328/18800	0.000548786	0.00584736	0.00380582	ADM/CASP3/CAV3/EFNB2/EGF/FGFR2/GPC3/PAX2/RALA/RET/RHOB/SDC4/WNT3A	13
BP	GO:0002269	leukocyte activation involved in inflammatory response	5/254	50/18800	0.00055834	0.00586362	0.00381641	CLU/LDLR/LRRK2/SNCA/TLR3	5
BP	GO:2001238	positive regulation of extrinsic apoptotic signaling pathway	5/254	50/18800	0.00055834	0.00586362	0.00381641	CAV1/HYAL2/ITM2C/RET/SRPX	5
BP	GO:0002027	regulation of heart rate	7/254	105/18800	0.000559141	0.00586362	0.00381641	ADA/ADM/ADRB1/CALM1/CAV1/CAV3/KCNE1	7
BP	GO:0006906	vesicle fusion	7/254	105/18800	0.000559141	0.00586362	0.00381641	CAV2/CHMP3/PLA2G5/RAB34/SNCA/STX12/VAMP2	7
BP	GO:0071868	cellular response to monoamine stimulus	7/254	105/18800	0.000559141	0.00586362	0.00381641	CAV2/DRD3/LRRK2/NCSTN/NR4A3/PRKN/SNCA	7
BP	GO:0071870	cellular response to catecholamine stimulus	7/254	105/18800	0.000559141	0.00586362	0.00381641	CAV2/DRD3/LRRK2/NCSTN/NR4A3/PRKN/SNCA	7
BP	GO:0043299	leukocyte degranulation	6/254	76/18800	0.00056873	0.00594853	0.00387167	ADORA2B/CEACAM1/MRGPRX2/NR4A3/PTGDS/VAMP2	6
BP	GO:0048545	response to steroid hormone	13/254	330/18800	0.000580848	0.00605937	0.00394381	ACE/ACR/ADM/CALR/CASP3/CAV1/DEFA3/GBA/HDAC6/HSPA1A/HSPA1B/NR4A3/SDC1	13
BP	GO:0030212	hyaluronan metabolic process	4/254	29/18800	0.000592445	0.00614816	0.0040016	EGF/HAS2/HYAL1/HYAL2	4
BP	GO:0090169	regulation of spindle assembly	4/254	29/18800	0.000592445	0.00614816	0.0040016	CHMP3/CHMP4C/HSPA1A/HSPA1B	4
BP	GO:0034612	response to tumor necrosis factor	11/254	249/18800	0.000599017	0.00620021	0.00403548	ASAH1/CASP3/CRHBP/GBA/HAS2/HSPA1A/HSPA1B/HYAL1/HYAL2/PRKN/SELE	11
BP	GO:0090559	regulation of membrane permeability	6/254	77/18800	0.000609919	0.00625629	0.00407198	BNIP3/HEBP2/HSPA1A/LAPTM4B/MOAP1/SLC35F6	6
BP	GO:0048813	dendrite morphogenesis	8/254	139/18800	0.000611299	0.00625629	0.00407198	ARC/DLG4/HDAC6/LRRK2/MAP6/NEDD4L/SDC2/VLDLR	8
BP	GO:0098876	vesicle-mediated transport to the plasma membrane	8/254	139/18800	0.000611299	0.00625629	0.00407198	EHD1/EHD2/GGA2/PLA2G4E/RAB11FIP4/RAB34/SNF8/VAMP2	8
BP	GO:0010823	negative regulation of mitochondrion organization	5/254	51/18800	0.000612285	0.00625629	0.00407198	BNIP3/CLU/HSPA1A/PRKN/SLC35F6	5
BP	GO:1905710	positive regulation of membrane permeability	5/254	51/18800	0.000612285	0.00625629	0.00407198	BNIP3/HEBP2/HSPA1A/MOAP1/SLC35F6	5
BP	GO:0010634	positive regulation of epithelial cell migration	9/254	174/18800	0.000614665	0.00626455	0.00407736	ANGPT1/CALR/EGF/HAS2/HDAC6/HYAL1/IQSEC1/RHOB/SCARB1	9
BP	GO:0019882	antigen processing and presentation	7/254	107/18800	0.000626162	0.00632946	0.0041196	ABCB9/ACE/CALR/CTSF/CTSV/GBA/RAB34	7
BP	GO:0001973	G protein-coupled adenosine receptor signaling pathway	3/254	13/18800	0.000630564	0.00632946	0.0041196	ADA/ADORA2B/NECAB2	3
BP	GO:0035588	G protein-coupled purinergic receptor signaling pathway	3/254	13/18800	0.000630564	0.00632946	0.0041196	ADA/ADORA2B/NECAB2	3
BP	GO:1903265	positive regulation of tumor necrosis factor-mediated signaling pathway	3/254	13/18800	0.000630564	0.00632946	0.0041196	HSPA1A/HSPA1B/PRKN	3
BP	GO:1904925	positive regulation of autophagy of mitochondrion in response to mitochondrial depolarization	3/254	13/18800	0.000630564	0.00632946	0.0041196	GBA/HDAC6/PRKN	3
BP	GO:1905907	negative regulation of amyloid fibril formation	3/254	13/18800	0.000630564	0.00632946	0.0041196	CLU/CRYAB/LDLR	3
BP	GO:0051924	regulation of calcium ion transport	11/254	251/18800	0.000640064	0.0064012	0.0041663	ACE/AHNAK/CALM1/CAV1/CAV3/DRD3/EGF/LACRT/RAMP3/SNCA/VDAC1	11
BP	GO:0042157	lipoprotein metabolic process	8/254	140/18800	0.000640923	0.0064012	0.0041663	ATG16L1/GBA/LDLR/PCSK9/WDR45/WDR45B/WIPI1/WIPI2	8
BP	GO:0031279	regulation of cyclase activity	6/254	78/18800	0.000653385	0.00650935	0.00423669	ACR/ADORA2B/ADRB1/ADRB2/CALM1/DRD3	6
BP	GO:0006469	negative regulation of protein kinase activity	10/254	213/18800	0.000661775	0.0065297	0.00424993	CASP3/CAV1/CAV3/CBLC/CEACAM1/GBA/HYAL2/PRKCD/SNCA/VPS25	10
BP	GO:0031396	regulation of protein ubiquitination	10/254	213/18800	0.000661775	0.0065297	0.00424993	ANGPT1/ARRB1/CAV1/HSP90AA1/HSP90AB1/HSPA1A/HSPA1B/LRRK2/PRKN/RIPK2	10
BP	GO:0071867	response to monoamine	7/254	108/18800	0.000661982	0.0065297	0.00424993	CAV2/DRD3/LRRK2/NCSTN/NR4A3/PRKN/SNCA	7
BP	GO:0071869	response to catecholamine	7/254	108/18800	0.000661982	0.0065297	0.00424993	CAV2/DRD3/LRRK2/NCSTN/NR4A3/PRKN/SNCA	7
BP	GO:0051222	positive regulation of protein transport	12/254	293/18800	0.000669204	0.00658464	0.00428569	ACHE/ADAM8/CD81/EZR/HSP90AB1/HSPA1L/HYAL2/PLK3/PRKCD/PRKCZ/STOM/VAMP2	12
BP	GO:0007190	activation of adenylate cyclase activity	4/254	30/18800	0.000676393	0.00663898	0.00432106	ACR/ADORA2B/ADRB1/ADRB2	4
BP	GO:0030301	cholesterol transport	6/254	79/18800	0.000699213	0.00679791	0.0044245	CAV1/CD36/CLU/LDLR/PCSK9/SCARB1	6
BP	GO:1901184	regulation of ERBB signaling pathway	6/254	79/18800	0.000699213	0.00679791	0.0044245	CBLC/CEACAM1/EGF/MVB12B/VPS25/WDR54	6
BP	GO:0009408	response to heat	7/254	109/18800	0.000699408	0.00679791	0.0044245	CD34/HSP90AA1/HSP90AB1/HSPA1A/HSPA1B/HSPA6/VCP	7
BP	GO:0090174	organelle membrane fusion	7/254	109/18800	0.000699408	0.00679791	0.0044245	CAV2/CHMP3/PLA2G5/RAB34/SNCA/STX12/VAMP2	7
BP	GO:0050832	defense response to fungus	5/254	53/18800	0.000731783	0.00709527	0.00461804	CTSG/DEFA3/DEFA4/GAPDH/PLA2G5	5
BP	GO:0061099	negative regulation of protein tyrosine kinase activity	4/254	31/18800	0.000768426	0.0074282	0.00483473	CAV1/CBLC/HYAL2/VPS25	4
BP	GO:0014065	phosphatidylinositol 3-kinase signaling	8/254	144/18800	0.000771229	0.0074282	0.00483473	ANGPT1/CAT/CEACAM1/CSF3/EGF/PIP5K1A/PIP5K1B/STAMBP	8
BP	GO:0050900	leukocyte migration	14/254	384/18800	0.000771713	0.0074282	0.00483473	ADA/ADAM8/B4GALT1/CALR/CD34/CD81/CSF3R/CTSG/CXCR1/CXCR2/GBA/RET/SELE/SFTPD	14
BP	GO:0003015	heart process	11/254	257/18800	0.000777521	0.00746608	0.00485939	ACE/ADA/ADM/ADRB1/APLN/CALM1/CAV1/CAV3/KCNE1/NEDD4L/RAMP3	11
BP	GO:0007171	activation of transmembrane receptor protein tyrosine kinase activity	3/254	14/18800	0.00079455	0.00754308	0.00490951	ADRB2/ANGPT1/EGF	3
BP	GO:0030213	hyaluronan biosynthetic process	3/254	14/18800	0.00079455	0.00754308	0.00490951	EGF/HAS2/HYAL1	3
BP	GO:0061709	reticulophagy	3/254	14/18800	0.00079455	0.00754308	0.00490951	RETREG1/RETREG3/ULK2	3
BP	GO:1904923	regulation of autophagy of mitochondrion in response to mitochondrial depolarization	3/254	14/18800	0.00079455	0.00754308	0.00490951	GBA/HDAC6/PRKN	3
BP	GO:0010524	positive regulation of calcium ion transport into cytosol	5/254	54/18800	0.000797676	0.00754308	0.00490951	CALM1/CAV1/LACRT/RAMP3/SNCA	5
BP	GO:0061900	glial cell activation	5/254	54/18800	0.000797676	0.00754308	0.00490951	CLU/LDLR/LRRK2/SNCA/TLR3	5
BP	GO:0036293	response to decreased oxygen levels	12/254	299/18800	0.000798791	0.00754308	0.00490951	ACE/ADA/ADAM8/ADM/BNIP3/CASP3/CAT/CAV1/CAV3/CD34/CRYAB/PLK3	12
BP	GO:0031333	negative regulation of protein-containing complex assembly	8/254	145/18800	0.000806924	0.00758395	0.0049361	CLU/CRYAB/DKK1/GBA/HDAC6/PRKCD/PRKCZ/SNCA	8
BP	GO:0043524	negative regulation of neuron apoptotic process	8/254	145/18800	0.000806924	0.00758395	0.0049361	ADAM8/ANGPT1/GBA/HSP90AB1/PRKN/RETREG1/SNCA/STAMBP	8
BP	GO:0042692	muscle cell differentiation	14/254	387/18800	0.000831951	0.00780076	0.00507722	ADM/CALR/CASP3/CAV2/CAV3/CD81/DKK1/EFNB2/EHD1/EHD2/FGFR2/RAMP2/SDC1/WNT3A	14
BP	GO:0106106	cold-induced thermogenesis	8/254	146/18800	0.000843936	0.00787608	0.00512624	ABHD6/ACHE/ADRB1/ADRB2/CAV1/CD36/FABP5/PGAM5	8
BP	GO:0120161	regulation of cold-induced thermogenesis	8/254	146/18800	0.000843936	0.00787608	0.00512624	ABHD6/ACHE/ADRB1/ADRB2/CAV1/CD36/FABP5/PGAM5	8
BP	GO:0006839	mitochondrial transport	9/254	182/18800	0.00084735	0.00788946	0.00513495	BNIP3/HEBP2/HSP90AA1/HSPA1A/HSPA1L/LRRK2/MOAP1/PRKN/SLC35F6	9
BP	GO:1905897	regulation of response to endoplasmic reticulum stress	6/254	82/18800	0.000851739	0.00790414	0.0051445	CAV1/CLU/HSPA1A/LRRK2/PRKN/RNF183	6
BP	GO:0006644	phospholipid metabolic process	14/254	388/18800	0.000852893	0.00790414	0.0051445	ABHD6/FABP5/LDLR/PCSK9/PIP5K1A/PIP5K1B/PLA2G4E/PLA2G5/PLAAT1/PRKCD/RAB38/SCARB1/SLC44A2/SNCA	14
BP	GO:0001667	ameboidal-type cell migration	16/254	480/18800	0.000866254	0.00794223	0.0051693	ANGPT1/CALR/CEACAM1/EFNB2/EGF/GPC3/HAS2/HDAC6/HYAL1/HYAL2/IQSEC1/PIP5K1A/RET/RHOB/SCARB1/SDC4	16
BP	GO:0001954	positive regulation of cell-matrix adhesion	5/254	55/18800	0.000867896	0.00794223	0.0051693	CD36/CEACAM6/POLDIP2/PRKCZ/SDC4	5
BP	GO:0010518	positive regulation of phospholipase activity	5/254	55/18800	0.000867896	0.00794223	0.0051693	FGFR2/FGFR3/PLA2G5/PRKCZ/SELE	5
BP	GO:0051085	chaperone cofactor-dependent protein refolding	4/254	32/18800	0.000868962	0.00794223	0.0051693	HSPA1A/HSPA1B/HSPA1L/HSPA6	4
BP	GO:1901380	negative regulation of potassium ion transmembrane transport	4/254	32/18800	0.000868962	0.00794223	0.0051693	CAV1/CAV3/KCNE1/NEDD4L	4
BP	GO:1902235	regulation of endoplasmic reticulum stress-induced intrinsic apoptotic signaling pathway	4/254	32/18800	0.000868962	0.00794223	0.0051693	HSPA1A/LRRK2/PRKN/RNF183	4
BP	GO:0097191	extrinsic apoptotic signaling pathway	10/254	221/18800	0.000878268	0.00800892	0.0052127	CAV1/FGFR3/HSPA1A/HSPA1B/HYAL2/ITM2C/MOAP1/RET/SRPX/TLR3	10
BP	GO:0008217	regulation of blood pressure	9/254	183/18800	0.000880893	0.00800902	0.00521276	ACE/ADM/ADRB1/ADRB2/APLN/CD34/CTSG/DRD3/RAMP2	9
BP	GO:2000377	regulation of reactive oxygen species metabolic process	8/254	147/18800	0.000882298	0.00800902	0.00521276	BNIP3/CD36/CRYAB/HDAC6/PAX2/PRKCD/PRKN/SNCA	8
BP	GO:0019932	second-messenger-mediated signaling	12/254	303/18800	0.000896342	0.00811801	0.0052837	ACKR3/ADA/ADM/ADORA2B/CALM1/CD36/CXCR1/CXCR2/GPR143/LACRT/LRRK2/SELE	12
BP	GO:0050890	cognition	12/254	306/18800	0.000975861	0.0088056	0.00573123	ARC/CASP3/CRHBP/DKK1/DLG4/DRD3/GRIA1/LDLR/NCSTN/PRKCZ/PRKN/VLDLR	12
BP	GO:0048333	mesodermal cell differentiation	4/254	33/18800	0.000978421	0.0088056	0.00573123	DKK1/FGFR2/PAX2/WNT3A	4
BP	GO:0045187	regulation of circadian sleep/wake cycle, sleep	3/254	15/18800	0.000983311	0.0088056	0.00573123	ADRB1/DRD3/PTGDS	3
BP	GO:1903543	positive regulation of exosomal secretion	3/254	15/18800	0.000983311	0.0088056	0.00573123	SDC1/SDC4/SNF8	3
BP	GO:2000650	negative regulation of sodium ion transmembrane transporter activity	3/254	15/18800	0.000983311	0.0088056	0.00573123	DRD3/NEDD4L/PCSK9	3
BP	GO:0030308	negative regulation of cell growth	9/254	186/18800	0.000988054	0.00880849	0.00573311	CAV3/CRYAB/EI24/HSPA1A/HSPA1B/HYAL1/HYAL2/ULK2/WNT3A	9
BP	GO:0051302	regulation of cell division	9/254	186/18800	0.000988054	0.00880849	0.00573311	CALM1/CAT/CHMP4C/DRD3/FGFR2/MRGPRX2/PLK3/POLDIP2/RAB11FIP4	9
BP	GO:0030198	extracellular matrix organization	12/254	307/18800	0.00100364	0.00892746	0.00581054	ADAM8/B4GALT1/CAV1/CAV2/CTSG/CTSV/FGFR4/GFAP/HAS2/RAMP2/SLC39A8/WNT3A	12
BP	GO:0032768	regulation of monooxygenase activity	5/254	57/18800	0.00102202	0.00903046	0.00587758	CAV1/CAV3/GLA/SCARB1/SNCA	5
BP	GO:0042306	regulation of protein import into nucleus	5/254	57/18800	0.00102202	0.00903046	0.00587758	ANGPT1/CD36/HSP90AB1/HYAL2/PRKCD	5
BP	GO:0098900	regulation of action potential	5/254	57/18800	0.00102202	0.00903046	0.00587758	CALM1/CAV1/CAV3/CD36/GBA	5
BP	GO:0046889	positive regulation of lipid biosynthetic process	6/254	85/18800	0.00102872	0.00904954	0.00589	ABHD6/ADM/LDLR/PRKCD/RAB38/SCARB1	6
BP	GO:0072384	organelle transport along microtubule	6/254	85/18800	0.00102872	0.00904954	0.00589	BLOC1S4/FEZ1/HDAC6/MREG/PRKCZ/RAB1A	6
BP	GO:0043062	extracellular structure organization	12/254	308/18800	0.00103207	0.00905905	0.00589619	ADAM8/B4GALT1/CAV1/CAV2/CTSG/CTSV/FGFR4/GFAP/HAS2/RAMP2/SLC39A8/WNT3A	12
BP	GO:0007006	mitochondrial membrane organization	7/254	117/18800	0.00106291	0.00930879	0.00605874	BNIP3/HEBP2/HSP90AA1/HSPA1A/MOAP1/SLC35F6/SNCA	7
BP	GO:0031345	negative regulation of cell projection organization	9/254	188/18800	0.0010652	0.00930879	0.00605874	DKK1/EFNB2/GDI2/GFAP/ITM2C/LRRK2/PRKCD/ULK2/WNT3A	9
BP	GO:0048588	developmental cell growth	10/254	227/18800	0.00107626	0.00938489	0.00610827	CAV3/HDAC6/HSP90AA1/HSP90AB1/NEDD4L/PRKCZ/PRKN/RND2/ULK2/WNT3A	10
BP	GO:0045229	external encapsulating structure organization	12/254	310/18800	0.00109095	0.00944892	0.00614994	ADAM8/B4GALT1/CAV1/CAV2/CTSG/CTSV/FGFR4/GFAP/HAS2/RAMP2/SLC39A8/WNT3A	12
BP	GO:0019915	lipid storage	6/254	86/18800	0.00109358	0.00944892	0.00614994	C3/CAV1/CD36/EHD1/GBA/SCARB1	6
BP	GO:0035148	tube formation	8/254	152/18800	0.00109565	0.00944892	0.00614994	ADM/CASP3/EGF/FGFR2/PAX2/RALA/RET/SDC4	8
BP	GO:0035590	purinergic nucleotide receptor signaling pathway	4/254	34/18800	0.00109722	0.00944892	0.00614994	ADA/ADORA2B/CTSG/NECAB2	4
BP	GO:0046475	glycerophospholipid catabolic process	4/254	34/18800	0.00109722	0.00944892	0.00614994	LDLR/PLA2G4E/PLA2G5/SCARB1	4
BP	GO:1901652	response to peptide	16/254	491/18800	0.00109783	0.00944892	0.00614994	ADM/ADRB2/CAT/CAV1/CAV2/CD36/CEACAM1/CRHBP/NR4A3/PCSK9/PRKCD/PRKCZ/RAMP3/RETN/RIPK2/VAMP2	16
BP	GO:0045761	regulation of adenylate cyclase activity	5/254	58/18800	0.00110627	0.00946031	0.00615735	ACR/ADORA2B/ADRB1/ADRB2/DRD3	5
BP	GO:0071709	membrane assembly	5/254	58/18800	0.00110627	0.00946031	0.00615735	CAV1/CAV2/CAV3/CHMP3/CHMP4C	5
BP	GO:2000649	regulation of sodium ion transmembrane transporter activity	5/254	58/18800	0.00110627	0.00946031	0.00615735	CAV3/DRD3/NEDD4L/PCSK9/STOM	5
BP	GO:1901216	positive regulation of neuron death	6/254	87/18800	0.00116153	0.00991151	0.00645103	CASP3/CLU/DKK1/EFNB2/PCSK9/SNCA	6
BP	GO:0034638	phosphatidylcholine catabolic process	3/254	16/18800	0.0011982	0.0100101	0.00651521	LDLR/PLA2G5/SCARB1	3
BP	GO:0045986	negative regulation of smooth muscle contraction	3/254	16/18800	0.0011982	0.0100101	0.00651521	ADORA2B/ADRB2/CALCRL	3
BP	GO:0070431	nucleotide-binding oligomerization domain containing 2 signaling pathway	3/254	16/18800	0.0011982	0.0100101	0.00651521	HSPA1A/HSPA1B/RIPK2	3
BP	GO:0072176	nephric duct development	3/254	16/18800	0.0011982	0.0100101	0.00651521	EFNB2/GPC3/PAX2	3
BP	GO:0072224	metanephric glomerulus development	3/254	16/18800	0.0011982	0.0100101	0.00651521	CD34/PAX2/RET	3
BP	GO:0099633	protein localization to postsynaptic specialization membrane	3/254	16/18800	0.0011982	0.0100101	0.00651521	CACNG3/DLG4/PRKCZ	3
BP	GO:0099645	neurotransmitter receptor localization to postsynaptic specialization membrane	3/254	16/18800	0.0011982	0.0100101	0.00651521	CACNG3/DLG4/PRKCZ	3
BP	GO:1901096	regulation of autophagosome maturation	3/254	16/18800	0.0011982	0.0100101	0.00651521	ADRB2/CALCOCO2/UBQLN4	3
BP	GO:1902306	negative regulation of sodium ion transmembrane transport	3/254	16/18800	0.0011982	0.0100101	0.00651521	DRD3/NEDD4L/PCSK9	3
BP	GO:1905906	regulation of amyloid fibril formation	3/254	16/18800	0.0011982	0.0100101	0.00651521	CLU/CRYAB/LDLR	3
BP	GO:0007616	long-term memory	4/254	35/18800	0.00122578	0.0100925	0.00656879	ARC/GRIA1/LDLR/PRKCZ	4
BP	GO:0010737	protein kinase A signaling	4/254	35/18800	0.00122578	0.0100925	0.00656879	ADRB2/EZR/LRRK2/RAMP3	4
BP	GO:0016242	negative regulation of macroautophagy	4/254	35/18800	0.00122578	0.0100925	0.00656879	FEZ1/LRRK2/POLDIP2/UBQLN4	4
BP	GO:0043243	positive regulation of protein-containing complex disassembly	4/254	35/18800	0.00122578	0.0100925	0.00656879	ADRB2/BNIP3/CALCOCO2/GBA	4
BP	GO:0086005	ventricular cardiac muscle cell action potential	4/254	35/18800	0.00122578	0.0100925	0.00656879	CAV1/CAV3/KCNE1/NEDD4L	4
BP	GO:0097345	mitochondrial outer membrane permeabilization	4/254	35/18800	0.00122578	0.0100925	0.00656879	BNIP3/HSPA1A/MOAP1/SLC35F6	4
BP	GO:1901658	glycosyl compound catabolic process	4/254	35/18800	0.00122578	0.0100925	0.00656879	ADA/FUCA2/GBA/GLA	4
BP	GO:0007189	adenylate cyclase-activating G protein-coupled receptor signaling pathway	8/254	155/18800	0.00124223	0.0101858	0.00662955	ADM/ADORA2B/ADRB1/ADRB2/CALCRL/DRD3/RAMP2/RAMP3	8
BP	GO:0007338	single fertilization	8/254	155/18800	0.00124223	0.0101858	0.00662955	ACR/ATP8B3/B4GALT1/CCT2/CCT8/DKKL1/HSPA1L/SERPINA5	8
BP	GO:0090316	positive regulation of intracellular protein transport	8/254	156/18800	0.00129442	0.0105702	0.00687977	CD81/HSP90AB1/HSPA1L/HYAL2/PLK3/PRKCD/STOM/VAMP2	8
BP	GO:1903169	regulation of calcium ion transmembrane transport	8/254	156/18800	0.00129442	0.0105702	0.00687977	AHNAK/CALM1/CAV3/DRD3/LACRT/RAMP3/SNCA/VDAC1	8
BP	GO:0015711	organic anion transport	13/254	361/18800	0.00131962	0.010754	0.00699934	ACE/CD36/CEACAM1/DRD3/GFAP/MFSD12/MGST1/PLA2G5/SLC39A8/SLC3A2/SLC7A5/SLCO4C1/SNCA	13
BP	GO:0031334	positive regulation of protein-containing complex assembly	9/254	194/18800	0.00132635	0.0107868	0.00702069	CAV3/CD36/CLU/CSF3/HSP90AA1/HSPA1A/HSPA1B/SNCA/VCP	9
BP	GO:0046434	organophosphate catabolic process	8/254	157/18800	0.00134835	0.0109414	0.00712131	ABHD6/ADA/LDLR/PLA2G4E/PLA2G5/PRKCD/SCARB1/VCP	8
BP	GO:0060560	developmental growth involved in morphogenesis	10/254	234/18800	0.00135196	0.0109414	0.00712131	FGFR2/HDAC6/HSP90AA1/HSP90AB1/NEDD4L/PRKCZ/PRKN/RND2/ULK2/WNT3A	10
BP	GO:0010811	positive regulation of cell-substrate adhesion	7/254	122/18800	0.00135634	0.0109414	0.00712131	CALR/CD36/CEACAM6/HAS2/POLDIP2/PRKCZ/SDC4	7
BP	GO:0071901	negative regulation of protein serine/threonine kinase activity	7/254	122/18800	0.00135634	0.0109414	0.00712131	CASP3/CAV1/CAV3/CBLC/GBA/HYAL2/PRKCD	7
BP	GO:0002028	regulation of sodium ion transport	6/254	90/18800	0.00138489	0.0111006	0.00722496	ADRB2/CAV3/DRD3/NEDD4L/PCSK9/STOM	6
BP	GO:0060191	regulation of lipase activity	6/254	90/18800	0.00138489	0.0111006	0.00722496	FGFR2/FGFR3/PLA2G5/PRKCZ/SELE/SNCA	6
BP	GO:0030865	cortical cytoskeleton organization	5/254	61/18800	0.00139001	0.0111006	0.00722496	CALR/EHD2/EZR/RHOB/RND2	5
BP	GO:0043112	receptor metabolic process	5/254	61/18800	0.00139001	0.0111006	0.00722496	ACHE/LDLR/PCSK9/RAMP3/SNCA	5
BP	GO:1904589	regulation of protein import	5/254	61/18800	0.00139001	0.0111006	0.00722496	ANGPT1/CD36/HSP90AB1/HYAL2/PRKCD	5
BP	GO:0001710	mesodermal cell fate commitment	3/254	17/18800	0.00144051	0.0113223	0.00736928	DKK1/PAX2/WNT3A	3
BP	GO:0001845	phagolysosome assembly	3/254	17/18800	0.00144051	0.0113223	0.00736928	PLA2G5/RAB34/SRPX	3
BP	GO:0033194	response to hydroperoxide	3/254	17/18800	0.00144051	0.0113223	0.00736928	CD36/MGST1/PRKCD	3
BP	GO:0045019	negative regulation of nitric oxide biosynthetic process	3/254	17/18800	0.00144051	0.0113223	0.00736928	CAV1/CD34/GLA	3
BP	GO:0050802	circadian sleep/wake cycle, sleep	3/254	17/18800	0.00144051	0.0113223	0.00736928	ADRB1/DRD3/PTGDS	3
BP	GO:0090083	regulation of inclusion body assembly	3/254	17/18800	0.00144051	0.0113223	0.00736928	CLU/HSPA1A/HSPA1B	3
BP	GO:0090494	dopamine uptake	3/254	17/18800	0.00144051	0.0113223	0.00736928	DRD3/PRKN/SNCA	3
BP	GO:1904406	negative regulation of nitric oxide metabolic process	3/254	17/18800	0.00144051	0.0113223	0.00736928	CAV1/CD34/GLA	3
BP	GO:0002443	leukocyte mediated immunity	15/254	457/18800	0.00145381	0.0114044	0.0074227	ACE/ADORA2B/C3/CD81/CEACAM1/CLU/CTSG/MRGPRX2/NR4A3/PRKCD/PRKCZ/PTGDS/TLR3/TUBB/VAMP2	15
BP	GO:1990845	adaptive thermogenesis	8/254	159/18800	0.00146154	0.0114425	0.00744751	ABHD6/ACHE/ADRB1/ADRB2/CAV1/CD36/FABP5/PGAM5	8
BP	GO:0045444	fat cell differentiation	10/254	237/18800	0.00148651	0.0115947	0.00754656	ADRB1/ADRB2/BNIP3/DKKL1/GRK5/HDAC6/NR4A3/RETN/RETREG1/WNT3A	10
BP	GO:0051224	negative regulation of protein transport	7/254	124/18800	0.00149003	0.0115947	0.00754656	ANGPT1/CD36/DRD3/KCNE1/LRRK2/PRKN/RAB11FIP1	7
BP	GO:0032757	positive regulation of interleukin-8 production	5/254	62/18800	0.00149553	0.0115947	0.00754656	HSPA1A/HSPA1B/HYAL2/RAB1A/TLR3	5
BP	GO:0044091	membrane biogenesis	5/254	62/18800	0.00149553	0.0115947	0.00754656	CAV1/CAV2/CAV3/CHMP3/CHMP4C	5
BP	GO:0046902	regulation of mitochondrial membrane permeability	5/254	62/18800	0.00149553	0.0115947	0.00754656	BNIP3/HEBP2/HSPA1A/MOAP1/SLC35F6	5
BP	GO:0010092	specification of animal organ identity	4/254	37/18800	0.00151386	0.0116687	0.00759474	DKK1/FGFR2/PAX2/WNT3A	4
BP	GO:0045762	positive regulation of adenylate cyclase activity	4/254	37/18800	0.00151386	0.0116687	0.00759474	ACR/ADORA2B/ADRB1/ADRB2	4
BP	GO:1903725	regulation of phospholipid metabolic process	4/254	37/18800	0.00151386	0.0116687	0.00759474	LDLR/PRKCD/RAB38/SCARB1	4
BP	GO:0051146	striated muscle cell differentiation	11/254	281/18800	0.00159562	0.0122752	0.00798943	CALR/CASP3/CAV2/CAV3/CD81/DKK1/EFNB2/EHD1/EHD2/SDC1/WNT3A	11
BP	GO:0048002	antigen processing and presentation of peptide antigen	5/254	63/18800	0.00160682	0.0123375	0.00803004	ABCB9/ACE/CALR/CTSF/CTSV	5
BP	GO:0032511	late endosome to vacuole transport via multivesicular body sorting pathway	3/254	18/18800	0.00171145	0.0130811	0.00851398	CHMP4C/SNF8/VPS25	3
BP	GO:0090493	catecholamine uptake	3/254	18/18800	0.00171145	0.0130811	0.00851398	DRD3/PRKN/SNCA	3
BP	GO:0016042	lipid catabolic process	12/254	327/18800	0.00171351	0.0130811	0.00851398	ABHD6/ASAH1/DAGLB/GALC/GBA/GLA/LDLR/PLA2G4E/PLA2G5/PLAAT1/PRKCD/SCARB1	12
BP	GO:0009620	response to fungus	5/254	64/18800	0.00172408	0.0131216	0.00854036	CTSG/DEFA3/DEFA4/GAPDH/PLA2G5	5
BP	GO:0015918	sterol transport	6/254	94/18800	0.00173199	0.0131216	0.00854036	CAV1/CD36/CLU/LDLR/PCSK9/SCARB1	6
BP	GO:0035249	synaptic transmission, glutamatergic	6/254	94/18800	0.00173199	0.0131216	0.00854036	CACNG3/CACNG4/DKK1/DRD3/LRRK2/PRKN	6
BP	GO:1905954	positive regulation of lipid localization	6/254	94/18800	0.00173199	0.0131216	0.00854036	C3/CD36/EHD1/PRKCD/RETN/SCARB1	6
BP	GO:0019722	calcium-mediated signaling	9/254	202/18800	0.00175242	0.0132512	0.00862472	ACKR3/ADA/CALM1/CXCR1/CXCR2/GPR143/LACRT/LRRK2/SELE	9
BP	GO:0050808	synapse organization	14/254	419/18800	0.00176209	0.0132991	0.00865587	ACHE/ARC/BCAN/C3/DKK1/DLG4/EFNB2/HDAC6/LRRK2/LRRTM1/SNCA/TUBB/VCP/WNT3A	14
BP	GO:0002366	leukocyte activation involved in immune response	11/254	285/18800	0.00178359	0.0134359	0.00874493	ADA/ADORA2B/CD81/CEACAM1/ITFG2/MRGPRX2/NR4A3/PRKCZ/PTGDS/RIPK2/VAMP2	11
BP	GO:1904950	negative regulation of establishment of protein localization	7/254	128/18800	0.00178811	0.0134445	0.00875053	ANGPT1/CD36/DRD3/KCNE1/LRRK2/PRKN/RAB11FIP1	7
BP	GO:0048638	regulation of developmental growth	12/254	329/18800	0.0018029	0.0135303	0.00880633	ADRB1/ADRB2/CAV3/EZR/FGFR2/FGFR3/NEDD4L/PRKN/RND2/SPAAR/ULK2/WNT3A	12
BP	GO:0042982	amyloid precursor protein metabolic process	6/254	95/18800	0.00182824	0.0136451	0.00888105	ACHE/CASP3/CLU/ITM2C/NCSTN/NECAB2	6
BP	GO:0043267	negative regulation of potassium ion transport	4/254	39/18800	0.00184598	0.0136451	0.00888105	CAV1/CAV3/KCNE1/NEDD4L	4
BP	GO:0045823	positive regulation of heart contraction	4/254	39/18800	0.00184598	0.0136451	0.00888105	ADA/ADM/ADRB1/APLN	4
BP	GO:0060236	regulation of mitotic spindle organization	4/254	39/18800	0.00184598	0.0136451	0.00888105	CHMP3/CHMP4C/HSPA1A/HSPA1B	4
BP	GO:0060306	regulation of membrane repolarization	4/254	39/18800	0.00184598	0.0136451	0.00888105	CAV1/CAV3/KCNE1/NEDD4L	4
BP	GO:0097242	amyloid-beta clearance	4/254	39/18800	0.00184598	0.0136451	0.00888105	C3/CD36/CLU/LDLR	4
BP	GO:0098815	modulation of excitatory postsynaptic potential	4/254	39/18800	0.00184598	0.0136451	0.00888105	ADRB2/DLG4/LRRK2/PRKCZ	4
BP	GO:0006940	regulation of smooth muscle contraction	5/254	65/18800	0.0018475	0.0136451	0.00888105	ADA/ADORA2B/ADRB2/CALCRL/CAV1	5
BP	GO:0070661	leukocyte proliferation	12/254	330/18800	0.00184902	0.0136451	0.00888105	ACE/ADA/CASP3/CD81/CLU/GBA/NCSTN/PRKCD/RIPK2/SDC4/SFTPD/WNT3A	12
BP	GO:1903039	positive regulation of leukocyte cell-cell adhesion	10/254	245/18800	0.00189925	0.0139898	0.00910544	ADA/ADAM8/CAV1/CD81/EFNB2/HAS2/NR4A3/PRKCZ/RIPK2/SELE	10
BP	GO:0006497	protein lipidation	6/254	96/18800	0.0019285	0.0141791	0.00922861	ATG16L1/GBA/WDR45/WDR45B/WIPI1/WIPI2	6
BP	GO:0015909	long-chain fatty acid transport	5/254	66/18800	0.00197726	0.0143439	0.00933588	ACE/CD36/DRD3/FABP5/PLA2G5	5
BP	GO:0030104	water homeostasis	5/254	66/18800	0.00197726	0.0143439	0.00933588	GBA/HAS2/HYAL2/NEDD4L/TMEM79	5
BP	GO:0030193	regulation of blood coagulation	5/254	66/18800	0.00197726	0.0143439	0.00933588	CAV1/CD34/CD36/CEACAM1/PRKCD	5
BP	GO:0038034	signal transduction in absence of ligand	5/254	66/18800	0.00197726	0.0143439	0.00933588	HSPA1A/HSPA1B/MOAP1/RET/SRPX	5
BP	GO:0097192	extrinsic apoptotic signaling pathway in absence of ligand	5/254	66/18800	0.00197726	0.0143439	0.00933588	HSPA1A/HSPA1B/MOAP1/RET/SRPX	5
BP	GO:0002263	cell activation involved in immune response	11/254	289/18800	0.00198927	0.0143439	0.00933588	ADA/ADORA2B/CD81/CEACAM1/ITFG2/MRGPRX2/NR4A3/PRKCZ/PTGDS/RIPK2/VAMP2	11
BP	GO:0010738	regulation of protein kinase A signaling	3/254	19/18800	0.0020122	0.0143439	0.00933588	ADRB2/LRRK2/RAMP3	3
BP	GO:0010885	regulation of cholesterol storage	3/254	19/18800	0.0020122	0.0143439	0.00933588	CD36/EHD1/SCARB1	3
BP	GO:0035795	negative regulation of mitochondrial membrane permeability	3/254	19/18800	0.0020122	0.0143439	0.00933588	BNIP3/HSPA1A/SLC35F6	3
BP	GO:0042749	regulation of circadian sleep/wake cycle	3/254	19/18800	0.0020122	0.0143439	0.00933588	ADRB1/DRD3/PTGDS	3
BP	GO:0048670	regulation of collateral sprouting	3/254	19/18800	0.0020122	0.0143439	0.00933588	RND2/ULK2/WNT3A	3
BP	GO:0055093	response to hyperoxia	3/254	19/18800	0.0020122	0.0143439	0.00933588	BNIP3/CAT/CAV1	3
BP	GO:0098780	response to mitochondrial depolarisation	3/254	19/18800	0.0020122	0.0143439	0.00933588	GBA/HDAC6/PRKN	3
BP	GO:1902774	late endosome to lysosome transport	3/254	19/18800	0.0020122	0.0143439	0.00933588	CHMP3/CHMP4C/LRRK2	3
BP	GO:1904262	negative regulation of TORC1 signaling	3/254	19/18800	0.0020122	0.0143439	0.00933588	ITFG2/SESN1/SPAAR	3
BP	GO:2000786	positive regulation of autophagosome assembly	3/254	19/18800	0.0020122	0.0143439	0.00933588	MOAP1/WDR45/WIPI1	3
BP	GO:2001135	regulation of endocytic recycling	3/254	19/18800	0.0020122	0.0143439	0.00933588	EHD1/EHD2/PLA2G4E	3
BP	GO:0060047	heart contraction	10/254	247/18800	0.0020157	0.0143439	0.00933588	ACE/ADA/ADM/ADRB1/APLN/CALM1/CAV1/CAV3/KCNE1/NEDD4L	10
BP	GO:0007212	dopamine receptor signaling pathway	4/254	40/18800	0.00202959	0.0143658	0.00935012	CAV2/DRD3/LRRK2/NCSTN	4
BP	GO:0048489	synaptic vesicle transport	4/254	40/18800	0.00202959	0.0143658	0.00935012	BLOC1S4/LRRK2/PRKN/SNCA	4
BP	GO:1903524	positive regulation of blood circulation	4/254	40/18800	0.00202959	0.0143658	0.00935012	ADA/ADM/ADRB1/APLN	4
BP	GO:0060078	regulation of postsynaptic membrane potential	7/254	131/18800	0.00204054	0.0144176	0.0093839	ADRB1/ADRB2/DLG4/GRIA1/LRRK2/PRKCZ/SNCA	7
BP	GO:0015850	organic hydroxy compound transport	10/254	248/18800	0.00207605	0.0146426	0.00953031	CAV1/CD36/CEACAM1/CLU/DRD3/LDLR/PCSK9/PRKN/SCARB1/SNCA	10
BP	GO:0051926	negative regulation of calcium ion transport	5/254	67/18800	0.00211355	0.0148283	0.0096512	ACE/CALM1/CAV3/DRD3/VDAC1	5
BP	GO:1901016	regulation of potassium ion transmembrane transporter activity	5/254	67/18800	0.00211355	0.0148283	0.0096512	CAV1/CAV3/KCNE1/NEDD4L/VAMP2	5
BP	GO:1902305	regulation of sodium ion transmembrane transport	5/254	67/18800	0.00211355	0.0148283	0.0096512	CAV3/DRD3/NEDD4L/PCSK9/STOM	5
BP	GO:1900180	regulation of protein localization to nucleus	7/254	132/18800	0.00213054	0.0148763	0.00968239	ANGPT1/CCT2/CCT8/CD36/HSP90AB1/HYAL2/PRKCD	7
BP	GO:0032886	regulation of microtubule-based process	10/254	249/18800	0.00213785	0.0148763	0.00968239	CAV3/CHMP3/CHMP4C/FEZ1/HDAC6/HSPA1A/HSPA1B/MAP6/SNCA/WNT3A	10
BP	GO:0120162	positive regulation of cold-induced thermogenesis	6/254	98/18800	0.00214143	0.0148763	0.00968239	ACHE/ADRB1/ADRB2/CAV1/CD36/FABP5	6
BP	GO:0016482	cytosolic transport	8/254	169/18800	0.0021457	0.0148763	0.00968239	CHMP3/CLN5/EZR/LRRK2/PRKN/SNF8/SNX1/WIPI1	8
BP	GO:1901136	carbohydrate derivative catabolic process	8/254	169/18800	0.0021457	0.0148763	0.00968239	ADA/FUCA2/GALC/GBA/GLA/HYAL1/HYAL2/PRKCD	8
BP	GO:1902904	negative regulation of supramolecular fiber organization	8/254	169/18800	0.0021457	0.0148763	0.00968239	CAV3/CLU/CRYAB/HDAC6/LDLR/PRKCD/PRKN/SNCA	8
BP	GO:0030111	regulation of Wnt signaling pathway	12/254	336/18800	0.00214651	0.0148763	0.00968239	CAV1/DKK1/DKKL1/EGF/FGFR2/GPC3/GPC5/LRRK2/PRKN/RSPO1/VCP/WNT3A	12
BP	GO:0045429	positive regulation of nitric oxide biosynthetic process	4/254	41/18800	0.00222544	0.0153167	0.00996907	CD36/CLU/HSP90AA1/HSP90AB1	4
BP	GO:0050892	intestinal absorption	4/254	41/18800	0.00222544	0.0153167	0.00996907	CD36/EZR/LDLR/SCARB1	4
BP	GO:1902110	positive regulation of mitochondrial membrane permeability involved in apoptotic process	4/254	41/18800	0.00222544	0.0153167	0.00996907	BNIP3/HSPA1A/MOAP1/SLC35F6	4
BP	GO:2000008	regulation of protein localization to cell surface	4/254	41/18800	0.00222544	0.0153167	0.00996907	CAV3/EGF/HSP90AB1/NEDD4L	4
BP	GO:0050764	regulation of phagocytosis	6/254	99/18800	0.00225432	0.015398	0.010022	C3/CALR/CD36/PLA2G5/SCARB1/SFTPD	6
BP	GO:0051588	regulation of neurotransmitter transport	6/254	99/18800	0.00225432	0.015398	0.010022	ADORA2B/DRD3/GFAP/LRRK2/PRKN/SNCA	6
BP	GO:0002720	positive regulation of cytokine production involved in immune response	5/254	68/18800	0.00225657	0.015398	0.010022	CD36/CD81/NR4A3/PRKCZ/SLC7A5	5
BP	GO:0060193	positive regulation of lipase activity	5/254	68/18800	0.00225657	0.015398	0.010022	FGFR2/FGFR3/PLA2G5/PRKCZ/SELE	5
BP	GO:1900046	regulation of hemostasis	5/254	68/18800	0.00225657	0.015398	0.010022	CAV1/CD34/CD36/CEACAM1/PRKCD	5
BP	GO:2001235	positive regulation of apoptotic signaling pathway	7/254	134/18800	0.00231971	0.0158018	0.0102848	CAV1/HYAL2/ITM2C/PRKCD/RET/RNF183/SRPX	7
BP	GO:0097193	intrinsic apoptotic signaling pathway	11/254	295/18800	0.00233365	0.0158576	0.0103211	ACKR3/BNIP3/CASP3/CAV1/CLU/HSPA1A/LRRK2/MOAP1/PRKCD/PRKN/RNF183	11
BP	GO:0022410	circadian sleep/wake cycle process	3/254	20/18800	0.00234382	0.0158576	0.0103211	ADRB1/DRD3/PTGDS	3
BP	GO:0044342	type B pancreatic cell proliferation	3/254	20/18800	0.00234382	0.0158576	0.0103211	NR4A3/SIDT2/WNT3A	3
BP	GO:1902236	negative regulation of endoplasmic reticulum stress-induced intrinsic apoptotic signaling pathway	3/254	20/18800	0.00234382	0.0158576	0.0103211	HSPA1A/LRRK2/PRKN	3
BP	GO:0021700	developmental maturation	11/254	296/18800	0.00239548	0.0161796	0.0105307	BCAN/C3/CLN5/DLG4/FGFR3/GBA/LRRK2/PAX2/RAB38/RET/TMEM79	11
BP	GO:0070527	platelet aggregation	5/254	69/18800	0.00240651	0.0161993	0.0105435	BLOC1S4/CEACAM1/CTSG/PRKCD/WNT3A	5
BP	GO:0090307	mitotic spindle assembly	5/254	69/18800	0.00240651	0.0161993	0.0105435	CHMP3/CHMP4C/HSPA1A/HSPA1B/POLDIP2	5
BP	GO:0050999	regulation of nitric-oxide synthase activity	4/254	42/18800	0.00243394	0.0163287	0.0106277	CAV1/CAV3/GLA/SCARB1	4
BP	GO:0090207	regulation of triglyceride metabolic process	4/254	42/18800	0.00243394	0.0163287	0.0106277	C3/DAGLB/LDLR/SCARB1	4
BP	GO:0055088	lipid homeostasis	8/254	173/18800	0.00248113	0.016561	0.0107789	CAV1/CAV3/EHD1/FGFR4/LDLR/PCSK9/SCARB1/SURF4	8
BP	GO:0050863	regulation of T cell activation	12/254	342/18800	0.00248211	0.016561	0.0107789	ADA/ADAM8/CASP3/CAV1/CD81/CEACAM1/CTSG/EFNB2/PRKCZ/RIPK2/SDC4/SFTPD	12
BP	GO:0062012	regulation of small molecule metabolic process	12/254	342/18800	0.00248211	0.016561	0.0107789	ADM/ADORA2B/CAV1/CEACAM1/DKKL1/FABP5/FGFR4/LDLR/NR4A3/PRKN/SNCA/VCP	12
BP	GO:0042158	lipoprotein biosynthetic process	6/254	101/18800	0.0024935	0.016561	0.0107789	ATG16L1/GBA/WDR45/WDR45B/WIPI1/WIPI2	6
BP	GO:0051702	biological process involved in interaction with symbiont	6/254	101/18800	0.0024935	0.016561	0.0107789	CAV2/CTSG/GAPDH/PRKN/SFTPD/STOM	6
BP	GO:1902882	regulation of response to oxidative stress	6/254	101/18800	0.0024935	0.016561	0.0107789	CD36/HDAC6/LRRK2/NR4A3/PRKN/SESN1	6
BP	GO:0001505	regulation of neurotransmitter levels	9/254	213/18800	0.00251029	0.0166448	0.0108335	ACHE/ADORA2B/DAGLB/DRD3/GFAP/LRRK2/PRKN/SNCA/VAMP2	9
BP	GO:0010977	negative regulation of neuron projection development	7/254	136/18800	0.00252159	0.0166919	0.0108641	DKK1/EFNB2/GFAP/ITM2C/LRRK2/ULK2/WNT3A	7
BP	GO:0051966	regulation of synaptic transmission, glutamatergic	5/254	70/18800	0.00256357	0.0169416	0.0110267	CACNG3/CACNG4/DKK1/DRD3/LRRK2	5
BP	GO:0032677	regulation of interleukin-8 production	6/254	102/18800	0.00262	0.017286	0.0112508	ARRB1/HSPA1A/HSPA1B/HYAL2/RAB1A/TLR3	6
BP	GO:0001504	neurotransmitter uptake	4/254	43/18800	0.00265548	0.0173526	0.0112942	DRD3/GFAP/PRKN/SNCA	4
BP	GO:0090224	regulation of spindle organization	4/254	43/18800	0.00265548	0.0173526	0.0112942	CHMP3/CHMP4C/HSPA1A/HSPA1B	4
BP	GO:0090317	negative regulation of intracellular protein transport	4/254	43/18800	0.00265548	0.0173526	0.0112942	ANGPT1/CD36/KCNE1/LRRK2	4
BP	GO:1902686	mitochondrial outer membrane permeabilization involved in programmed cell death	4/254	43/18800	0.00265548	0.0173526	0.0112942	BNIP3/HSPA1A/MOAP1/SLC35F6	4
BP	GO:1904407	positive regulation of nitric oxide metabolic process	4/254	43/18800	0.00265548	0.0173526	0.0112942	CD36/CLU/HSP90AA1/HSP90AB1	4
BP	GO:0051047	positive regulation of secretion	11/254	300/18800	0.00265624	0.0173526	0.0112942	ACHE/ADAM8/ADORA2B/DRD3/EZR/LACRT/RETN/SDC1/SDC4/SNCA/SNF8	11
BP	GO:0010766	negative regulation of sodium ion transport	3/254	21/18800	0.00270738	0.0175053	0.0113935	DRD3/NEDD4L/PCSK9	3
BP	GO:0010878	cholesterol storage	3/254	21/18800	0.00270738	0.0175053	0.0113935	CD36/EHD1/SCARB1	3
BP	GO:0035809	regulation of urine volume	3/254	21/18800	0.00270738	0.0175053	0.0113935	ADM/HAS2/HYAL2	3
BP	GO:0044090	positive regulation of vacuole organization	3/254	21/18800	0.00270738	0.0175053	0.0113935	MOAP1/WDR45/WIPI1	3
BP	GO:0071404	cellular response to low-density lipoprotein particle stimulus	3/254	21/18800	0.00270738	0.0175053	0.0113935	CD36/CD81/LDLR	3
BP	GO:0150146	cell junction disassembly	3/254	21/18800	0.00270738	0.0175053	0.0113935	C3/DKK1/IQSEC1	3
BP	GO:0000281	mitotic cytokinesis	5/254	71/18800	0.00272792	0.0175053	0.0113935	CHMP3/CHMP4C/POLDIP2/RHOB/STAMBP	5
BP	GO:0050766	positive regulation of phagocytosis	5/254	71/18800	0.00272792	0.0175053	0.0113935	C3/CALR/CD36/PLA2G5/SFTPD	5
BP	GO:0050818	regulation of coagulation	5/254	71/18800	0.00272792	0.0175053	0.0113935	CAV1/CD34/CD36/CEACAM1/PRKCD	5
BP	GO:0051881	regulation of mitochondrial membrane potential	5/254	71/18800	0.00272792	0.0175053	0.0113935	BNIP3/HEBP2/LRRK2/PRKN/VCP	5
BP	GO:2001259	positive regulation of cation channel activity	5/254	71/18800	0.00272792	0.0175053	0.0113935	ADRB2/ARC/CACNG3/CACNG4/CALM1	5
BP	GO:0031644	regulation of nervous system process	7/254	138/18800	0.00273672	0.0175335	0.0114119	ADRB2/CACNG4/DLG4/FABP5/GBA/LRRK2/PRKCZ	7
BP	GO:0032637	interleukin-8 production	6/254	103/18800	0.00275127	0.0175984	0.0114541	ARRB1/HSPA1A/HSPA1B/HYAL2/RAB1A/TLR3	6
BP	GO:0071222	cellular response to lipopolysaccharide	9/254	217/18800	0.00284285	0.0181551	0.0118165	CD36/CSF3/CTSG/DEFA3/DEFA4/EFNB2/LACRT/RIPK2/SCARB1	9
BP	GO:0008203	cholesterol metabolic process	7/254	139/18800	0.00284943	0.018168	0.0118248	CAT/CYB5R3/GBA/LDLR/PCSK9/SCARB1/VLDLR	7
BP	GO:0001659	temperature homeostasis	8/254	177/18800	0.00285633	0.0181828	0.0118345	ABHD6/ACHE/ADRB1/ADRB2/CAV1/CD36/FABP5/PGAM5	8
BP	GO:0032103	positive regulation of response to external stimulus	14/254	442/18800	0.00286732	0.0181967	0.0118435	ACE/ADAM8/ADORA2B/C3/CALR/CD81/HSP90AA1/HYAL2/LDLR/LRRK2/PLA2G5/RIPK2/SNCA/TLR3	14
BP	GO:0048286	lung alveolus development	4/254	44/18800	0.00289046	0.0181967	0.0118435	ACE/ADA/FGFR2/SFTPD	4
BP	GO:0050856	regulation of T cell receptor signaling pathway	4/254	44/18800	0.00289046	0.0181967	0.0118435	ADA/CD81/CEACAM1/EZR	4
BP	GO:0062208	positive regulation of pattern recognition receptor signaling pathway	4/254	44/18800	0.00289046	0.0181967	0.0118435	CAV1/HSPA1A/HSPA1B/TLR3	4
BP	GO:1902116	negative regulation of organelle assembly	4/254	44/18800	0.00289046	0.0181967	0.0118435	CAV3/FEZ1/GDI2/LRRK2	4
BP	GO:1903573	negative regulation of response to endoplasmic reticulum stress	4/254	44/18800	0.00289046	0.0181967	0.0118435	CLU/HSPA1A/LRRK2/PRKN	4
BP	GO:2001239	regulation of extrinsic apoptotic signaling pathway in absence of ligand	4/254	44/18800	0.00289046	0.0181967	0.0118435	HSPA1A/HSPA1B/RET/SRPX	4
BP	GO:0006672	ceramide metabolic process	6/254	105/18800	0.0030285	0.0190356	0.0123895	ASAH1/CERS1/GALC/GBA/GLA/PRKCD	6
BP	GO:0043409	negative regulation of MAPK cascade	8/254	179/18800	0.0030598	0.019202	0.0124979	CAV1/CAV3/CBLC/EZR/GBA/HYAL2/PRKCD/PRKN	8
BP	GO:0036465	synaptic vesicle recycling	5/254	73/18800	0.00307932	0.0192337	0.0125185	LRRK2/SH3GL3/SNCA/VAMP2/WNT3A	5
BP	GO:0150076	neuroinflammatory response	5/254	73/18800	0.00307932	0.0192337	0.0125185	CLU/LDLR/LRRK2/SNCA/TLR3	5
BP	GO:2000573	positive regulation of DNA biosynthetic process	5/254	73/18800	0.00307932	0.0192337	0.0125185	CCT2/CCT8/FGFR4/HSP90AA1/HSP90AB1	5
BP	GO:0010866	regulation of triglyceride biosynthetic process	3/254	22/18800	0.00310383	0.019236	0.01252	C3/LDLR/SCARB1	3
BP	GO:0016137	glycoside metabolic process	3/254	22/18800	0.00310383	0.019236	0.01252	FUCA2/GBA/GLA	3
BP	GO:0032402	melanosome transport	3/254	22/18800	0.00310383	0.019236	0.01252	GPR143/MREG/RAB1A	3
BP	GO:1905709	negative regulation of membrane permeability	3/254	22/18800	0.00310383	0.019236	0.01252	BNIP3/HSPA1A/SLC35F6	3
BP	GO:2000725	regulation of cardiac muscle cell differentiation	3/254	22/18800	0.00310383	0.019236	0.01252	DKK1/EFNB2/WNT3A	3
BP	GO:0007520	myoblast fusion	4/254	45/18800	0.00313928	0.0193954	0.0126237	CAV3/CD81/EHD1/EHD2	4
BP	GO:0042551	neuron maturation	4/254	45/18800	0.00313928	0.0193954	0.0126237	C3/CLN5/LRRK2/RET	4
BP	GO:0002697	regulation of immune effector process	12/254	353/18800	0.00320818	0.0197904	0.0128808	ADORA2B/ANGPT1/C3/CD36/CD81/CEACAM1/NR4A3/PLA2G5/PRKCZ/RIPK2/SLC7A5/TLR3	12
BP	GO:0008637	apoptotic mitochondrial changes	6/254	107/18800	0.00332609	0.0203986	0.0132767	BNIP3/CLU/HSPA1A/MOAP1/PRKN/SLC35F6	6
BP	GO:0030004	cellular monovalent inorganic cation homeostasis	6/254	107/18800	0.00332609	0.0203986	0.0132767	CLN5/LRRK2/NEDD4L/RAB38/TMEM199/VPS33A	6
BP	GO:1903557	positive regulation of tumor necrosis factor superfamily cytokine production	6/254	107/18800	0.00332609	0.0203986	0.0132767	ADAM8/CD36/CLU/LRRK2/RIPK2/TLR3	6
BP	GO:0006650	glycerophospholipid metabolic process	11/254	309/18800	0.00332725	0.0203986	0.0132767	ABHD6/FABP5/LDLR/PIP5K1A/PIP5K1B/PLA2G4E/PLA2G5/PLAAT1/RAB38/SCARB1/SLC44A2	11
BP	GO:0001508	action potential	7/254	143/18800	0.00333625	0.0204224	0.0132921	CALM1/CAV1/CAV3/CD36/GBA/KCNE1/NEDD4L	7
BP	GO:0010939	regulation of necrotic cell death	4/254	46/18800	0.00340231	0.020668	0.013452	ASAH1/BNIP3/CAV1/HEBP2	4
BP	GO:0032007	negative regulation of TOR signaling	4/254	46/18800	0.00340231	0.020668	0.013452	EPM2A/ITFG2/SESN1/SPAAR	4
BP	GO:0035307	positive regulation of protein dephosphorylation	4/254	46/18800	0.00340231	0.020668	0.013452	CALM1/GBA/HSP90AB1/PRKCD	4
BP	GO:0046677	response to antibiotic	4/254	46/18800	0.00340231	0.020668	0.013452	CASP3/HSP90AA1/HYAL1/HYAL2	4
BP	GO:0090199	regulation of release of cytochrome c from mitochondria	4/254	46/18800	0.00340231	0.020668	0.013452	BNIP3/CLU/MOAP1/PRKN	4
BP	GO:0006909	phagocytosis	11/254	310/18800	0.00340952	0.0206803	0.01346	C3/CALR/CD36/LDLR/PIP5K1A/PLA2G5/PRKCD/RAB34/SCARB1/SFTPD/SRPX	11
BP	GO:0010639	negative regulation of organelle organization	12/254	356/18800	0.00343352	0.0207942	0.0135341	BNIP3/CAV3/CLU/FEZ1/GDI2/HDAC6/HSPA1A/LRRK2/PRKCD/PRKN/SLC35F6/SNCA	12
BP	GO:0050848	regulation of calcium-mediated signaling	5/254	75/18800	0.00346224	0.0209363	0.0136267	ADA/CALM1/GPR143/LACRT/LRRK2	5
BP	GO:0007173	epidermal growth factor receptor signaling pathway	6/254	108/18800	0.00348281	0.0210288	0.0136868	CBLC/CEACAM1/EGF/MVB12B/VPS25/WDR54	6
BP	GO:0016055	Wnt signaling pathway	14/254	452/18800	0.00349992	0.0211001	0.0137333	CAV1/DKK1/DKKL1/EGF/FGFR2/GPC3/GPC5/GRK5/LRRK2/PRKN/RSPO1/SDC1/VCP/WNT3A	14
BP	GO:0046777	protein autophosphorylation	9/254	224/18800	0.00350789	0.0211145	0.0137426	ACE/CALM1/CAV1/FGFR2/FGFR3/FGFR4/GRK5/LRRK2/ULK2	9
BP	GO:0032401	establishment of melanosome localization	3/254	23/18800	0.00353409	0.0211145	0.0137426	GPR143/MREG/RAB1A	3
BP	GO:0042745	circadian sleep/wake cycle	3/254	23/18800	0.00353409	0.0211145	0.0137426	ADRB1/DRD3/PTGDS	3
BP	GO:0048169	regulation of long-term neuronal synaptic plasticity	3/254	23/18800	0.00353409	0.0211145	0.0137426	DLG4/SNCA/SYNGR1	3
BP	GO:0051904	pigment granule transport	3/254	23/18800	0.00353409	0.0211145	0.0137426	GPR143/MREG/RAB1A	3
BP	GO:0090208	positive regulation of triglyceride metabolic process	3/254	23/18800	0.00353409	0.0211145	0.0137426	DAGLB/LDLR/SCARB1	3
BP	GO:0198738	cell-cell signaling by wnt	14/254	454/18800	0.00363921	0.0217099	0.0141302	CAV1/DKK1/DKKL1/EGF/FGFR2/GPC3/GPC5/GRK5/LRRK2/PRKN/RSPO1/SDC1/VCP/WNT3A	14
BP	GO:0036230	granulocyte activation	4/254	47/18800	0.00367994	0.0217899	0.0141822	CTSG/CXCR2/PRKCD/VAMP2	4
BP	GO:0042220	response to cocaine	4/254	47/18800	0.00367994	0.0217899	0.0141822	CACNG4/CRHBP/DRD3/HSP90AB1	4
BP	GO:0045776	negative regulation of blood pressure	4/254	47/18800	0.00367994	0.0217899	0.0141822	ADRB1/ADRB2/APLN/DRD3	4
BP	GO:0048066	developmental pigmentation	4/254	47/18800	0.00367994	0.0217899	0.0141822	GPR143/MREG/RAB38/VPS33A	4
BP	GO:0051972	regulation of telomerase activity	4/254	47/18800	0.00367994	0.0217899	0.0141822	CCT2/CERS1/HSP90AA1/HSP90AB1	4
BP	GO:0001906	cell killing	8/254	185/18800	0.00373853	0.0221039	0.0143866	C3/CEACAM1/CTSG/DEFA3/DEFA4/GAPDH/HSP90AB1/TUBB	8
BP	GO:0070588	calcium ion transmembrane transport	11/254	314/18800	0.00375509	0.0221689	0.0144289	AHNAK/CACNG3/CACNG4/CALM1/CAV3/DRD3/LACRT/RAMP3/SNCA/VDAC1/WNT3A	11
BP	GO:0043266	regulation of potassium ion transport	6/254	110/18800	0.00381263	0.0224753	0.0146283	CAV1/CAV3/DRD3/KCNE1/NEDD4L/VAMP2	6
BP	GO:1901653	cellular response to peptide	12/254	361/18800	0.00383739	0.0225879	0.0147016	ADRB2/CAV1/CAV2/CD36/CEACAM1/CRHBP/NR4A3/PCSK9/PRKCD/PRKCZ/RIPK2/VAMP2	12
BP	GO:0032456	endocytic recycling	5/254	77/18800	0.00387824	0.0226943	0.0147708	EHD1/EHD2/PLA2G4E/RAB11FIP4/SNF8	5
BP	GO:0051339	regulation of lyase activity	5/254	77/18800	0.00387824	0.0226943	0.0147708	ACR/ADORA2B/ADRB1/ADRB2/DRD3	5
BP	GO:0051453	regulation of intracellular pH	5/254	77/18800	0.00387824	0.0226943	0.0147708	CLN5/LRRK2/RAB38/TMEM199/VPS33A	5
BP	GO:0086001	cardiac muscle cell action potential	5/254	77/18800	0.00387824	0.0226943	0.0147708	CALM1/CAV1/CAV3/KCNE1/NEDD4L	5
BP	GO:0003044	regulation of systemic arterial blood pressure mediated by a chemical signal	4/254	48/18800	0.00397255	0.0230959	0.0150322	ACE/ADRB1/ADRB2/CTSG	4
BP	GO:0043114	regulation of vascular permeability	4/254	48/18800	0.00397255	0.0230959	0.0150322	ADM/ANGPT1/CEACAM1/RAMP2	4
BP	GO:1902108	regulation of mitochondrial membrane permeability involved in apoptotic process	4/254	48/18800	0.00397255	0.0230959	0.0150322	BNIP3/HSPA1A/MOAP1/SLC35F6	4
BP	GO:0048640	negative regulation of developmental growth	6/254	111/18800	0.00398596	0.0230959	0.0150322	ADRB1/ADRB2/CAV3/FGFR3/ULK2/WNT3A	6
BP	GO:0071706	tumor necrosis factor superfamily cytokine production	8/254	187/18800	0.0039889	0.0230959	0.0150322	ADAM8/ANGPT1/CD34/CD36/CLU/LRRK2/RIPK2/TLR3	8
BP	GO:1903555	regulation of tumor necrosis factor superfamily cytokine production	8/254	187/18800	0.0039889	0.0230959	0.0150322	ADAM8/ANGPT1/CD34/CD36/CLU/LRRK2/RIPK2/TLR3	8
BP	GO:0001778	plasma membrane repair	3/254	24/18800	0.00399904	0.0230959	0.0150322	CAV3/CHMP3/CHMP4C	3
BP	GO:0051788	response to misfolded protein	3/254	24/18800	0.00399904	0.0230959	0.0150322	CLU/HDAC6/VCP	3
BP	GO:0051905	establishment of pigment granule localization	3/254	24/18800	0.00399904	0.0230959	0.0150322	GPR143/MREG/RAB1A	3
BP	GO:0071219	cellular response to molecule of bacterial origin	9/254	229/18800	0.00405355	0.023343	0.0151931	CD36/CSF3/CTSG/DEFA3/DEFA4/EFNB2/LACRT/RIPK2/SCARB1	9
BP	GO:0071356	cellular response to tumor necrosis factor	9/254	229/18800	0.00405355	0.023343	0.0151931	ASAH1/CRHBP/GBA/HAS2/HSPA1A/HSPA1B/HYAL1/HYAL2/PRKN	9
BP	GO:0031589	cell-substrate adhesion	12/254	364/18800	0.00409753	0.0235036	0.0152976	ANGPT1/CALR/CD34/CD36/CEACAM6/EPDR1/HAS2/PIP5K1A/POLDIP2/PRKCZ/RAB1A/SDC4	12
BP	GO:0010827	regulation of glucose transmembrane transport	5/254	78/18800	0.00409912	0.0235036	0.0152976	ACE/C3/FABP5/GPC3/NR4A3	5
BP	GO:1903533	regulation of protein targeting	5/254	78/18800	0.00409912	0.0235036	0.0152976	HSPA1L/KCNE1/LRRK2/PRKN/STOM	5
BP	GO:0007051	spindle organization	8/254	188/18800	0.00411884	0.0235682	0.0153397	CHMP3/CHMP4C/EZR/HSPA1A/HSPA1B/POLDIP2/TUBB/VCP	8
BP	GO:0043270	positive regulation of ion transport	10/254	273/18800	0.0041245	0.0235682	0.0153397	ADRB2/ARC/CACNG3/CACNG4/CALM1/CAV1/KCNE1/LACRT/RAMP3/SNCA	10
BP	GO:0015849	organic acid transport	11/254	318/18800	0.00412814	0.0235682	0.0153397	ACE/CD36/CEACAM1/DRD3/FABP5/GFAP/MFSD12/PLA2G5/SLC3A2/SLC7A5/SNCA	11
BP	GO:1902652	secondary alcohol metabolic process	7/254	149/18800	0.0041824	0.0238439	0.0155191	CAT/CYB5R3/GBA/LDLR/PCSK9/SCARB1/VLDLR	7
BP	GO:0043330	response to exogenous dsRNA	4/254	49/18800	0.00428051	0.0243336	0.0158378	CAV1/RIPK2/SLC3A2/TLR3	4
BP	GO:0097300	programmed necrotic cell death	4/254	49/18800	0.00428051	0.0243336	0.0158378	ASAH1/CAV1/PGAM5/TLR3	4
BP	GO:0016358	dendrite development	9/254	231/18800	0.00428954	0.0243501	0.0158486	ARC/DLG4/HDAC6/IQSEC1/LRRK2/MAP6/NEDD4L/SDC2/VLDLR	9
BP	GO:0016331	morphogenesis of embryonic epithelium	7/254	150/18800	0.0043379	0.0245896	0.0160045	ADM/CASP3/FGFR2/PAX2/RALA/RET/SDC4	7
BP	GO:0044344	cellular response to fibroblast growth factor stimulus	6/254	113/18800	0.00435004	0.0246235	0.0160265	APLN/FGFR2/FGFR3/FGFR4/HYAL1/HYAL2	6
BP	GO:0007369	gastrulation	8/254	190/18800	0.0043885	0.0247973	0.0161396	APLN/DKK1/FGFR2/GPC3/LMBRD1/NR4A3/PAX2/WNT3A	8
BP	GO:0001558	regulation of cell growth	13/254	415/18800	0.0043932	0.0247973	0.0161396	CAV3/CEACAM1/CRYAB/EI24/HSPA1A/HSPA1B/HYAL1/HYAL2/NEDD4L/PRKN/RND2/ULK2/WNT3A	13
BP	GO:0031579	membrane raft organization	3/254	25/18800	0.00449947	0.0252541	0.0164369	CAV1/CAV2/CAV3	3
BP	GO:0045932	negative regulation of muscle contraction	3/254	25/18800	0.00449947	0.0252541	0.0164369	ADORA2B/ADRB2/CALCRL	3
BP	GO:0070423	nucleotide-binding oligomerization domain containing signaling pathway	3/254	25/18800	0.00449947	0.0252541	0.0164369	HSPA1A/HSPA1B/RIPK2	3
BP	GO:2000463	positive regulation of excitatory postsynaptic potential	3/254	25/18800	0.00449947	0.0252541	0.0164369	ADRB2/DLG4/PRKCZ	3
BP	GO:0071248	cellular response to metal ion	8/254	191/18800	0.00452832	0.0253803	0.0165191	BNIP3/CALR/CRHBP/DLG4/LRRK2/NCSTN/PRKN/SNCA	8
BP	GO:0003014	renal system process	6/254	114/18800	0.00454102	0.0254157	0.0165421	ACE/ADM/CD34/DRD3/HAS2/HYAL2	6
BP	GO:1902117	positive regulation of organelle assembly	5/254	80/18800	0.0045676	0.0255286	0.0166156	MOAP1/SDC1/SDC4/WDR45/WIPI1	5
BP	GO:0031281	positive regulation of cyclase activity	4/254	50/18800	0.00460418	0.0255895	0.0166552	ACR/ADORA2B/ADRB1/ADRB2	4
BP	GO:0043303	mast cell degranulation	4/254	50/18800	0.00460418	0.0255895	0.0166552	ADORA2B/MRGPRX2/NR4A3/PTGDS	4
BP	GO:0048168	regulation of neuronal synaptic plasticity	4/254	50/18800	0.00460418	0.0255895	0.0166552	ARC/DLG4/SNCA/SYNGR1	4
BP	GO:0099054	presynapse assembly	4/254	50/18800	0.00460418	0.0255895	0.0166552	DKK1/EFNB2/SNCA/WNT3A	4
BP	GO:0008202	steroid metabolic process	11/254	323/18800	0.00463541	0.0257272	0.0167448	ADM/ASAH1/CAT/CYB5R3/DKKL1/FGFR4/GBA/LDLR/PCSK9/SCARB1/VLDLR	11
BP	GO:0046942	carboxylic acid transport	10/254	279/18800	0.00479831	0.0265942	0.0173092	ACE/CD36/CEACAM1/DRD3/GFAP/MFSD12/PLA2G5/SLC3A2/SLC7A5/SNCA	10
BP	GO:2001236	regulation of extrinsic apoptotic signaling pathway	7/254	153/18800	0.00483069	0.0267365	0.0174018	CAV1/HSPA1A/HSPA1B/HYAL2/ITM2C/RET/SRPX	7
BP	GO:0009409	response to cold	4/254	51/18800	0.00494391	0.0272496	0.0177358	ADM/ADRB1/ADRB2/HSP90AA1	4
BP	GO:0051349	positive regulation of lyase activity	4/254	51/18800	0.00494391	0.0272496	0.0177358	ACR/ADORA2B/ADRB1/ADRB2	4
BP	GO:0060688	regulation of morphogenesis of a branching structure	4/254	51/18800	0.00494391	0.0272496	0.0177358	CAV3/FGFR2/LRRK2/PAX2	4
BP	GO:0071897	DNA biosynthetic process	8/254	194/18800	0.00496842	0.0273469	0.017799	CCT2/CCT8/CERS1/FGFR4/HSP90AA1/HSP90AB1/POLDIP2/VCP	8
BP	GO:0016125	sterol metabolic process	7/254	154/18800	0.00500397	0.0275046	0.0179017	CAT/CYB5R3/GBA/LDLR/PCSK9/SCARB1/VLDLR	7
BP	GO:0002026	regulation of the force of heart contraction	3/254	26/18800	0.00503615	0.0275674	0.0179425	ADM/ADRB1/CAV1	3
BP	GO:0002407	dendritic cell chemotaxis	3/254	26/18800	0.00503615	0.0275674	0.0179425	CALR/CXCR1/CXCR2	3
BP	GO:0035872	nucleotide-binding domain, leucine rich repeat containing receptor signaling pathway	3/254	26/18800	0.00503615	0.0275674	0.0179425	HSPA1A/HSPA1B/RIPK2	3
BP	GO:0032411	positive regulation of transporter activity	6/254	117/18800	0.00515107	0.0281578	0.0183268	ADRB2/ARC/CACNG3/CACNG4/CALM1/PRKCD	6
BP	GO:0009566	fertilization	8/254	196/18800	0.00527954	0.0286578	0.0186522	ACR/ATP8B3/B4GALT1/CCT2/CCT8/DKKL1/HSPA1L/SERPINA5	8
BP	GO:1902903	regulation of supramolecular fiber organization	12/254	376/18800	0.00528344	0.0286578	0.0186522	CAV3/CLU/CRYAB/CSF3/HDAC6/HSPA1A/HSPA1B/LDLR/PRKCD/PRKN/SDC4/SNCA	12
BP	GO:0002279	mast cell activation involved in immune response	4/254	52/18800	0.00530007	0.0286578	0.0186522	ADORA2B/MRGPRX2/NR4A3/PTGDS	4
BP	GO:0002448	mast cell mediated immunity	4/254	52/18800	0.00530007	0.0286578	0.0186522	ADORA2B/MRGPRX2/NR4A3/PTGDS	4
BP	GO:0007215	glutamate receptor signaling pathway	4/254	52/18800	0.00530007	0.0286578	0.0186522	DAGLB/GRIA1/NCSTN/NECAB2	4
BP	GO:0086009	membrane repolarization	4/254	52/18800	0.00530007	0.0286578	0.0186522	CAV1/CAV3/KCNE1/NEDD4L	4
BP	GO:0097479	synaptic vesicle localization	4/254	52/18800	0.00530007	0.0286578	0.0186522	BLOC1S4/LRRK2/PRKN/SNCA	4
BP	GO:0099172	presynapse organization	4/254	52/18800	0.00530007	0.0286578	0.0186522	DKK1/EFNB2/SNCA/WNT3A	4
BP	GO:0030641	regulation of cellular pH	5/254	83/18800	0.00533997	0.0287954	0.0187418	CLN5/LRRK2/RAB38/TMEM199/VPS33A	5
BP	GO:0045921	positive regulation of exocytosis	5/254	83/18800	0.00533997	0.0287954	0.0187418	ADORA2B/SDC1/SDC4/SNCA/SNF8	5
BP	GO:0008643	carbohydrate transport	7/254	156/18800	0.00536452	0.0288887	0.0188025	ACE/C3/EZR/FABP5/GPC3/MFSD12/NR4A3	7
BP	GO:0030705	cytoskeleton-dependent intracellular transport	8/254	197/18800	0.00544057	0.0292587	0.0190434	BLOC1S4/FEZ1/HDAC6/MAP6/MREG/PRKCZ/RAB1A/TUBB	8
BP	GO:0071774	response to fibroblast growth factor	6/254	119/18800	0.00558984	0.0298835	0.01945	APLN/FGFR2/FGFR3/FGFR4/HYAL1/HYAL2	6
BP	GO:2000278	regulation of DNA biosynthetic process	6/254	119/18800	0.00558984	0.0298835	0.01945	CCT2/CCT8/CERS1/FGFR4/HSP90AA1/HSP90AB1	6
BP	GO:0010460	positive regulation of heart rate	3/254	27/18800	0.00560977	0.0298835	0.01945	ADA/ADM/ADRB1	3
BP	GO:0035640	exploration behavior	3/254	27/18800	0.00560977	0.0298835	0.01945	DLG4/LRRK2/LRRTM1	3
BP	GO:0071425	hematopoietic stem cell proliferation	3/254	27/18800	0.00560977	0.0298835	0.01945	ACE/CD34/GBA	3
BP	GO:0071880	adenylate cyclase-activating adrenergic receptor signaling pathway	3/254	27/18800	0.00560977	0.0298835	0.01945	ADRB1/ADRB2/DRD3	3
BP	GO:0051899	membrane depolarization	5/254	84/18800	0.00561675	0.0298835	0.01945	CAV1/CAV3/LRRK2/NEDD4L/PRKCZ	5
BP	GO:1900182	positive regulation of protein localization to nucleus	5/254	84/18800	0.00561675	0.0298835	0.01945	CCT2/CCT8/HSP90AB1/HYAL2/PRKCD	5
BP	GO:0072655	establishment of protein localization to mitochondrion	6/254	120/18800	0.00581919	0.0309193	0.0201242	HSP90AA1/HSPA1L/LRRK2/MOAP1/PRKN/RALA	6
BP	GO:0010507	negative regulation of autophagy	5/254	85/18800	0.0059035	0.0312423	0.0203344	FEZ1/LRRK2/POLDIP2/SNCA/UBQLN4	5
BP	GO:0050886	endocrine process	5/254	85/18800	0.0059035	0.0312423	0.0203344	ACE/CRHBP/CTSG/RAB11FIP1/RETN	5
BP	GO:0055072	iron ion homeostasis	5/254	85/18800	0.0059035	0.0312423	0.0203344	CP/CYBRD1/HYAL2/SLC39A8/TMEM199	5
BP	GO:0016485	protein processing	9/254	243/18800	0.00593921	0.0313896	0.0204303	ACE/ADAM8/CASP3/CLN5/CTSG/LRRK2/NCSTN/PCSK9/RIPK2	9
BP	GO:0038127	ERBB signaling pathway	6/254	121/18800	0.00605533	0.0319169	0.0207735	CBLC/CEACAM1/EGF/MVB12B/VPS25/WDR54	6
BP	GO:0051225	spindle assembly	6/254	121/18800	0.00605533	0.0319169	0.0207735	CHMP3/CHMP4C/HSPA1A/HSPA1B/POLDIP2/TUBB	6
BP	GO:0086002	cardiac muscle cell action potential involved in contraction	4/254	54/18800	0.00606302	0.0319169	0.0207735	CAV1/CAV3/KCNE1/NEDD4L	4
BP	GO:0007188	adenylate cyclase-modulating G protein-coupled receptor signaling pathway	9/254	244/18800	0.00609608	0.0320487	0.0208592	ADM/ADORA2B/ADRB1/ADRB2/CALCRL/DRD3/GRK5/RAMP2/RAMP3	9
BP	GO:1901888	regulation of cell junction assembly	8/254	201/18800	0.00612252	0.0321452	0.0209221	ACE/CAV1/DKK1/LRRTM1/POLDIP2/SDC4/SNCA/WNT3A	8
BP	GO:0010800	positive regulation of peptidyl-threonine phosphorylation	3/254	28/18800	0.00622101	0.0321957	0.020955	CALM1/EGF/RIPK2	3
BP	GO:0019076	viral release from host cell	3/254	28/18800	0.00622101	0.0321957	0.020955	CAV2/CHMP3/CHMP4C	3
BP	GO:0032438	melanosome organization	3/254	28/18800	0.00622101	0.0321957	0.020955	BLOC1S4/GPR143/RAB38	3
BP	GO:0032703	negative regulation of interleukin-2 production	3/254	28/18800	0.00622101	0.0321957	0.020955	CD34/EZR/SFTPD	3
BP	GO:0035890	exit from host	3/254	28/18800	0.00622101	0.0321957	0.020955	CAV2/CHMP3/CHMP4C	3
BP	GO:0035891	exit from host cell	3/254	28/18800	0.00622101	0.0321957	0.020955	CAV2/CHMP3/CHMP4C	3
BP	GO:0042983	amyloid precursor protein biosynthetic process	3/254	28/18800	0.00622101	0.0321957	0.020955	ITM2C/NCSTN/NECAB2	3
BP	GO:0042984	regulation of amyloid precursor protein biosynthetic process	3/254	28/18800	0.00622101	0.0321957	0.020955	ITM2C/NCSTN/NECAB2	3
BP	GO:0090330	regulation of platelet aggregation	3/254	28/18800	0.00622101	0.0321957	0.020955	CEACAM1/CTSG/PRKCD	3
BP	GO:0098901	regulation of cardiac muscle cell action potential	3/254	28/18800	0.00622101	0.0321957	0.020955	CALM1/CAV1/CAV3	3
BP	GO:1903205	regulation of hydrogen peroxide-induced cell death	3/254	28/18800	0.00622101	0.0321957	0.020955	HDAC6/LRRK2/NR4A3	3
BP	GO:0010632	regulation of epithelial cell migration	10/254	290/18800	0.00625602	0.032335	0.0210456	ANGPT1/CALR/CEACAM1/EGF/HAS2/HDAC6/HYAL1/IQSEC1/RHOB/SCARB1	10
BP	GO:0006665	sphingolipid metabolic process	7/254	161/18800	0.00635105	0.0327836	0.0213376	ASAH1/CERS1/GALC/GBA/GLA/PRKCD/SFTPB	7
BP	GO:0010883	regulation of lipid storage	4/254	55/18800	0.00647048	0.0332708	0.0216547	C3/CD36/EHD1/SCARB1	4
BP	GO:0031113	regulation of microtubule polymerization	4/254	55/18800	0.00647048	0.0332708	0.0216547	CAV3/HSPA1A/HSPA1B/SNCA	4
BP	GO:0061098	positive regulation of protein tyrosine kinase activity	4/254	55/18800	0.00647048	0.0332708	0.0216547	ACE/DLG4/EGF/WNT3A	4
BP	GO:0031109	microtubule polymerization or depolymerization	6/254	123/18800	0.00654846	0.0335295	0.0218231	CAV3/CRYAB/HDAC6/HSPA1A/HSPA1B/SNCA	6
BP	GO:0032355	response to estradiol	6/254	123/18800	0.00654846	0.0335295	0.0218231	CALR/CASP3/CAT/CRHBP/CRYAB/RAMP3	6
BP	GO:0097237	cellular response to toxic substance	6/254	123/18800	0.00654846	0.0335295	0.0218231	CAT/CD36/CERS1/MGST1/PRKN/SESN1	6
BP	GO:0019221	cytokine-mediated signaling pathway	14/254	486/18800	0.00655445	0.0335295	0.0218231	ACKR3/ANGPT1/CAV1/CEACAM1/CSF3/CSF3R/CTSG/CXCR1/CXCR2/HSP90AB1/HSPA1A/HSPA1B/PRKN/RIPK2	14
BP	GO:0002699	positive regulation of immune effector process	9/254	248/18800	0.00675575	0.034515	0.0224645	ADORA2B/C3/CD36/CD81/NR4A3/PLA2G5/PRKCZ/RIPK2/SLC7A5	9
BP	GO:0007568	aging	7/254	163/18800	0.00678133	0.0346013	0.0225207	ACE/ADM/CAT/CRYAB/HYAL2/PAX2/RETN	7
BP	GO:0001838	embryonic epithelial tube formation	6/254	124/18800	0.00680566	0.0346367	0.0225437	ADM/CASP3/PAX2/RALA/RET/SDC4	6
BP	GO:0007052	mitotic spindle organization	6/254	124/18800	0.00680566	0.0346367	0.0225437	CHMP3/CHMP4C/HSPA1A/HSPA1B/POLDIP2/VCP	6
BP	GO:0031110	regulation of microtubule polymerization or depolymerization	5/254	88/18800	0.00682543	0.0346488	0.0225516	CAV3/HDAC6/HSPA1A/HSPA1B/SNCA	5
BP	GO:1903510	mucopolysaccharide metabolic process	5/254	88/18800	0.00682543	0.0346488	0.0225516	ANGPT1/EGF/HAS2/HYAL1/HYAL2	5
BP	GO:0002474	antigen processing and presentation of peptide antigen via MHC class I	3/254	29/18800	0.00687045	0.0346961	0.0225824	ABCB9/ACE/CALR	3
BP	GO:0006656	phosphatidylcholine biosynthetic process	3/254	29/18800	0.00687045	0.0346961	0.0225824	FABP5/RAB38/SLC44A2	3
BP	GO:0048753	pigment granule organization	3/254	29/18800	0.00687045	0.0346961	0.0225824	BLOC1S4/GPR143/RAB38	3
BP	GO:0031346	positive regulation of cell projection organization	11/254	341/18800	0.00688451	0.0346961	0.0225824	DLG4/EHD1/FAM98A/FEZ1/MAP6/RALA/RET/RETREG3/RND2/VLDLR/WNT3A	11
BP	GO:0001836	release of cytochrome c from mitochondria	4/254	56/18800	0.0068957	0.0346961	0.0225824	BNIP3/CLU/MOAP1/PRKN	4
BP	GO:0043331	response to dsRNA	4/254	56/18800	0.0068957	0.0346961	0.0225824	CAV1/RIPK2/SLC3A2/TLR3	4
BP	GO:0097120	receptor localization to synapse	4/254	56/18800	0.0068957	0.0346961	0.0225824	CACNG3/CACNG4/DLG4/PRKCZ	4
BP	GO:0043244	regulation of protein-containing complex disassembly	6/254	125/18800	0.00707012	0.0354842	0.0230953	ADRB2/BNIP3/CALCOCO2/GBA/HDAC6/UBQLN4	6
BP	GO:0070585	protein localization to mitochondrion	6/254	125/18800	0.00707012	0.0354842	0.0230953	HSP90AA1/HSPA1L/LRRK2/MOAP1/PRKN/RALA	6
BP	GO:0051781	positive regulation of cell division	5/254	89/18800	0.0071539	0.0358595	0.0233396	CAT/DRD3/FGFR2/MRGPRX2/POLDIP2	5
BP	GO:0051100	negative regulation of binding	7/254	165/18800	0.00723291	0.03621	0.0235677	ACE/ADRB2/CAV1/DKK1/LRRK2/PCSK9/PRKCD	7
BP	GO:0001961	positive regulation of cytokine-mediated signaling pathway	4/254	57/18800	0.00733899	0.0366031	0.0238236	HSPA1A/HSPA1B/PRKN/RIPK2	4
BP	GO:0046456	icosanoid biosynthetic process	4/254	57/18800	0.00733899	0.0366031	0.0238236	DAGLB/FABP5/PLA2G5/PTGDS	4
BP	GO:2001258	negative regulation of cation channel activity	4/254	57/18800	0.00733899	0.0366031	0.0238236	CALM1/CAV1/DRD3/KCNE1	4
BP	GO:0048285	organelle fission	14/254	493/18800	0.00739158	0.0368193	0.0239643	BNIP3/CALR/CAV2/CHMP3/CHMP4C/DRD3/EGF/HSPA1A/HSPA1B/LRRK2/PGAM5/POLDIP2/PRKN/RALA	14
BP	GO:0001959	regulation of cytokine-mediated signaling pathway	7/254	166/18800	0.00746688	0.0369284	0.0240353	ANGPT1/CAV1/HSP90AB1/HSPA1A/HSPA1B/PRKN/RIPK2	7
BP	GO:0071902	positive regulation of protein serine/threonine kinase activity	8/254	208/18800	0.00746993	0.0369284	0.0240353	ADAM8/ADRB2/CALM1/DKK1/EGF/HSP90AB1/LRRK2/SNCA	8
BP	GO:0001843	neural tube closure	5/254	90/18800	0.00749325	0.0369284	0.0240353	ADM/CASP3/PAX2/RALA/SDC4	5
BP	GO:0007176	regulation of epidermal growth factor-activated receptor activity	3/254	30/18800	0.00755868	0.0369284	0.0240353	CBLC/EGF/VPS25	3
BP	GO:0060292	long-term synaptic depression	3/254	30/18800	0.00755868	0.0369284	0.0240353	ABHD6/ARC/GRIA1	3
BP	GO:0003129	heart induction	2/254	10/18800	0.00761734	0.0369284	0.0240353	DKK1/WNT3A	2
BP	GO:0010968	regulation of microtubule nucleation	2/254	10/18800	0.00761734	0.0369284	0.0240353	HSPA1A/HSPA1B	2
BP	GO:0019062	virion attachment to host cell	2/254	10/18800	0.00761734	0.0369284	0.0240353	CD81/HSP90AB1	2
BP	GO:0030214	hyaluronan catabolic process	2/254	10/18800	0.00761734	0.0369284	0.0240353	HYAL1/HYAL2	2
BP	GO:0032025	response to cobalt ion	2/254	10/18800	0.00761734	0.0369284	0.0240353	BNIP3/CASP3	2
BP	GO:0033089	positive regulation of T cell differentiation in thymus	2/254	10/18800	0.00761734	0.0369284	0.0240353	ADA/ADAM8	2
BP	GO:0045793	positive regulation of cell size	2/254	10/18800	0.00761734	0.0369284	0.0240353	HSP90AB1/RET	2
BP	GO:0048672	positive regulation of collateral sprouting	2/254	10/18800	0.00761734	0.0369284	0.0240353	RND2/WNT3A	2
BP	GO:0048755	branching morphogenesis of a nerve	2/254	10/18800	0.00761734	0.0369284	0.0240353	FGFR2/LRRK2	2
BP	GO:0070391	response to lipoteichoic acid	2/254	10/18800	0.00761734	0.0369284	0.0240353	CD36/RIPK2	2
BP	GO:0071223	cellular response to lipoteichoic acid	2/254	10/18800	0.00761734	0.0369284	0.0240353	CD36/RIPK2	2
BP	GO:0071838	cell proliferation in bone marrow	2/254	10/18800	0.00761734	0.0369284	0.0240353	ACE/FGFR2	2
BP	GO:0090184	positive regulation of kidney development	2/254	10/18800	0.00761734	0.0369284	0.0240353	PAX2/RET	2
BP	GO:0098917	retrograde trans-synaptic signaling	2/254	10/18800	0.00761734	0.0369284	0.0240353	DAGLB/FABP5	2
BP	GO:1902946	protein localization to early endosome	2/254	10/18800	0.00761734	0.0369284	0.0240353	EGF/EZR	2
BP	GO:1904338	regulation of dopaminergic neuron differentiation	2/254	10/18800	0.00761734	0.0369284	0.0240353	DKK1/WNT3A	2
BP	GO:1904851	positive regulation of establishment of protein localization to telomere	2/254	10/18800	0.00761734	0.0369284	0.0240353	CCT2/CCT8	2
BP	GO:0050807	regulation of synapse organization	8/254	209/18800	0.0076793	0.0371835	0.0242013	ARC/DKK1/LRRK2/LRRTM1/SNCA/TUBB/VCP/WNT3A	8
BP	GO:0006631	fatty acid metabolic process	12/254	395/18800	0.0077053	0.0372243	0.0242279	ABHD6/ASAH1/C3/CAV1/CD36/CEACAM1/DAGLB/FABP5/NR4A3/PLA2G5/PTGDS/SNCA	12
BP	GO:0002700	regulation of production of molecular mediator of immune response	7/254	167/18800	0.00770641	0.0372243	0.0242279	ANGPT1/CD36/CD81/NR4A3/PRKCZ/SLC7A5/TLR3	7
BP	GO:0032481	positive regulation of type I interferon production	4/254	58/18800	0.00780068	0.0375885	0.0244649	GAPDH/HSP90AA1/RIPK2/TLR3	4
BP	GO:0060997	dendritic spine morphogenesis	4/254	58/18800	0.00780068	0.0375885	0.0244649	ARC/DLG4/HDAC6/LRRK2	4
BP	GO:0060606	tube closure	5/254	91/18800	0.00784366	0.0376137	0.0244813	ADM/CASP3/PAX2/RALA/SDC4	5
BP	GO:0060996	dendritic spine development	5/254	91/18800	0.00784366	0.0376137	0.0244813	ARC/DLG4/HDAC6/IQSEC1/LRRK2	5
BP	GO:0070509	calcium ion import	5/254	91/18800	0.00784366	0.0376137	0.0244813	ACE/CAV3/EGF/RAMP3/VDAC1	5
BP	GO:1903351	cellular response to dopamine	5/254	91/18800	0.00784366	0.0376137	0.0244813	CAV2/DRD3/LRRK2/NCSTN/PRKN	5
BP	GO:0032943	mononuclear cell proliferation	10/254	300/18800	0.00786119	0.0376525	0.0245066	ACE/ADA/CASP3/CD81/NCSTN/PRKCD/RIPK2/SDC4/SFTPD/WNT3A	10
BP	GO:0017038	protein import	8/254	210/18800	0.00789307	0.0377597	0.0245764	ANGPT1/CD36/CLU/HSP90AA1/HSP90AB1/HYAL2/LRRK2/PRKCD	8
BP	GO:0008016	regulation of heart contraction	8/254	211/18800	0.00811127	0.0387107	0.0251953	ADA/ADM/ADRB1/APLN/CALM1/CAV1/CAV3/KCNE1	8
BP	GO:0042180	cellular ketone metabolic process	8/254	211/18800	0.00811127	0.0387107	0.0251953	ADM/CAV1/CEACAM1/DKKL1/FABP5/FGFR4/NR4A3/SNCA	8
BP	GO:2000027	regulation of animal organ morphogenesis	6/254	129/18800	0.00820267	0.0389728	0.0253659	CAV3/CD34/DKK1/GPC3/PAX2/WNT3A	6
BP	GO:0019217	regulation of fatty acid metabolic process	5/254	92/18800	0.00820531	0.0389728	0.0253659	CAV1/CEACAM1/FABP5/NR4A3/SNCA	5
BP	GO:1900407	regulation of cellular response to oxidative stress	5/254	92/18800	0.00820531	0.0389728	0.0253659	CD36/HDAC6/LRRK2/NR4A3/PRKN	5
BP	GO:1903350	response to dopamine	5/254	92/18800	0.00820531	0.0389728	0.0253659	CAV2/DRD3/LRRK2/NCSTN/PRKN	5
BP	GO:0071216	cellular response to biotic stimulus	9/254	256/18800	0.00823828	0.0390065	0.0253878	CD36/CSF3/CTSG/DEFA3/DEFA4/EFNB2/LACRT/RIPK2/SCARB1	9
BP	GO:0000768	syncytium formation by plasma membrane fusion	4/254	59/18800	0.00828105	0.0390065	0.0253878	CAV3/CD81/EHD1/EHD2	4
BP	GO:0050891	multicellular organismal water homeostasis	4/254	59/18800	0.00828105	0.0390065	0.0253878	GBA/HAS2/HYAL2/TMEM79	4
BP	GO:0140253	cell-cell fusion	4/254	59/18800	0.00828105	0.0390065	0.0253878	CAV3/CD81/EHD1/EHD2	4
BP	GO:0050482	arachidonic acid secretion	3/254	31/18800	0.00828621	0.0390065	0.0253878	ACE/DRD3/PLA2G5	3
BP	GO:0150117	positive regulation of cell-substrate junction organization	3/254	31/18800	0.00828621	0.0390065	0.0253878	IQSEC1/POLDIP2/SDC4	3
BP	GO:1903963	arachidonate transport	3/254	31/18800	0.00828621	0.0390065	0.0253878	ACE/DRD3/PLA2G5	3
BP	GO:0045861	negative regulation of proteolysis	11/254	350/18800	0.00829071	0.0390065	0.0253878	C3/CRYAB/GAPDH/GPC3/HDAC6/HSP90AB1/LAMP3/LRRK2/PAX2/SERPINA5/SNCA	11
BP	GO:0034976	response to endoplasmic reticulum stress	9/254	257/18800	0.00843972	0.0396607	0.0258136	CALR/CAV1/CLU/HSPA1A/LRRK2/PRKN/RNF183/SRPX/VCP	9
BP	GO:0006937	regulation of muscle contraction	7/254	170/18800	0.0084591	0.039705	0.0258424	ADA/ADORA2B/ADRB2/CALCRL/CALM1/CAV1/CAV3	7
BP	GO:0044706	multi-multicellular organism process	8/254	213/18800	0.00856125	0.040029	0.0260533	ACE/ACR/ADM/B4GALT1/CALR/CRHBP/DKKL1/TEKT3	8
BP	GO:0002275	myeloid cell activation involved in immune response	5/254	93/18800	0.00857836	0.040029	0.0260533	ADORA2B/MRGPRX2/NR4A3/PTGDS/VAMP2	5
BP	GO:0006885	regulation of pH	5/254	93/18800	0.00857836	0.040029	0.0260533	CLN5/LRRK2/RAB38/TMEM199/VPS33A	5
BP	GO:0032273	positive regulation of protein polymerization	5/254	93/18800	0.00857836	0.040029	0.0260533	CAV3/CSF3/HSP90AA1/HSPA1A/HSPA1B	5
BP	GO:0034109	homotypic cell-cell adhesion	5/254	93/18800	0.00857836	0.040029	0.0260533	BLOC1S4/CEACAM1/CTSG/PRKCD/WNT3A	5
BP	GO:2001242	regulation of intrinsic apoptotic signaling pathway	7/254	171/18800	0.00872162	0.0406499	0.0264575	ACKR3/CAV1/CLU/HSPA1A/LRRK2/PRKN/RNF183	7
BP	GO:0051090	regulation of DNA-binding transcription factor activity	13/254	452/18800	0.00875962	0.0407793	0.0265417	ADAM8/ARRB1/CAT/CAV1/CD36/CLU/CSF3/HSPA1A/HSPA1B/PRKCZ/RIPK2/TLR3/WNT3A	13
BP	GO:0006687	glycosphingolipid metabolic process	4/254	60/18800	0.0087804	0.0407808	0.0265426	GALC/GBA/GLA/PRKCD	4
BP	GO:0019731	antibacterial humoral response	4/254	60/18800	0.0087804	0.0407808	0.0265426	CTSG/DEFA3/DEFA4/SFTPD	4
BP	GO:0032868	response to insulin	9/254	259/18800	0.00885382	0.0410739	0.0267334	ADM/CAT/CAV2/CEACAM1/PCSK9/PRKCD/PRKCZ/RETN/VAMP2	9
BP	GO:0032635	interleukin-6 production	7/254	172/18800	0.00899008	0.0412242	0.0268313	ADORA2B/ARRB1/CD36/GBA/HYAL2/RIPK2/TLR3	7
BP	GO:0032675	regulation of interleukin-6 production	7/254	172/18800	0.00899008	0.0412242	0.0268313	ADORA2B/ARRB1/CD36/GBA/HYAL2/RIPK2/TLR3	7
BP	GO:1990138	neuron projection extension	7/254	172/18800	0.00899008	0.0412242	0.0268313	HSP90AA1/HSP90AB1/NEDD4L/PRKCZ/PRKN/ULK2/WNT3A	7
BP	GO:0050803	regulation of synapse structure or activity	8/254	215/18800	0.00902967	0.0412242	0.0268313	ARC/DKK1/LRRK2/LRRTM1/SNCA/TUBB/VCP/WNT3A	8
BP	GO:0001516	prostaglandin biosynthetic process	3/254	32/18800	0.00905351	0.0412242	0.0268313	DAGLB/FABP5/PTGDS	3
BP	GO:0036474	cell death in response to hydrogen peroxide	3/254	32/18800	0.00905351	0.0412242	0.0268313	HDAC6/LRRK2/NR4A3	3
BP	GO:0044788	modulation by host of viral process	3/254	32/18800	0.00905351	0.0412242	0.0268313	CAV2/PRKN/STOM	3
BP	GO:0046457	prostanoid biosynthetic process	3/254	32/18800	0.00905351	0.0412242	0.0268313	DAGLB/FABP5/PTGDS	3
BP	GO:0060795	cell fate commitment involved in formation of primary germ layer	3/254	32/18800	0.00905351	0.0412242	0.0268313	DKK1/PAX2/WNT3A	3
BP	GO:0071711	basement membrane organization	3/254	32/18800	0.00905351	0.0412242	0.0268313	CAV1/CAV2/RAMP2	3
BP	GO:1903522	regulation of blood circulation	9/254	260/18800	0.00906656	0.0412242	0.0268313	ACE/ADA/ADM/ADRB1/APLN/CALM1/CAV1/CAV3/KCNE1	9
BP	GO:0043434	response to peptide hormone	12/254	404/18800	0.0091215	0.0412242	0.0268313	ADM/CAT/CAV1/CAV2/CEACAM1/CRHBP/NR4A3/PCSK9/PRKCD/PRKCZ/RETN/VAMP2	12
BP	GO:0007042	lysosomal lumen acidification	2/254	11/18800	0.00922761	0.0412242	0.0268313	CLN5/TMEM199	2
BP	GO:0010454	negative regulation of cell fate commitment	2/254	11/18800	0.00922761	0.0412242	0.0268313	DKK1/WNT3A	2
BP	GO:0010739	positive regulation of protein kinase A signaling	2/254	11/18800	0.00922761	0.0412242	0.0268313	ADRB2/RAMP3	2
BP	GO:0010917	negative regulation of mitochondrial membrane potential	2/254	11/18800	0.00922761	0.0412242	0.0268313	BNIP3/HEBP2	2
BP	GO:0040015	negative regulation of multicellular organism growth	2/254	11/18800	0.00922761	0.0412242	0.0268313	ADRB1/ADRB2	2
BP	GO:0045837	negative regulation of membrane potential	2/254	11/18800	0.00922761	0.0412242	0.0268313	BNIP3/HEBP2	2
BP	GO:0051673	membrane disruption in another organism	2/254	11/18800	0.00922761	0.0412242	0.0268313	DEFA3/DEFA4	2
BP	GO:0060923	cardiac muscle cell fate commitment	2/254	11/18800	0.00922761	0.0412242	0.0268313	DKK1/WNT3A	2
BP	GO:0061635	regulation of protein complex stability	2/254	11/18800	0.00922761	0.0412242	0.0268313	SCOC/SNF8	2
BP	GO:0070203	regulation of establishment of protein localization to telomere	2/254	11/18800	0.00922761	0.0412242	0.0268313	CCT2/CCT8	2
BP	GO:0070243	regulation of thymocyte apoptotic process	2/254	11/18800	0.00922761	0.0412242	0.0268313	ADA/ADAM8	2
BP	GO:0090084	negative regulation of inclusion body assembly	2/254	11/18800	0.00922761	0.0412242	0.0268313	HSPA1A/HSPA1B	2
BP	GO:0097084	vascular associated smooth muscle cell development	2/254	11/18800	0.00922761	0.0412242	0.0268313	ADM/RAMP2	2
BP	GO:0097278	complement-dependent cytotoxicity	2/254	11/18800	0.00922761	0.0412242	0.0268313	C3/HSP90AB1	2
BP	GO:0098883	synapse pruning	2/254	11/18800	0.00922761	0.0412242	0.0268313	C3/DKK1	2
BP	GO:1901844	regulation of cell communication by electrical coupling involved in cardiac conduction	2/254	11/18800	0.00922761	0.0412242	0.0268313	CALM1/CAV1	2
BP	GO:1904869	regulation of protein localization to Cajal body	2/254	11/18800	0.00922761	0.0412242	0.0268313	CCT2/CCT8	2
BP	GO:1904871	positive regulation of protein localization to Cajal body	2/254	11/18800	0.00922761	0.0412242	0.0268313	CCT2/CCT8	2
BP	GO:1905668	positive regulation of protein localization to endosome	2/254	11/18800	0.00922761	0.0412242	0.0268313	EGF/EZR	2
BP	GO:2000826	regulation of heart morphogenesis	2/254	11/18800	0.00922761	0.0412242	0.0268313	DKK1/WNT3A	2
BP	GO:2001241	positive regulation of extrinsic apoptotic signaling pathway in absence of ligand	2/254	11/18800	0.00922761	0.0412242	0.0268313	RET/SRPX	2
BP	GO:0007259	receptor signaling pathway via JAK-STAT	7/254	173/18800	0.00926455	0.0412657	0.0268583	CAV1/EGF/FGFR3/OCIAD1/OCIAD2/RET/STAMBP	7
BP	GO:0007405	neuroblast proliferation	4/254	61/18800	0.00929902	0.0412657	0.0268583	DAGLB/FGFR2/LRRK2/WNT3A	4
BP	GO:0035306	positive regulation of dephosphorylation	4/254	61/18800	0.00929902	0.0412657	0.0268583	CALM1/GBA/HSP90AB1/PRKCD	4
BP	GO:0048488	synaptic vesicle endocytosis	4/254	61/18800	0.00929902	0.0412657	0.0268583	LRRK2/SH3GL3/SNCA/VAMP2	4
BP	GO:0050994	regulation of lipid catabolic process	4/254	61/18800	0.00929902	0.0412657	0.0268583	DAGLB/LDLR/PRKCD/SCARB1	4
BP	GO:0140238	presynaptic endocytosis	4/254	61/18800	0.00929902	0.0412657	0.0268583	LRRK2/SH3GL3/SNCA/VAMP2	4
BP	GO:0003073	regulation of systemic arterial blood pressure	5/254	95/18800	0.00935936	0.0413952	0.0269425	ACE/ADM/ADRB1/ADRB2/CTSG	5
BP	GO:0060079	excitatory postsynaptic potential	5/254	95/18800	0.00935936	0.0413952	0.0269425	ADRB2/DLG4/LRRK2/PRKCZ/SNCA	5
BP	GO:1901379	regulation of potassium ion transmembrane transport	5/254	95/18800	0.00935936	0.0413952	0.0269425	CAV1/CAV3/KCNE1/NEDD4L/VAMP2	5
BP	GO:0052547	regulation of peptidase activity	13/254	456/18800	0.00938576	0.0414659	0.0269886	C3/CAV1/CRYAB/GAPDH/GPC3/LAMP3/NCSTN/PAX2/RIPK2/SERPINA5/SNCA/VCP/WNT3A	13
BP	GO:0010631	epithelial cell migration	11/254	358/18800	0.0097195	0.0428928	0.0279173	ANGPT1/CALR/CEACAM1/EFNB2/EGF/HAS2/HDAC6/HYAL1/IQSEC1/RHOB/SCARB1	11
BP	GO:0014020	primary neural tube formation	5/254	96/18800	0.00976765	0.0430111	0.0279943	ADM/CASP3/PAX2/RALA/SDC4	5
BP	GO:0010001	glial cell differentiation	8/254	218/18800	0.00976788	0.0430111	0.0279943	BNIP3/CLU/DRD3/GBA/GFAP/LDLR/NCSTN/PAX2	8
BP	GO:0022617	extracellular matrix disassembly	4/254	62/18800	0.0098372	0.0430407	0.0280136	ADAM8/CTSG/CTSV/FGFR4	4
BP	GO:0031663	lipopolysaccharide-mediated signaling pathway	4/254	62/18800	0.0098372	0.0430407	0.0280136	CD36/LACRT/RIPK2/SCARB1	4
BP	GO:0031116	positive regulation of microtubule polymerization	3/254	33/18800	0.00986102	0.0430407	0.0280136	CAV3/HSPA1A/HSPA1B	3
BP	GO:0036336	dendritic cell migration	3/254	33/18800	0.00986102	0.0430407	0.0280136	CALR/CXCR1/CXCR2	3
BP	GO:0048799	animal organ maturation	3/254	33/18800	0.00986102	0.0430407	0.0280136	FGFR3/PAX2/RET	3
BP	GO:0055094	response to lipoprotein particle	3/254	33/18800	0.00986102	0.0430407	0.0280136	CD36/CD81/LDLR	3
BP	GO:0071875	adrenergic receptor signaling pathway	3/254	33/18800	0.00986102	0.0430407	0.0280136	ADRB1/ADRB2/DRD3	3
BP	GO:1903715	regulation of aerobic respiration	3/254	33/18800	0.00986102	0.0430407	0.0280136	BNIP3/SNCA/VCP	3
BP	GO:0030879	mammary gland development	6/254	135/18800	0.0101379	0.0442008	0.0287686	APLN/CAV1/CAV3/EGF/FGFR2/WNT3A	6
BP	GO:0032755	positive regulation of interleukin-6 production	5/254	97/18800	0.010188	0.0443223	0.0288477	ADORA2B/CD36/HYAL2/RIPK2/TLR3	5
BP	GO:0043279	response to alkaloid	5/254	97/18800	0.010188	0.0443223	0.0288477	CACNG4/CASP3/CRHBP/DRD3/HSP90AB1	5
BP	GO:0090132	epithelium migration	11/254	361/18800	0.0103017	0.0447681	0.0291378	ANGPT1/CALR/CEACAM1/EFNB2/EGF/HAS2/HDAC6/HYAL1/IQSEC1/RHOB/SCARB1	11
BP	GO:0006949	syncytium formation	4/254	63/18800	0.0103952	0.0449781	0.0292745	CAV3/CD81/EHD1/EHD2	4
BP	GO:0032623	interleukin-2 production	4/254	63/18800	0.0103952	0.0449781	0.0292745	CD34/EZR/RIPK2/SFTPD	4
BP	GO:0032663	regulation of interleukin-2 production	4/254	63/18800	0.0103952	0.0449781	0.0292745	CD34/EZR/RIPK2/SFTPD	4
BP	GO:0070059	intrinsic apoptotic signaling pathway in response to endoplasmic reticulum stress	4/254	63/18800	0.0103952	0.0449781	0.0292745	HSPA1A/LRRK2/PRKN/RNF183	4
BP	GO:0007596	blood coagulation	8/254	221/18800	0.0105501	0.0454636	0.0295905	BLOC1S4/CAV1/CD34/CD36/CEACAM1/CTSG/PRKCD/WNT3A	8
BP	GO:0071241	cellular response to inorganic substance	8/254	221/18800	0.0105501	0.0454636	0.0295905	BNIP3/CALR/CRHBP/DLG4/LRRK2/NCSTN/PRKN/SNCA	8
BP	GO:0036473	cell death in response to oxidative stress	5/254	98/18800	0.0106206	0.0454636	0.0295905	HDAC6/LRRK2/NR4A3/PRKCD/PRKN	5
BP	GO:0051604	protein maturation	10/254	314/18800	0.0106212	0.0454636	0.0295905	ACE/ADAM8/CALR/CASP3/CLN5/CTSG/LRRK2/NCSTN/PCSK9/RIPK2	10
BP	GO:0051973	positive regulation of telomerase activity	3/254	34/18800	0.0107091	0.0454636	0.0295905	CCT2/HSP90AA1/HSP90AB1	3
BP	GO:0099174	regulation of presynapse organization	3/254	34/18800	0.0107091	0.0454636	0.0295905	DKK1/SNCA/WNT3A	3
BP	GO:0110110	positive regulation of animal organ morphogenesis	3/254	34/18800	0.0107091	0.0454636	0.0295905	CD34/DKK1/WNT3A	3
BP	GO:1905606	regulation of presynapse assembly	3/254	34/18800	0.0107091	0.0454636	0.0295905	DKK1/SNCA/WNT3A	3
BP	GO:0060759	regulation of response to cytokine stimulus	7/254	178/18800	0.0107298	0.0454636	0.0295905	ANGPT1/CAV1/HSP90AB1/HSPA1A/HSPA1B/PRKN/RIPK2	7
BP	GO:0060326	cell chemotaxis	10/254	315/18800	0.0108434	0.0454636	0.0295905	ACKR3/ADAM8/CALR/CSF3R/CTSG/CXCR1/CXCR2/PIP5K1A/PRKCD/SFTPD	10
BP	GO:0006900	vesicle budding from membrane	4/254	64/18800	0.0109733	0.0454636	0.0295905	ARFGAP3/CHMP4C/PRKN/RAB1A	4
BP	GO:0030888	regulation of B cell proliferation	4/254	64/18800	0.0109733	0.0454636	0.0295905	ADA/CASP3/CD81/WNT3A	4
BP	GO:0060760	positive regulation of response to cytokine stimulus	4/254	64/18800	0.0109733	0.0454636	0.0295905	HSPA1A/HSPA1B/PRKN/RIPK2	4
BP	GO:1903018	regulation of glycoprotein metabolic process	4/254	64/18800	0.0109733	0.0454636	0.0295905	ITM2C/NCSTN/NECAB2/RAB1A	4
BP	GO:0001921	positive regulation of receptor recycling	2/254	12/18800	0.0109751	0.0454636	0.0295905	RAMP3/SNCA	2
BP	GO:0002024	diet induced thermogenesis	2/254	12/18800	0.0109751	0.0454636	0.0295905	ADRB1/ADRB2	2
BP	GO:0002863	positive regulation of inflammatory response to antigenic stimulus	2/254	12/18800	0.0109751	0.0454636	0.0295905	C3/CD81	2
BP	GO:0003306	Wnt signaling pathway involved in heart development	2/254	12/18800	0.0109751	0.0454636	0.0295905	DKK1/WNT3A	2
BP	GO:0006995	cellular response to nitrogen starvation	2/254	12/18800	0.0109751	0.0454636	0.0295905	GABARAPL1/MAP1LC3C	2
BP	GO:0010635	regulation of mitochondrial fusion	2/254	12/18800	0.0109751	0.0454636	0.0295905	BNIP3/PRKN	2
BP	GO:0015803	branched-chain amino acid transport	2/254	12/18800	0.0109751	0.0454636	0.0295905	SLC3A2/SLC7A5	2
BP	GO:0033212	iron import into cell	2/254	12/18800	0.0109751	0.0454636	0.0295905	CYBRD1/SLC39A8	2
BP	GO:0035865	cellular response to potassium ion	2/254	12/18800	0.0109751	0.0454636	0.0295905	CRHBP/DLG4	2
BP	GO:0036295	cellular response to increased oxygen levels	2/254	12/18800	0.0109751	0.0454636	0.0295905	CAV1/TMEM199	2
BP	GO:0043562	cellular response to nitrogen levels	2/254	12/18800	0.0109751	0.0454636	0.0295905	GABARAPL1/MAP1LC3C	2
BP	GO:0051549	positive regulation of keratinocyte migration	2/254	12/18800	0.0109751	0.0454636	0.0295905	HAS2/IQSEC1	2
BP	GO:0061469	regulation of type B pancreatic cell proliferation	2/254	12/18800	0.0109751	0.0454636	0.0295905	NR4A3/WNT3A	2
BP	GO:0061517	macrophage proliferation	2/254	12/18800	0.0109751	0.0454636	0.0295905	CLU/GBA	2
BP	GO:0070202	regulation of establishment of protein localization to chromosome	2/254	12/18800	0.0109751	0.0454636	0.0295905	CCT2/CCT8	2
BP	GO:0071635	negative regulation of transforming growth factor beta production	2/254	12/18800	0.0109751	0.0454636	0.0295905	HSP90AB1/LAPTM4B	2
BP	GO:0090331	negative regulation of platelet aggregation	2/254	12/18800	0.0109751	0.0454636	0.0295905	CEACAM1/PRKCD	2
BP	GO:0090385	phagosome-lysosome fusion	2/254	12/18800	0.0109751	0.0454636	0.0295905	PLA2G5/RAB34	2
BP	GO:1901029	negative regulation of mitochondrial outer membrane permeabilization involved in apoptotic signaling pathway	2/254	12/18800	0.0109751	0.0454636	0.0295905	HSPA1A/SLC35F6	2
BP	GO:1901524	regulation of mitophagy	2/254	12/18800	0.0109751	0.0454636	0.0295905	CERS1/VDAC1	2
BP	GO:1903405	protein localization to nuclear body	2/254	12/18800	0.0109751	0.0454636	0.0295905	CCT2/CCT8	2
BP	GO:1903909	regulation of receptor clustering	2/254	12/18800	0.0109751	0.0454636	0.0295905	CD81/DLG4	2
BP	GO:1904816	positive regulation of protein localization to chromosome, telomeric region	2/254	12/18800	0.0109751	0.0454636	0.0295905	CCT2/CCT8	2
BP	GO:1904867	protein localization to Cajal body	2/254	12/18800	0.0109751	0.0454636	0.0295905	CCT2/CCT8	2
BP	GO:1905666	regulation of protein localization to endosome	2/254	12/18800	0.0109751	0.0454636	0.0295905	EGF/EZR	2
BP	GO:2000009	negative regulation of protein localization to cell surface	2/254	12/18800	0.0109751	0.0454636	0.0295905	CAV3/NEDD4L	2
BP	GO:2000727	positive regulation of cardiac muscle cell differentiation	2/254	12/18800	0.0109751	0.0454636	0.0295905	EFNB2/WNT3A	2
BP	GO:0008361	regulation of cell size	7/254	179/18800	0.0110419	0.0456928	0.0297397	CAV3/HSP90AB1/RET/RND2/SLC12A4/ULK2/WNT3A	7
BP	GO:0015908	fatty acid transport	5/254	99/18800	0.0110656	0.0457434	0.0297726	ACE/CD36/DRD3/FABP5/PLA2G5	5
BP	GO:0006605	protein targeting	10/254	317/18800	0.0112983	0.0466565	0.030367	CACNG3/CLU/HSP90AA1/HSPA1L/KCNE1/LRRK2/PRKN/STOM/SYNGR1/VPS37D	10
BP	GO:0090130	tissue migration	11/254	366/18800	0.0113313	0.0467444	0.0304241	ANGPT1/CALR/CEACAM1/EFNB2/EGF/HAS2/HDAC6/HYAL1/IQSEC1/RHOB/SCARB1	11
BP	GO:0042100	B cell proliferation	5/254	100/18800	0.0115232	0.0473069	0.0307902	ADA/CASP3/CD81/PRKCD/WNT3A	5
BP	GO:0061640	cytoskeleton-dependent cytokinesis	5/254	100/18800	0.0115232	0.0473069	0.0307902	CHMP3/CHMP4C/POLDIP2/RHOB/STAMBP	5
BP	GO:0007588	excretion	4/254	65/18800	0.0115717	0.0473069	0.0307902	ACE/ADORA2B/DRD3/NEDD4L	4
BP	GO:0045576	mast cell activation	4/254	65/18800	0.0115717	0.0473069	0.0307902	ADORA2B/MRGPRX2/NR4A3/PTGDS	4
BP	GO:0048645	animal organ formation	4/254	65/18800	0.0115717	0.0473069	0.0307902	DKK1/FGFR2/PAX2/WNT3A	4
BP	GO:0055076	transition metal ion homeostasis	6/254	139/18800	0.0115958	0.0473069	0.0307902	CP/CYBRD1/HYAL2/PRKN/SLC39A8/TMEM199	6
BP	GO:0034110	regulation of homotypic cell-cell adhesion	3/254	35/18800	0.0115982	0.0473069	0.0307902	CEACAM1/CTSG/PRKCD	3
BP	GO:0045920	negative regulation of exocytosis	3/254	35/18800	0.0115982	0.0473069	0.0307902	CEACAM1/PRKN/SNCA	3
BP	GO:0098810	neurotransmitter reuptake	3/254	35/18800	0.0115982	0.0473069	0.0307902	DRD3/PRKN/SNCA	3
BP	GO:1903539	protein localization to postsynaptic membrane	3/254	35/18800	0.0115982	0.0473069	0.0307902	CACNG3/DLG4/PRKCZ	3
BP	GO:1905207	regulation of cardiocyte differentiation	3/254	35/18800	0.0115982	0.0473069	0.0307902	DKK1/EFNB2/WNT3A	3
BP	GO:0060249	anatomical structure homeostasis	10/254	319/18800	0.0117675	0.0479482	0.0312077	ADAM8/ADRB2/ANGPT1/CAV3/CD34/LACRT/PRKN/SFTPD/SLC39A8/TP53INP2	10
BP	GO:0050817	coagulation	8/254	226/18800	0.0119558	0.0486656	0.0316746	BLOC1S4/CAV1/CD34/CD36/CEACAM1/CTSG/PRKCD/WNT3A	8
BP	GO:1903322	positive regulation of protein modification by small protein conjugation or removal	6/254	140/18800	0.0119822	0.0487198	0.0317098	ANGPT1/CAV1/LRRK2/PRKN/RIPK2/VCP	6
BP	GO:0099565	chemical synaptic transmission, postsynaptic	5/254	101/18800	0.0119935	0.0487198	0.0317098	ADRB2/DLG4/LRRK2/PRKCZ/SNCA	5
BP	GO:0032640	tumor necrosis factor production	7/254	182/18800	0.012018	0.0487198	0.0317098	ANGPT1/CD34/CD36/CLU/LRRK2/RIPK2/TLR3	7
BP	GO:0032680	regulation of tumor necrosis factor production	7/254	182/18800	0.012018	0.0487198	0.0317098	ANGPT1/CD34/CD36/CLU/LRRK2/RIPK2/TLR3	7
BP	GO:0034329	cell junction assembly	12/254	420/18800	0.0121323	0.0491335	0.0319791	ACE/ACHE/CAV1/DKK1/EFNB2/LRRTM1/PIP5K1A/POLDIP2/RAMP2/SDC4/SNCA/WNT3A	12
BP	GO:0006879	cellular iron ion homeostasis	4/254	66/18800	0.0121907	0.0491698	0.0320028	CP/CYBRD1/SLC39A8/TMEM199	4
BP	GO:0032835	glomerulus development	4/254	66/18800	0.0121907	0.0491698	0.0320028	ANGPT1/CD34/PAX2/RET	4
BP	GO:0050435	amyloid-beta metabolic process	4/254	66/18800	0.0121907	0.0491698	0.0320028	ACE/CASP3/CLU/NCSTN	4
BP	GO:0050854	regulation of antigen receptor-mediated signaling pathway	4/254	66/18800	0.0121907	0.0491698	0.0320028	ADA/CD81/CEACAM1/EZR	4
BP	GO:0007599	hemostasis	8/254	227/18800	0.0122527	0.0493699	0.032133	BLOC1S4/CAV1/CD34/CD36/CEACAM1/CTSG/PRKCD/WNT3A	8
BP	GO:0045766	positive regulation of angiogenesis	7/254	183/18800	0.0123567	0.0496227	0.0322975	ADM/C3/CD34/HYAL1/RAMP2/RHOB/TLR3	7
BP	GO:1904018	positive regulation of vasculature development	7/254	183/18800	0.0123567	0.0496227	0.0322975	ADM/C3/CD34/HYAL1/RAMP2/RHOB/TLR3	7
BP	GO:0035296	regulation of tube diameter	6/254	141/18800	0.0123777	0.0496227	0.0322975	ACE/ADM/ADORA2B/ADRB1/ADRB2/CAV1	6
BP	GO:0070555	response to interleukin-1	6/254	141/18800	0.0123777	0.0496227	0.0322975	HAS2/HYAL1/HYAL2/RIPK2/SELE/SNCA	6
BP	GO:0097746	blood vessel diameter maintenance	6/254	141/18800	0.0123777	0.0496227	0.0322975	ACE/ADM/ADORA2B/ADRB1/ADRB2/CAV1	6
BP	GO:1903532	positive regulation of secretion by cell	9/254	274/18800	0.012469	0.0499193	0.0324906	ACHE/ADAM8/ADORA2B/EZR/RETN/SDC1/SDC4/SNCA/SNF8	9
BP	GO:2001243	negative regulation of intrinsic apoptotic signaling pathway	5/254	102/18800	0.0124767	0.0499193	0.0324906	ACKR3/CLU/HSPA1A/LRRK2/PRKN	5
BP	GO:0010837	regulation of keratinocyte proliferation	3/254	36/18800	0.0125285	0.0499762	0.0325276	EFNB2/FGFR2/HAS2	3
BP	GO:0062237	protein localization to postsynapse	3/254	36/18800	0.0125285	0.0499762	0.0325276	CACNG3/DLG4/PRKCZ	3
BP	GO:0071402	cellular response to lipoprotein particle stimulus	3/254	36/18800	0.0125285	0.0499762	0.0325276	CD36/CD81/LDLR	3
BP	GO:0097696	receptor signaling pathway via STAT	7/254	184/18800	0.0127023	0.0502266	0.0326905	CAV1/EGF/FGFR3/OCIAD1/OCIAD2/RET/STAMBP	7
BP	GO:0032147	activation of protein kinase activity	6/254	142/18800	0.0127822	0.0502266	0.0326905	ADRB2/ANGPT1/EGF/PRKCD/PRKCZ/TLR3	6
BP	GO:0035150	regulation of tube size	6/254	142/18800	0.0127822	0.0502266	0.0326905	ACE/ADM/ADORA2B/ADRB1/ADRB2/CAV1	6
BP	GO:0035418	protein localization to synapse	4/254	67/18800	0.0128305	0.0502266	0.0326905	CACNG3/DLG4/LRRTM1/PRKCZ	4
BP	GO:0046513	ceramide biosynthetic process	4/254	67/18800	0.0128305	0.0502266	0.0326905	ASAH1/CERS1/GBA/PRKCD	4
BP	GO:0051851	modulation by host of symbiont process	4/254	67/18800	0.0128305	0.0502266	0.0326905	CAV2/PRKN/SFTPD/STOM	4
BP	GO:0071300	cellular response to retinoic acid	4/254	67/18800	0.0128305	0.0502266	0.0326905	FGFR2/PAX2/RET/WNT3A	4
BP	GO:0015801	aromatic amino acid transport	2/254	13/18800	0.012856	0.0502266	0.0326905	SLC3A2/SLC7A5	2
BP	GO:0021859	pyramidal neuron differentiation	2/254	13/18800	0.012856	0.0502266	0.0326905	FGFR2/GBA	2
BP	GO:0035745	T-helper 2 cell cytokine production	2/254	13/18800	0.012856	0.0502266	0.0326905	CD81/PRKCZ	2
BP	GO:0035810	positive regulation of urine volume	2/254	13/18800	0.012856	0.0502266	0.0326905	HAS2/HYAL2	2
BP	GO:0042659	regulation of cell fate specification	2/254	13/18800	0.012856	0.0502266	0.0326905	DKK1/WNT3A	2
BP	GO:0046761	viral budding from plasma membrane	2/254	13/18800	0.012856	0.0502266	0.0326905	CHMP3/CHMP4C	2
BP	GO:0060100	positive regulation of phagocytosis, engulfment	2/254	13/18800	0.012856	0.0502266	0.0326905	C3/CD36	2
BP	GO:0060670	branching involved in labyrinthine layer morphogenesis	2/254	13/18800	0.012856	0.0502266	0.0326905	ADM/FGFR2	2
BP	GO:0070424	regulation of nucleotide-binding oligomerization domain containing signaling pathway	2/254	13/18800	0.012856	0.0502266	0.0326905	HSPA1A/HSPA1B	2
BP	GO:0070486	leukocyte aggregation	2/254	13/18800	0.012856	0.0502266	0.0326905	HAS2/NR4A3	2
BP	GO:0071287	cellular response to manganese ion	2/254	13/18800	0.012856	0.0502266	0.0326905	LRRK2/PRKN	2
BP	GO:1903651	positive regulation of cytoplasmic transport	2/254	13/18800	0.012856	0.0502266	0.0326905	EZR/PRKN	2
BP	GO:1905155	positive regulation of membrane invagination	2/254	13/18800	0.012856	0.0502266	0.0326905	C3/CD36	2
BP	GO:2000551	regulation of T-helper 2 cell cytokine production	2/254	13/18800	0.012856	0.0502266	0.0326905	CD81/PRKCZ	2
BP	GO:0010522	regulation of calcium ion transport into cytosol	5/254	103/18800	0.0129729	0.0505347	0.0328911	CALM1/CAV1/LACRT/RAMP3/SNCA	5
BP	GO:0032760	positive regulation of tumor necrosis factor production	5/254	103/18800	0.0129729	0.0505347	0.0328911	CD36/CLU/LRRK2/RIPK2/TLR3	5
BP	GO:0070252	actin-mediated cell contraction	5/254	103/18800	0.0129729	0.0505347	0.0328911	CAV1/CAV3/EPDR1/KCNE1/NEDD4L	5
BP	GO:1903531	negative regulation of secretion by cell	6/254	143/18800	0.0131958	0.051353	0.0334237	CEACAM1/CRHBP/DRD3/PRKN/RAB11FIP1/SNCA	6
BP	GO:0051258	protein polymerization	9/254	277/18800	0.0133077	0.0517376	0.033674	CAV3/CHMP3/CSF3/HSP90AA1/HSPA1A/HSPA1B/PRKCD/PRKN/SNCA	9
BP	GO:0001841	neural tube formation	5/254	104/18800	0.0134823	0.0520301	0.0338644	ADM/CASP3/PAX2/RALA/SDC4	5
BP	GO:0019218	regulation of steroid metabolic process	5/254	104/18800	0.0134823	0.0520301	0.0338644	ADM/ASAH1/DKKL1/FGFR4/LDLR	5
BP	GO:0022600	digestive system process	5/254	104/18800	0.0134823	0.0520301	0.0338644	CD36/DRD3/EZR/LDLR/SCARB1	5
BP	GO:0046822	regulation of nucleocytoplasmic transport	5/254	104/18800	0.0134823	0.0520301	0.0338644	ANGPT1/CD36/HSP90AB1/HYAL2/PRKCD	5
BP	GO:0050830	defense response to Gram-positive bacterium	5/254	104/18800	0.0134823	0.0520301	0.0338644	CD36/CTSG/DEFA3/DEFA4/RIPK2	5
BP	GO:0014046	dopamine secretion	3/254	37/18800	0.0135004	0.0520301	0.0338644	DRD3/PRKN/SNCA	3
BP	GO:0014059	regulation of dopamine secretion	3/254	37/18800	0.0135004	0.0520301	0.0338644	DRD3/PRKN/SNCA	3
BP	GO:0031112	positive regulation of microtubule polymerization or depolymerization	3/254	37/18800	0.0135004	0.0520301	0.0338644	CAV3/HSPA1A/HSPA1B	3
BP	GO:0090218	positive regulation of lipid kinase activity	3/254	37/18800	0.0135004	0.0520301	0.0338644	CD81/EEF1A2/FGFR3	3
BP	GO:0061564	axon development	13/254	479/18800	0.0136959	0.0527325	0.0343215	CASP3/EFNB2/FEZ1/FGFR2/HDAC6/HSP90AA1/HSP90AB1/MAP6/PAX2/RET/RND2/ULK2/WNT3A	13
BP	GO:0046425	regulation of receptor signaling pathway via JAK-STAT	5/254	105/18800	0.0140049	0.0538704	0.0350622	CAV1/EGF/OCIAD1/OCIAD2/RET	5
BP	GO:0031099	regeneration	7/254	188/18800	0.0141545	0.0542048	0.0352798	ACE/ADM/CD81/CPQ/GFAP/NR4A3/SPAAR	7
BP	GO:0043123	positive regulation of I-kappaB kinase/NF-kappaB signaling	7/254	188/18800	0.0141545	0.0542048	0.0352798	CD36/GAPDH/PRKN/RIPK2/SLC44A2/TLR3/TMEM9B	7
BP	GO:0098739	import across plasma membrane	7/254	188/18800	0.0141545	0.0542048	0.0352798	CD36/GFAP/RAMP3/SLC12A4/SLC39A8/SLC3A2/SLC7A5	7
BP	GO:0007004	telomere maintenance via telomerase	4/254	69/18800	0.0141735	0.0542048	0.0352798	CCT2/CCT8/HSP90AA1/HSP90AB1	4
BP	GO:0033344	cholesterol efflux	4/254	69/18800	0.0141735	0.0542048	0.0352798	CAV1/EGF/SCARB1/STX12	4
BP	GO:0046635	positive regulation of alpha-beta T cell activation	4/254	69/18800	0.0141735	0.0542048	0.0352798	ADA/CD81/PRKCZ/RIPK2	4
BP	GO:0007409	axonogenesis	12/254	430/18800	0.0143698	0.0549028	0.0357341	EFNB2/FEZ1/FGFR2/HDAC6/HSP90AA1/HSP90AB1/MAP6/PAX2/RET/RND2/ULK2/WNT3A	12
BP	GO:0009411	response to UV	6/254	146/18800	0.0144931	0.0552395	0.0359533	CASP3/CAT/CERS1/HYAL1/HYAL2/PRKCD	6
BP	GO:1901385	regulation of voltage-gated calcium channel activity	3/254	38/18800	0.0145141	0.0552395	0.0359533	AHNAK/CALM1/DRD3	3
BP	GO:0032006	regulation of TOR signaling	5/254	106/18800	0.0145411	0.0552395	0.0359533	EPM2A/GBA/ITFG2/SESN1/SPAAR	5
BP	GO:0032414	positive regulation of ion transmembrane transporter activity	5/254	106/18800	0.0145411	0.0552395	0.0359533	ADRB2/ARC/CACNG3/CACNG4/CALM1	5
BP	GO:0042116	macrophage activation	5/254	106/18800	0.0145411	0.0552395	0.0359533	CLU/LDLR/LRRK2/SNCA/TLR3	5
BP	GO:0062207	regulation of pattern recognition receptor signaling pathway	5/254	106/18800	0.0145411	0.0552395	0.0359533	CAV1/CD36/HSPA1A/HSPA1B/TLR3	5
BP	GO:0007160	cell-matrix adhesion	8/254	235/18800	0.0148265	0.0556785	0.036239	CD34/CD36/CEACAM6/EPDR1/PIP5K1A/POLDIP2/PRKCZ/SDC4	8
BP	GO:0007175	negative regulation of epidermal growth factor-activated receptor activity	2/254	14/18800	0.0148662	0.0556785	0.036239	CBLC/VPS25	2
BP	GO:0009235	cobalamin metabolic process	2/254	14/18800	0.0148662	0.0556785	0.036239	CBLIF/LMBRD1	2
BP	GO:0010867	positive regulation of triglyceride biosynthetic process	2/254	14/18800	0.0148662	0.0556785	0.036239	LDLR/SCARB1	2
BP	GO:0034111	negative regulation of homotypic cell-cell adhesion	2/254	14/18800	0.0148662	0.0556785	0.036239	CEACAM1/PRKCD	2
BP	GO:0042308	negative regulation of protein import into nucleus	2/254	14/18800	0.0148662	0.0556785	0.036239	ANGPT1/CD36	2
BP	GO:0044794	positive regulation by host of viral process	2/254	14/18800	0.0148662	0.0556785	0.036239	CAV2/STOM	2
BP	GO:0046753	non-lytic viral release	2/254	14/18800	0.0148662	0.0556785	0.036239	CHMP3/CHMP4C	2
BP	GO:0051547	regulation of keratinocyte migration	2/254	14/18800	0.0148662	0.0556785	0.036239	HAS2/IQSEC1	2
BP	GO:0051589	negative regulation of neurotransmitter transport	2/254	14/18800	0.0148662	0.0556785	0.036239	PRKN/SNCA	2
BP	GO:0055057	neuroblast division	2/254	14/18800	0.0148662	0.0556785	0.036239	FGFR2/WNT3A	2
BP	GO:1904590	negative regulation of protein import	2/254	14/18800	0.0148662	0.0556785	0.036239	ANGPT1/CD36	2
BP	GO:1904814	regulation of protein localization to chromosome, telomeric region	2/254	14/18800	0.0148662	0.0556785	0.036239	CCT2/CCT8	2
BP	GO:1905208	negative regulation of cardiocyte differentiation	2/254	14/18800	0.0148662	0.0556785	0.036239	DKK1/WNT3A	2
BP	GO:1990173	protein localization to nucleoplasm	2/254	14/18800	0.0148662	0.0556785	0.036239	CCT2/CCT8	2
BP	GO:0051235	maintenance of location	10/254	331/18800	0.014899	0.0557489	0.0362848	C3/CALM1/CALR/CAV1/CD36/EHD1/GBA/LACRT/SCARB1/SNCA	10
BP	GO:0032728	positive regulation of interferon-beta production	3/254	39/18800	0.0155698	0.0579323	0.0377059	HSP90AA1/RIPK2/TLR3	3
BP	GO:0042307	positive regulation of protein import into nucleus	3/254	39/18800	0.0155698	0.0579323	0.0377059	HSP90AB1/HYAL2/PRKCD	3
BP	GO:0055081	anion homeostasis	3/254	39/18800	0.0155698	0.0579323	0.0377059	CYBRD1/FGFR4/SLC12A4	3
BP	GO:0071634	regulation of transforming growth factor beta production	3/254	39/18800	0.0155698	0.0579323	0.0377059	CD34/HSP90AB1/LAPTM4B	3
BP	GO:1901998	toxin transport	3/254	39/18800	0.0155698	0.0579323	0.0377059	BNIP3/CCT2/CCT8	3
BP	GO:2000516	positive regulation of CD4-positive, alpha-beta T cell activation	3/254	39/18800	0.0155698	0.0579323	0.0377059	CD81/PRKCZ/RIPK2	3
BP	GO:1904427	positive regulation of calcium ion transmembrane transport	4/254	71/18800	0.0156025	0.0579998	0.0377499	CALM1/LACRT/RAMP3/SNCA	4
BP	GO:0021761	limbic system development	5/254	108/18800	0.0156544	0.0581385	0.0378401	BCAN/CASP3/FEZ1/FGFR2/WNT3A	5
BP	GO:0045664	regulation of neuron differentiation	7/254	192/18800	0.0157219	0.0583349	0.0379679	CALR/DKK1/FEZ1/LRRK2/RET/SH3GL3/WNT3A	7
BP	GO:0032526	response to retinoic acid	5/254	109/18800	0.0162317	0.0601706	0.0391628	DKK1/FGFR2/PAX2/RET/WNT3A	5
BP	GO:0050810	regulation of steroid biosynthetic process	4/254	72/18800	0.0163497	0.0605515	0.0394107	ADM/ASAH1/DKKL1/FGFR4	4
BP	GO:0019432	triglyceride biosynthetic process	3/254	40/18800	0.0166676	0.0614435	0.0399912	C3/LDLR/SCARB1	3
BP	GO:0030866	cortical actin cytoskeleton organization	3/254	40/18800	0.0166676	0.0614435	0.0399912	CALR/EHD2/EZR	3
BP	GO:0043001	Golgi to plasma membrane protein transport	3/254	40/18800	0.0166676	0.0614435	0.0399912	GGA2/RAB34/VAMP2	3
BP	GO:0051281	positive regulation of release of sequestered calcium ion into cytosol	3/254	40/18800	0.0166676	0.0614435	0.0399912	CALM1/LACRT/SNCA	3
BP	GO:0072210	metanephric nephron development	3/254	40/18800	0.0166676	0.0614435	0.0399912	CD34/PAX2/RET	3
BP	GO:0002824	positive regulation of adaptive immune response based on somatic recombination of immune receptors built from immunoglobulin superfamily domains	5/254	110/18800	0.0168231	0.0615938	0.040089	ADA/C3/CD81/PRKCZ/RIPK2	5
BP	GO:1902850	microtubule cytoskeleton organization involved in mitosis	6/254	151/18800	0.016848	0.0615938	0.040089	CHMP3/CHMP4C/HSPA1A/HSPA1B/POLDIP2/VCP	6
BP	GO:0010649	regulation of cell communication by electrical coupling	2/254	15/18800	0.0170021	0.0615938	0.040089	CALM1/CAV1	2
BP	GO:0010839	negative regulation of keratinocyte proliferation	2/254	15/18800	0.0170021	0.0615938	0.040089	EFNB2/FGFR2	2
BP	GO:0010989	negative regulation of low-density lipoprotein particle clearance	2/254	15/18800	0.0170021	0.0615938	0.040089	LDLR/PCSK9	2
BP	GO:0034384	high-density lipoprotein particle clearance	2/254	15/18800	0.0170021	0.0615938	0.040089	LDLR/SCARB1	2
BP	GO:0035493	SNARE complex assembly	2/254	15/18800	0.0170021	0.0615938	0.040089	SNCA/VAMP2	2
BP	GO:0046512	sphingosine biosynthetic process	2/254	15/18800	0.0170021	0.0615938	0.040089	ASAH1/GBA	2
BP	GO:0046520	sphingoid biosynthetic process	2/254	15/18800	0.0170021	0.0615938	0.040089	ASAH1/GBA	2
BP	GO:0060099	regulation of phagocytosis, engulfment	2/254	15/18800	0.0170021	0.0615938	0.040089	C3/CD36	2
BP	GO:0060911	cardiac cell fate commitment	2/254	15/18800	0.0170021	0.0615938	0.040089	DKK1/WNT3A	2
BP	GO:0090281	negative regulation of calcium ion import	2/254	15/18800	0.0170021	0.0615938	0.040089	ACE/VDAC1	2
BP	GO:1902902	negative regulation of autophagosome assembly	2/254	15/18800	0.0170021	0.0615938	0.040089	FEZ1/LRRK2	2
BP	GO:1903727	positive regulation of phospholipid metabolic process	2/254	15/18800	0.0170021	0.0615938	0.040089	PRKCD/RAB38	2
BP	GO:1904424	regulation of GTP binding	2/254	15/18800	0.0170021	0.0615938	0.040089	CLN5/POLDIP2	2
BP	GO:1904874	positive regulation of telomerase RNA localization to Cajal body	2/254	15/18800	0.0170021	0.0615938	0.040089	CCT2/CCT8	2
BP	GO:1905153	regulation of membrane invagination	2/254	15/18800	0.0170021	0.0615938	0.040089	C3/CD36	2
BP	GO:2000052	positive regulation of non-canonical Wnt signaling pathway	2/254	15/18800	0.0170021	0.0615938	0.040089	DKK1/GPC3	2
BP	GO:2000345	regulation of hepatocyte proliferation	2/254	15/18800	0.0170021	0.0615938	0.040089	CEACAM1/WNT3A	2
BP	GO:0001707	mesoderm formation	4/254	73/18800	0.017119	0.061961	0.0403281	DKK1/FGFR2/PAX2/WNT3A	4
BP	GO:0050905	neuromuscular process	6/254	152/18800	0.0173488	0.0627361	0.0408325	BLOC1S4/CAV3/DLG4/DRD3/GBA/PRKN	6
BP	GO:0030099	myeloid cell differentiation	11/254	391/18800	0.0177044	0.0639638	0.0416316	CASP3/CD81/CEACAM1/CSF3/CSF3R/GBA/GPC3/HSPA1A/HSPA1B/TLR3/VPS33A	11
BP	GO:0042119	neutrophil activation	3/254	41/18800	0.0178078	0.064279	0.0418367	CTSG/CXCR2/PRKCD	3
BP	GO:0006939	smooth muscle contraction	5/254	112/18800	0.0180484	0.0650887	0.0423637	ADA/ADORA2B/ADRB2/CALCRL/CAV1	5
BP	GO:0021915	neural tube development	6/254	154/18800	0.018381	0.066228	0.0431053	ADM/CASP3/PAX2/RALA/SDC4/WNT3A	6
BP	GO:0051403	stress-activated MAPK cascade	8/254	245/18800	0.0185708	0.0668516	0.0435111	ADORA2B/CAV3/CRYAB/EZR/LRRK2/PRKN/RIPK2/TLR3	8
BP	GO:0018958	phenol-containing compound metabolic process	5/254	113/18800	0.0186826	0.0670893	0.0436658	CPQ/DRD3/MFSD12/PRKN/SNCA	5
BP	GO:1904659	glucose transmembrane transport	5/254	113/18800	0.0186826	0.0670893	0.0436658	ACE/C3/FABP5/GPC3/NR4A3	5
BP	GO:0006278	RNA-templated DNA biosynthetic process	4/254	75/18800	0.0187245	0.0670893	0.0436658	CCT2/CCT8/HSP90AA1/HSP90AB1	4
BP	GO:0048332	mesoderm morphogenesis	4/254	75/18800	0.0187245	0.0670893	0.0436658	DKK1/FGFR2/PAX2/WNT3A	4
BP	GO:0086003	cardiac muscle cell contraction	4/254	75/18800	0.0187245	0.0670893	0.0436658	CAV1/CAV3/KCNE1/NEDD4L	4
BP	GO:0001763	morphogenesis of a branching structure	7/254	199/18800	0.0187551	0.0670893	0.0436658	ADM/CAV3/EGF/FGFR2/GPC3/LRRK2/PAX2	7
BP	GO:0071674	mononuclear cell migration	7/254	199/18800	0.0187551	0.0670893	0.0436658	ADAM8/CALR/CTSG/CXCR1/CXCR2/GBA/RET	7
BP	GO:0060284	regulation of cell development	13/254	500/18800	0.0188342	0.0670893	0.0436658	ACE/CALR/CAV3/DRD3/GFAP/HAS2/LDLR/LRRK2/MAP6/RET/RND2/ULK2/WNT3A	13
BP	GO:0034504	protein localization to nucleus	9/254	294/18800	0.0188715	0.0670893	0.0436658	ANGPT1/CALR/CCT2/CCT8/CD36/HSP90AB1/HYAL2/LRRK2/PRKCD	9
BP	GO:0048193	Golgi vesicle transport	9/254	294/18800	0.0188715	0.0670893	0.0436658	ARFGAP3/GGA2/LRRK2/RAB1A/RAB34/SNX1/VAMP2/VCP/WIPI1	9
BP	GO:0071375	cellular response to peptide hormone stimulus	9/254	294/18800	0.0188715	0.0670893	0.0436658	CAV1/CAV2/CEACAM1/CRHBP/NR4A3/PCSK9/PRKCD/PRKCZ/VAMP2	9
BP	GO:0071695	anatomical structure maturation	8/254	246/18800	0.0189793	0.0670893	0.0436658	C3/CLN5/FGFR3/GBA/LRRK2/PAX2/RET/TMEM79	8
BP	GO:0030890	positive regulation of B cell proliferation	3/254	42/18800	0.0189904	0.0670893	0.0436658	ADA/CD81/WNT3A	3
BP	GO:0031952	regulation of protein autophosphorylation	3/254	42/18800	0.0189904	0.0670893	0.0436658	ACE/CALM1/CAV1	3
BP	GO:0032467	positive regulation of cytokinesis	3/254	42/18800	0.0189904	0.0670893	0.0436658	DRD3/MRGPRX2/POLDIP2	3
BP	GO:0032735	positive regulation of interleukin-12 production	3/254	42/18800	0.0189904	0.0670893	0.0436658	CD36/RIPK2/TLR3	3
BP	GO:0042417	dopamine metabolic process	3/254	42/18800	0.0189904	0.0670893	0.0436658	DRD3/PRKN/SNCA	3
BP	GO:0045022	early endosome to late endosome transport	3/254	42/18800	0.0189904	0.0670893	0.0436658	CHMP3/EZR/SNF8	3
BP	GO:0070266	necroptotic process	3/254	42/18800	0.0189904	0.0670893	0.0436658	CAV1/PGAM5/TLR3	3
BP	GO:1900371	regulation of purine nucleotide biosynthetic process	3/254	42/18800	0.0189904	0.0670893	0.0436658	ADORA2B/SNCA/VCP	3
BP	GO:1904591	positive regulation of protein import	3/254	42/18800	0.0189904	0.0670893	0.0436658	HSP90AB1/HYAL2/PRKCD	3
BP	GO:0001991	regulation of systemic arterial blood pressure by circulatory renin-angiotensin	2/254	16/18800	0.0192597	0.0672067	0.0437423	ACE/CTSG	2
BP	GO:0006857	oligopeptide transport	2/254	16/18800	0.0192597	0.0672067	0.0437423	ABCB9/MGST1	2
BP	GO:0010224	response to UV-B	2/254	16/18800	0.0192597	0.0672067	0.0437423	HYAL1/HYAL2	2
BP	GO:0017014	protein nitrosylation	2/254	16/18800	0.0192597	0.0672067	0.0437423	ACE/GAPDH	2
BP	GO:0018119	peptidyl-cysteine S-nitrosylation	2/254	16/18800	0.0192597	0.0672067	0.0437423	ACE/GAPDH	2
BP	GO:0018410	C-terminal protein amino acid modification	2/254	16/18800	0.0192597	0.0672067	0.0437423	ATG16L1/WIPI2	2
BP	GO:0031649	heat generation	2/254	16/18800	0.0192597	0.0672067	0.0437423	ADRB1/ADRB2	2
BP	GO:0034349	glial cell apoptotic process	2/254	16/18800	0.0192597	0.0672067	0.0437423	CASP3/PRKCD	2
BP	GO:0035641	locomotory exploration behavior	2/254	16/18800	0.0192597	0.0672067	0.0437423	DLG4/LRRK2	2
BP	GO:0035864	response to potassium ion	2/254	16/18800	0.0192597	0.0672067	0.0437423	CRHBP/DLG4	2
BP	GO:0050862	positive regulation of T cell receptor signaling pathway	2/254	16/18800	0.0192597	0.0672067	0.0437423	ADA/CD81	2
BP	GO:0070242	thymocyte apoptotic process	2/254	16/18800	0.0192597	0.0672067	0.0437423	ADA/ADAM8	2
BP	GO:1901741	positive regulation of myoblast fusion	2/254	16/18800	0.0192597	0.0672067	0.0437423	EHD1/EHD2	2
BP	GO:2000095	regulation of Wnt signaling pathway, planar cell polarity pathway	2/254	16/18800	0.0192597	0.0672067	0.0437423	DKK1/GPC3	2
BP	GO:0009636	response to toxic substance	8/254	247/18800	0.0193941	0.0675573	0.0439705	CAT/CD36/CERS1/MGST1/PON2/PRKN/SDC1/SESN1	8
BP	GO:0098656	anion transmembrane transport	8/254	247/18800	0.0193941	0.0675573	0.0439705	GFAP/MFSD12/PCYOX1/SLC12A4/SLC39A8/SLC3A2/SLC7A5/VDAC1	8
BP	GO:0006024	glycosaminoglycan biosynthetic process	4/254	76/18800	0.0195611	0.0680794	0.0443103	ANGPT1/EGF/HAS2/HYAL1	4
BP	GO:0046651	lymphocyte proliferation	9/254	296/18800	0.0196225	0.0682336	0.0444106	ADA/CASP3/CD81/NCSTN/PRKCD/RIPK2/SDC4/SFTPD/WNT3A	9
BP	GO:0032271	regulation of protein polymerization	7/254	201/18800	0.0196923	0.0684165	0.0445297	CAV3/CSF3/HSP90AA1/HSPA1A/HSPA1B/PRKCD/SNCA	7
BP	GO:0002821	positive regulation of adaptive immune response	5/254	115/18800	0.0199946	0.0693279	0.0451229	ADA/C3/CD81/PRKCZ/RIPK2	5
BP	GO:0018107	peptidyl-threonine phosphorylation	5/254	115/18800	0.0199946	0.0693279	0.0451229	CALM1/EGF/LRRK2/PRKCD/RIPK2	5
BP	GO:0010970	transport along microtubule	6/254	157/18800	0.0200068	0.0693279	0.0451229	BLOC1S4/FEZ1/HDAC6/MREG/PRKCZ/RAB1A	6
BP	GO:0023061	signal release	12/254	451/18800	0.0200783	0.0695153	0.0452449	ADM/ADORA2B/CRHBP/DRD3/LRRK2/PRKN/RAB11FIP1/RAB1A/RETN/SIDT2/SNCA/VAMP2	12
BP	GO:0030808	regulation of nucleotide biosynthetic process	3/254	43/18800	0.0202155	0.0698083	0.0454356	ADORA2B/SNCA/VCP	3
BP	GO:0048512	circadian behavior	3/254	43/18800	0.0202155	0.0698083	0.0454356	ADRB1/DRD3/PTGDS	3
BP	GO:0071604	transforming growth factor beta production	3/254	43/18800	0.0202155	0.0698083	0.0454356	CD34/HSP90AB1/LAPTM4B	3
BP	GO:0043154	negative regulation of cysteine-type endopeptidase activity involved in apoptotic process	4/254	77/18800	0.0204204	0.0703939	0.0458167	CRYAB/LAMP3/PAX2/SNCA	4
BP	GO:1903201	regulation of oxidative stress-induced cell death	4/254	77/18800	0.0204204	0.0703939	0.0458167	HDAC6/LRRK2/NR4A3/PRKN	4
BP	GO:0071383	cellular response to steroid hormone stimulus	7/254	203/18800	0.0206617	0.0710955	0.0462733	ACE/CALR/DEFA3/HDAC6/HSPA1A/HSPA1B/NR4A3	7
BP	GO:1904892	regulation of receptor signaling pathway via STAT	5/254	116/18800	0.0206727	0.0710955	0.0462733	CAV1/EGF/OCIAD1/OCIAD2/RET	5
BP	GO:0090257	regulation of muscle system process	8/254	250/18800	0.0206775	0.0710955	0.0462733	ADA/ADORA2B/ADRB2/CALCRL/CALM1/CAV1/CAV3/NR4A3	8
BP	GO:0006936	muscle contraction	10/254	349/18800	0.0207101	0.0711462	0.0463063	ADA/ADORA2B/ADRB2/CALCRL/CALM1/CAV1/CAV3/CRYAB/KCNE1/NEDD4L	10
BP	GO:0006606	protein import into nucleus	6/254	159/18800	0.0211435	0.0725725	0.0472347	ANGPT1/CD36/HSP90AB1/HYAL2/LRRK2/PRKCD	6
BP	GO:0008645	hexose transmembrane transport	5/254	117/18800	0.0213656	0.0730043	0.0475157	ACE/C3/FABP5/GPC3/NR4A3	5
BP	GO:0015718	monocarboxylic acid transport	5/254	117/18800	0.0213656	0.0730043	0.0475157	ACE/CD36/CEACAM1/DRD3/PLA2G5	5
BP	GO:0032535	regulation of cellular component size	10/254	351/18800	0.0214453	0.0730043	0.0475157	CAV3/CSF3/EZR/HSP90AB1/PRKCD/RET/RND2/SLC12A4/ULK2/WNT3A	10
BP	GO:0010799	regulation of peptidyl-threonine phosphorylation	3/254	44/18800	0.0214832	0.0730043	0.0475157	CALM1/EGF/RIPK2	3
BP	GO:0010828	positive regulation of glucose transmembrane transport	3/254	44/18800	0.0214832	0.0730043	0.0475157	C3/GPC3/NR4A3	3
BP	GO:0014009	glial cell proliferation	3/254	44/18800	0.0214832	0.0730043	0.0475157	CLU/GBA/GFAP	3
BP	GO:0051452	intracellular pH reduction	3/254	44/18800	0.0214832	0.0730043	0.0475157	CLN5/RAB38/TMEM199	3
BP	GO:0060443	mammary gland morphogenesis	3/254	44/18800	0.0214832	0.0730043	0.0475157	CAV1/CAV3/FGFR2	3
BP	GO:0097178	ruffle assembly	3/254	44/18800	0.0214832	0.0730043	0.0475157	CAV1/FAM98A/PIP5K1A	3
BP	GO:1903214	regulation of protein targeting to mitochondrion	3/254	44/18800	0.0214832	0.0730043	0.0475157	HSPA1L/LRRK2/PRKN	3
BP	GO:1903432	regulation of TORC1 signaling	3/254	44/18800	0.0214832	0.0730043	0.0475157	ITFG2/SESN1/SPAAR	3
BP	GO:0031098	stress-activated protein kinase signaling cascade	8/254	252/18800	0.0215659	0.0730043	0.0475157	ADORA2B/CAV3/CRYAB/EZR/LRRK2/PRKN/RIPK2/TLR3	8
BP	GO:0002830	positive regulation of type 2 immune response	2/254	17/18800	0.0216356	0.0730043	0.0475157	CD81/PRKCZ	2
BP	GO:0010566	regulation of ketone biosynthetic process	2/254	17/18800	0.0216356	0.0730043	0.0475157	ADM/DKKL1	2
BP	GO:0016264	gap junction assembly	2/254	17/18800	0.0216356	0.0730043	0.0475157	ACE/CAV1	2
BP	GO:0061952	midbody abscission	2/254	17/18800	0.0216356	0.0730043	0.0475157	CHMP3/CHMP4C	2
BP	GO:0070200	establishment of protein localization to telomere	2/254	17/18800	0.0216356	0.0730043	0.0475157	CCT2/CCT8	2
BP	GO:0086103	G protein-coupled receptor signaling pathway involved in heart process	2/254	17/18800	0.0216356	0.0730043	0.0475157	CAV1/RAMP3	2
BP	GO:1904948	midbrain dopaminergic neuron differentiation	2/254	17/18800	0.0216356	0.0730043	0.0475157	DKK1/WNT3A	2
BP	GO:2000811	negative regulation of anoikis	2/254	17/18800	0.0216356	0.0730043	0.0475157	CAV1/CEACAM6	2
BP	GO:0045017	glycerolipid biosynthetic process	8/254	253/18800	0.0220201	0.0742386	0.048319	C3/FABP5/LDLR/PIP5K1A/PIP5K1B/RAB38/SCARB1/SLC44A2	8
BP	GO:0032368	regulation of lipid transport	5/254	118/18800	0.0220735	0.0743559	0.0483954	PCSK9/PRKCD/PRKN/RETN/SURF4	5
BP	GO:0006970	response to osmotic stress	4/254	79/18800	0.0222079	0.0746824	0.0486079	CASP3/HSP90AB1/PLK3/TLR3	4
BP	GO:0014068	positive regulation of phosphatidylinositol 3-kinase signaling	4/254	79/18800	0.0222079	0.0746824	0.0486079	ANGPT1/CAT/CSF3/EGF	4
BP	GO:0043122	regulation of I-kappaB kinase/NF-kappaB signaling	8/254	254/18800	0.022481	0.0755369	0.0491641	ANGPT1/CD36/GAPDH/PRKN/RIPK2/SLC44A2/TLR3/TMEM9B	8
BP	GO:0006643	membrane lipid metabolic process	7/254	207/18800	0.0226994	0.0759566	0.0494373	ASAH1/CERS1/GALC/GBA/GLA/PRKCD/SFTPB	7
BP	GO:0006836	neurotransmitter transport	7/254	207/18800	0.0226994	0.0759566	0.0494373	ADORA2B/DRD3/GFAP/LRRK2/PRKN/SNCA/VAMP2	7
BP	GO:0007622	rhythmic behavior	3/254	45/18800	0.0227935	0.0759566	0.0494373	ADRB1/DRD3/PTGDS	3
BP	GO:0031295	T cell costimulation	3/254	45/18800	0.0227935	0.0759566	0.0494373	CAV1/CD81/EFNB2	3
BP	GO:0047496	vesicle transport along microtubule	3/254	45/18800	0.0227935	0.0759566	0.0494373	BLOC1S4/PRKCZ/RAB1A	3
BP	GO:0089718	amino acid import across plasma membrane	3/254	45/18800	0.0227935	0.0759566	0.0494373	GFAP/SLC3A2/SLC7A5	3
BP	GO:0098927	vesicle-mediated transport between endosomal compartments	3/254	45/18800	0.0227935	0.0759566	0.0494373	CHMP3/EZR/SNF8	3
BP	GO:1903170	negative regulation of calcium ion transmembrane transport	3/254	45/18800	0.0227935	0.0759566	0.0494373	CALM1/DRD3/VDAC1	3
BP	GO:0015749	monosaccharide transmembrane transport	5/254	119/18800	0.0227965	0.0759566	0.0494373	ACE/C3/FABP5/GPC3/NR4A3	5
BP	GO:0051928	positive regulation of calcium ion transport	5/254	119/18800	0.0227965	0.0759566	0.0494373	CALM1/CAV1/LACRT/RAMP3/SNCA	5
CC	GO:0005774	vacuolar membrane	64/257	449/19594	6.27382e-48	2.38405e-45	1.45288e-45	ABCB9/ABHD6/AHNAK/ARRB1/ATG16L1/B4GALT1/CALCOCO2/CCZ1/CCZ1B/CEACAM6/CHMP3/CHMP4C/CKAP4/CLCN4/CLN5/CP/CSF3R/CYBRD1/DAGLB/DDOST/DRAM1/EEF1A2/EGF/GABARAPL1/GBA/GFAP/GLMP/GPR143/HSP90AB1/ITFG2/ITM2C/LAMP3/LAPTM4B/LDLR/LMBRD1/MAP1LC3C/MFSD12/MGST1/MREG/NCSTN/PCSK9/PLA2G4E/RNF183/SCARB1/SIDT2/SLC12A4/SLC35F6/SLC39A8/SLC3A2/SLC44A2/SLC7A5/SLCO4C1/SPAAR/STOM/SURF4/SYNGR1/TLR3/TMEM199/TMEM74/TMEM79/TMEM9B…	64
CC	GO:0005765	lysosomal membrane	59/257	404/19594	1.08422e-44	1.37334e-42	8.36939e-43	ABCB9/ABHD6/AHNAK/ARRB1/ATG16L1/B4GALT1/CCZ1/CCZ1B/CEACAM6/CHMP3/CHMP4C/CKAP4/CLCN4/CLN5/CP/CSF3R/CYBRD1/DAGLB/DDOST/DRAM1/EEF1A2/EGF/GBA/GFAP/GLMP/GPR143/HSP90AB1/ITFG2/ITM2C/LAMP3/LAPTM4B/LDLR/LMBRD1/MFSD12/MGST1/MREG/NCSTN/PCSK9/PLA2G4E/RNF183/SCARB1/SIDT2/SLC12A4/SLC35F6/SLC39A8/SLC3A2/SLC44A2/SLC7A5/SLCO4C1/SPAAR/STOM/SURF4/SYNGR1/TLR3/TMEM74/TMEM79/TMEM9B/VLDLR/VPS33A	59
CC	GO:0098852	lytic vacuole membrane	59/257	404/19594	1.08422e-44	1.37334e-42	8.36939e-43	ABCB9/ABHD6/AHNAK/ARRB1/ATG16L1/B4GALT1/CCZ1/CCZ1B/CEACAM6/CHMP3/CHMP4C/CKAP4/CLCN4/CLN5/CP/CSF3R/CYBRD1/DAGLB/DDOST/DRAM1/EEF1A2/EGF/GBA/GFAP/GLMP/GPR143/HSP90AB1/ITFG2/ITM2C/LAMP3/LAPTM4B/LDLR/LMBRD1/MFSD12/MGST1/MREG/NCSTN/PCSK9/PLA2G4E/RNF183/SCARB1/SIDT2/SLC12A4/SLC35F6/SLC39A8/SLC3A2/SLC44A2/SLC7A5/SLCO4C1/SPAAR/STOM/SURF4/SYNGR1/TLR3/TMEM74/TMEM79/TMEM9B/VLDLR/VPS33A	59
CC	GO:0005775	vacuolar lumen	37/257	174/19594	3.18257e-34	3.02344e-32	1.84254e-32	ASAH1/BCAN/C3/CBLIF/CCT2/CCT8/CSF3/CTSF/CTSG/CTSV/CYB5R3/DEFA3/EPDR1/FABP5/FUCA2/GALC/GBA/GDI2/GGH/GLA/GPC3/GPC5/HEBP2/HSP90AA1/HYAL1/OGN/PA2G4/PRELP/PRKCD/PSMD1/PYGB/RETN/SDC1/SDC2/SDC4/TUBB/VCP	37
CC	GO:0005766	primary lysosome	30/257	155/19594	1.40079e-26	8.87168e-25	5.40656e-25	B4GALT1/C3/CCT2/CCT8/CEACAM6/CKAP4/CTSG/CYB5R3/DDOST/DEFA3/DEFA4/FABP5/FUCA2/GDI2/GGH/GLA/HEBP2/MGST1/NCSTN/PA2G4/PRKCD/PSMD1/PYGB/RETN/SLCO4C1/STOM/SURF4/SYNGR1/TUBB/VCP	30
CC	GO:0042582	azurophil granule	30/257	155/19594	1.40079e-26	8.87168e-25	5.40656e-25	B4GALT1/C3/CCT2/CCT8/CEACAM6/CKAP4/CTSG/CYB5R3/DDOST/DEFA3/DEFA4/FABP5/FUCA2/GDI2/GGH/GLA/HEBP2/MGST1/NCSTN/PA2G4/PRKCD/PSMD1/PYGB/RETN/SLCO4C1/STOM/SURF4/SYNGR1/TUBB/VCP	30
CC	GO:0035578	azurophil granule lumen	19/257	91/19594	6.94052e-18	3.76771e-16	2.29611e-16	C3/CCT2/CCT8/CTSG/CYB5R3/DEFA3/FABP5/FUCA2/GDI2/GGH/GLA/HEBP2/PA2G4/PRKCD/PSMD1/PYGB/RETN/TUBB/VCP	19
CC	GO:0030139	endocytic vesicle	31/257	342/19594	2.21525e-17	1.0514e-15	6.40744e-16	ADAM8/ADRB2/CACNG3/CACNG4/CALR/CAV1/CD36/CSF3/CSF3R/DLG4/DRD3/EGF/EHD1/EHD2/GRIA1/HSP90AA1/HYAL2/LDLR/LMBRD1/PLA2G5/RAB11FIP1/RAB11FIP4/RAB34/RAB38/RALA/SCARB1/SFTPB/SFTPD/STX12/VAMP2/WNT3A	31
CC	GO:0043202	lysosomal lumen	19/257	97/19594	2.49017e-17	1.0514e-15	6.40744e-16	ASAH1/BCAN/CBLIF/CSF3/CTSF/CTSV/EPDR1/GALC/GBA/GLA/GPC3/GPC5/HSP90AA1/HYAL1/OGN/PRELP/SDC1/SDC2/SDC4	19
CC	GO:0030667	secretory granule membrane	29/257	312/19594	1.29962e-16	4.93856e-15	3.00965e-15	ADAM8/ATP8B3/B4GALT1/CAV1/CAV2/CD36/CEACAM1/CEACAM6/CFAP65/CKAP4/CXCR1/CXCR2/DDOST/FABP5/LAMP3/MGST1/NCSTN/RND2/SERPINA5/SLC44A2/SLCO4C1/SNCA/SPACA1/STOM/SURF4/SYNGR1/TEKT3/TMEM190/VAMP2	29
CC	GO:0005769	early endosome	31/257	389/19594	8.35683e-16	2.8869e-14	1.75933e-14	ACKR3/ADRB1/ADRB2/ARC/CAV1/CLCN4/DKK1/EHD1/EHD2/GGA2/GRIA1/LAMP3/LAPTM4B/LDLR/MVB12B/NCSTN/PCSK9/PLA2G4E/RAB1A/RAB38/RET/RHOB/RND2/SH3GL3/SNX1/STAMBP/STX12/TLR3/TMEM9B/VPS33A/WNT3A	31
CC	GO:0060205	cytoplasmic vesicle lumen	27/257	325/19594	2.47081e-14	7.82425e-13	4.76824e-13	ADA/C3/CAT/CCT2/CCT8/CLU/CTSG/CYB5R3/DEFA3/DEFA4/EGF/FABP5/FUCA2/GDI2/GGH/GLA/HEBP2/HSP90AA1/HSP90AB1/HSPA6/PA2G4/PRKCD/PSMD1/PYGB/RETN/TUBB/VCP	27
CC	GO:0031983	vesicle lumen	27/257	327/19594	2.86955e-14	8.38792e-13	5.11175e-13	ADA/C3/CAT/CCT2/CCT8/CLU/CTSG/CYB5R3/DEFA3/DEFA4/EGF/FABP5/FUCA2/GDI2/GGH/GLA/HEBP2/HSP90AA1/HSP90AB1/HSPA6/PA2G4/PRKCD/PSMD1/PYGB/RETN/TUBB/VCP	27
CC	GO:0034774	secretory granule lumen	26/257	322/19594	1.49094e-13	4.04683e-12	2.46621e-12	C3/CAT/CCT2/CCT8/CLU/CTSG/CYB5R3/DEFA3/DEFA4/EGF/FABP5/FUCA2/GDI2/GGH/GLA/HEBP2/HSP90AA1/HSP90AB1/HSPA6/PA2G4/PRKCD/PSMD1/PYGB/RETN/TUBB/VCP	26
CC	GO:0005770	late endosome	24/257	283/19594	4.66347e-13	1.18141e-11	7.19975e-12	ABHD6/CCZ1/CCZ1B/CHMP3/CHMP4C/CLCN4/CRHBP/HDAC6/LAMP3/LAPTM4B/LDLR/LRRK2/MFSD12/MREG/MVB12B/NEDD4L/PCSK9/RHOB/SFTPB/SFTPD/SNF8/SPAAR/VPS33A/VPS37D	24
CC	GO:0045121	membrane raft	25/257	326/19594	1.41941e-12	3.3711e-11	2.05441e-11	AHNAK/ANGPT1/ARC/CASP3/CAV1/CAV2/CAV3/CBLC/CD36/EHD2/EZR/HAS2/HDAC6/HYAL2/KCNE1/LRRK2/PRKCZ/RET/SCARB1/SDC4/SELE/STOM/STX12/TUBB/VDAC1	25
CC	GO:0098857	membrane microdomain	25/257	327/19594	1.51923e-12	3.39593e-11	2.06954e-11	AHNAK/ANGPT1/ARC/CASP3/CAV1/CAV2/CAV3/CBLC/CD36/EHD2/EZR/HAS2/HDAC6/HYAL2/KCNE1/LRRK2/PRKCZ/RET/SCARB1/SDC4/SELE/STOM/STX12/TUBB/VDAC1	25
CC	GO:0002080	acrosomal membrane	9/257	28/19594	5.55056e-11	1.17178e-09	7.14107e-10	ATP8B3/CAV1/CAV2/CFAP65/RND2/SERPINA5/SPACA1/TEKT3/TMEM190	9
CC	GO:0001669	acrosomal vesicle	15/257	124/19594	8.68397e-11	1.73679e-09	1.05843e-09	ACR/ARC/ATP6V1E2/ATP8B3/CALR/CAV1/CAV2/CFAP65/DKKL1/RND2/SERPINA5/SH3GL3/SPACA1/TEKT3/TMEM190	15
CC	GO:0005776	autophagosome	14/257	112/19594	2.39771e-10	4.55565e-09	2.77629e-09	ADPRH/ATG16L1/CALCOCO2/CHMP3/CHMP4C/GABARAPL1/LRRK2/MAP1LC3C/SRPX/TMEM74/TP53INP2/UBQLN4/VPS33A/WIPI1	14
CC	GO:0030666	endocytic vesicle membrane	17/257	194/19594	7.99887e-10	1.44741e-08	8.82081e-09	ADRB2/CACNG3/CACNG4/CALR/CAV1/CD36/CSF3R/DLG4/EGF/GRIA1/LDLR/RAB11FIP1/RAB34/RAB38/SCARB1/VAMP2/WNT3A	17
CC	GO:0035577	azurophil granule membrane	10/257	58/19594	3.79753e-09	6.55936e-08	3.9974e-08	B4GALT1/CEACAM6/CKAP4/DDOST/MGST1/NCSTN/SLCO4C1/STOM/SURF4/SYNGR1	10
CC	GO:0042470	melanosome	12/257	109/19594	2.03824e-08	3.22721e-07	1.96672e-07	GGH/GPR143/HSP90AA1/HSP90AB1/MFSD12/MREG/NCSTN/RAB1A/RAB38/SLC3A2/STOM/SYNGR1	12
CC	GO:0048770	pigment granule	12/257	109/19594	2.03824e-08	3.22721e-07	1.96672e-07	GGH/GPR143/HSP90AA1/HSP90AB1/MFSD12/MREG/NCSTN/RAB1A/RAB38/SLC3A2/STOM/SYNGR1	12
CC	GO:0036452	ESCRT complex	7/257	28/19594	5.76002e-08	8.75523e-07	5.3356e-07	CHMP3/CHMP4C/MVB12B/SNF8/UBAP1/VPS25/VPS37D	7
CC	GO:0031901	early endosome membrane	14/257	172/19594	6.55938e-08	9.58679e-07	5.84237e-07	ARC/CAV1/CLCN4/DKK1/EHD1/GGA2/GRIA1/LAMP3/PLA2G4E/SH3GL3/SNX1/STX12/TMEM9B/WNT3A	14
CC	GO:0031902	late endosome membrane	13/257	152/19594	1.09134e-07	1.53596e-06	9.36042e-07	ABHD6/CHMP3/CHMP4C/CLCN4/LAMP3/LAPTM4B/MREG/MVB12B/RHOB/SNF8/SPAAR/VPS33A/VPS37D	13
CC	GO:0005796	Golgi lumen	11/257	104/19594	1.21434e-07	1.64804e-06	1.00434e-06	BCAN/DEFA3/DEFA4/GPC3/GPC5/OGN/PRELP/SDC1/SDC2/SDC4/WNT3A	11
CC	GO:0005771	multivesicular body	9/257	63/19594	1.27484e-07	1.67047e-06	1.01802e-06	CHMP3/CHMP4C/CRHBP/HDAC6/LAPTM4B/LRRK2/NEDD4L/SFTPB/SFTPD	9
CC	GO:0044853	plasma membrane raft	11/257	113/19594	2.85312e-07	3.61395e-06	2.20241e-06	CAV1/CAV2/CAV3/CD36/EHD2/EZR/HAS2/HDAC6/LRRK2/SCARB1/SELE	11
CC	GO:0000421	autophagosome membrane	8/257	51/19594	3.07264e-07	3.76647e-06	2.29535e-06	ATG16L1/CALCOCO2/CHMP3/CHMP4C/GABARAPL1/MAP1LC3C/TMEM74/WIPI1	8
CC	GO:0005901	caveola	9/257	82/19594	1.27095e-06	1.50925e-05	9.19765e-06	CAV1/CAV2/CAV3/CD36/EHD2/HDAC6/LRRK2/SCARB1/SELE	9
CC	GO:0034045	phagophore assembly site membrane	5/257	17/19594	2.03112e-06	2.33887e-05	1.42535e-05	ULK2/WDR45/WDR45B/WIPI1/WIPI2	5
CC	GO:0099572	postsynaptic specialization	17/257	341/19594	2.88512e-06	3.22454e-05	1.96509e-05	ARC/BNIP3/CACNG3/CACNG4/CRYAB/DLG4/DRD3/EFNB2/FABP5/GRIA1/GSG1L/IQSEC1/IQSEC3/LRRTM1/PRKCZ/PRKN/SH3GL3	17
CC	GO:0045177	apical part of cell	19/257	424/19594	3.57998e-06	3.88684e-05	2.36871e-05	ADRB2/CBLIF/CD34/CD36/CEACAM1/CEACAM6/CYBRD1/DRD3/EZR/GPR143/HSP90AB1/HYAL2/KCNE1/LDLR/MREG/PRKCZ/SLC39A8/SLC3A2/SLC7A5	19
CC	GO:0000407	phagophore assembly site	6/257	33/19594	3.95233e-06	4.1719e-05	2.54243e-05	STX12/ULK2/WDR45/WDR45B/WIPI1/WIPI2	6
CC	GO:0014069	postsynaptic density	16/257	318/19594	5.05269e-06	5.18925e-05	3.16242e-05	ARC/BNIP3/CACNG3/CACNG4/CRYAB/DLG4/DRD3/EFNB2/FABP5/GRIA1/GSG1L/IQSEC1/IQSEC3/PRKCZ/PRKN/SH3GL3	16
CC	GO:0098978	glutamatergic synapse	16/257	319/19594	5.25791e-06	5.25791e-05	3.20427e-05	ABHD6/ADORA2B/ARC/BCAN/CACNG3/CACNG4/DLG4/DRD3/EFNB2/GRIA1/GSG1L/LRRK2/PRKCZ/SH3GL3/VCP/WNT3A	16
CC	GO:0016324	apical plasma membrane	17/257	358/19594	5.518e-06	5.32771e-05	3.2468e-05	ADRB2/CBLIF/CD34/CD36/CEACAM1/CEACAM6/CYBRD1/EZR/GPR143/HSP90AB1/HYAL2/KCNE1/MREG/PRKCZ/SLC39A8/SLC3A2/SLC7A5	17
CC	GO:0016234	inclusion body	8/257	74/19594	5.60811e-06	5.32771e-05	3.2468e-05	CLU/HDAC6/HSP90AB1/HSPA1A/HSPA1B/LRRK2/PRKN/SNCA	8
CC	GO:0032279	asymmetric synapse	16/257	323/19594	6.15552e-06	5.70511e-05	3.4768e-05	ARC/BNIP3/CACNG3/CACNG4/CRYAB/DLG4/DRD3/EFNB2/FABP5/GRIA1/GSG1L/IQSEC1/IQSEC3/PRKCZ/PRKN/SH3GL3	16
CC	GO:0099146	intrinsic component of postsynaptic density membrane	7/257	54/19594	6.44263e-06	5.80399e-05	3.53706e-05	CACNG3/CACNG4/DLG4/DRD3/EFNB2/GRIA1/GSG1L	7
CC	GO:0030133	transport vesicle	18/257	402/19594	6.56768e-06	5.80399e-05	3.53706e-05	CAV2/CEACAM1/CLCN4/DLG4/FGFR3/FGFR4/GRIA1/IQSEC1/LRRK2/MAP6/NCSTN/RAB1A/SNCA/STX12/SURF4/SYNGR1/VAMP2/VPS45	18
CC	GO:0098948	intrinsic component of postsynaptic specialization membrane	8/257	80/19594	1.00804e-05	8.70578e-05	5.30546e-05	CACNG3/CACNG4/DLG4/DRD3/EFNB2/GRIA1/GSG1L/LRRTM1	8
CC	GO:0005925	focal adhesion	18/257	419/19594	1.15343e-05	9.74009e-05	5.93579e-05	AHNAK/CALR/CAT/CAV1/CAV2/CAV3/CD81/EFNB2/EZR/FGFR3/GDI2/HSPA1A/HSPA1B/NCSTN/PIP5K1A/RALA/RHOB/SDC4	18
CC	GO:0098984	neuron to neuron synapse	16/257	347/19594	1.50475e-05	0.000124068	7.56094e-05	ARC/BNIP3/CACNG3/CACNG4/CRYAB/DLG4/DRD3/EFNB2/FABP5/GRIA1/GSG1L/IQSEC1/IQSEC3/PRKCZ/PRKN/SH3GL3	16
CC	GO:0030055	cell-substrate junction	18/257	428/19594	1.53453e-05	0.000124068	7.56094e-05	AHNAK/CALR/CAT/CAV1/CAV2/CAV3/CD81/EFNB2/EZR/FGFR3/GDI2/HSPA1A/HSPA1B/NCSTN/PIP5K1A/RALA/RHOB/SDC4	18
CC	GO:0032281	AMPA glutamate receptor complex	5/257	26/19594	1.96036e-05	0.000155195	9.45788e-05	ABHD6/CACNG3/CACNG4/DLG4/GRIA1	5
CC	GO:0098839	postsynaptic density membrane	8/257	89/19594	2.21908e-05	0.000170664	0.000104006	ARC/CACNG3/CACNG4/DLG4/DRD3/EFNB2/GRIA1/GSG1L	8
CC	GO:0099634	postsynaptic specialization membrane	9/257	116/19594	2.24557e-05	0.000170664	0.000104006	ARC/CACNG3/CACNG4/DLG4/DRD3/EFNB2/GRIA1/GSG1L/LRRTM1	9
CC	GO:0036019	endolysosome	5/257	28/19594	2.86682e-05	0.000213606	0.000130176	ATG16L1/LDLR/PCSK9/PRKCD/TLR3	5
CC	GO:0030135	coated vesicle	14/257	290/19594	3.12908e-05	0.000228663	0.000139352	ADRB2/EGF/EPN3/GGA2/GRIA1/LDLR/LMBRD1/PCSK9/SFTPB/SFTPD/TMEM199/VAMP2/VPS33A/WIPI1	14
CC	GO:0098936	intrinsic component of postsynaptic membrane	9/257	123/19594	3.58e-05	0.000256679	0.000156425	ABHD6/CACNG3/CACNG4/DLG4/DRD3/EFNB2/GRIA1/GSG1L/LRRTM1	9
CC	GO:0005905	clathrin-coated pit	7/257	70/19594	3.64888e-05	0.000256773	0.000156482	ACKR3/ARRB1/EPN3/LDLR/RAMP2/SELE/VLDLR	7
CC	GO:1904813	ficolin-1-rich granule lumen	9/257	124/19594	3.8166e-05	0.000263692	0.000160699	ASAH1/CAT/CCT8/HSP90AA1/HSP90AB1/HSPA1A/HSPA1B/HSPA6/VCP	9
CC	GO:0030136	clathrin-coated vesicle	11/257	192/19594	4.83597e-05	0.000328155	0.000199984	ADRB2/EGF/EPN3/GGA2/LDLR/LMBRD1/SFTPB/SFTPD/VAMP2/VPS33A/WIPI1	11
CC	GO:0042581	specific granule	10/257	160/19594	5.14038e-05	0.000336783	0.000205242	ADAM8/CD36/CEACAM1/CKAP4/DEFA4/GGH/RETN/SLC44A2/SLCO4C1/STOM	10
CC	GO:0099240	intrinsic component of synaptic membrane	10/257	160/19594	5.14038e-05	0.000336783	0.000205242	ABHD6/CACNG3/CACNG4/DLG4/DRD3/EFNB2/GRIA1/GSG1L/LRRTM1/NCSTN	10
CC	GO:0099061	integral component of postsynaptic density membrane	6/257	51/19594	5.27536e-05	0.000339769	0.000207062	CACNG3/CACNG4/DRD3/EFNB2/GRIA1/GSG1L	6
CC	GO:0008021	synaptic vesicle	11/257	196/19594	5.83017e-05	0.000363191	0.000221335	CLCN4/DLG4/GRIA1/IQSEC1/LRRK2/NCSTN/SNCA/STX12/SYNGR1/VAMP2/VPS45	11
CC	GO:0055037	recycling endosome	11/257	196/19594	5.83017e-05	0.000363191	0.000221335	ACKR3/ADPRH/CLCN4/EHD1/EHD2/GRIA1/PLA2G5/RAB11FIP1/RAB11FIP4/SNF8/STX12	11
CC	GO:0005767	secondary lysosome	4/257	17/19594	6.01547e-05	0.00036869	0.000224687	ADAM8/CRHBP/LRRK2/PLA2G5	4
CC	GO:0099060	integral component of postsynaptic specialization membrane	7/257	77/19594	6.77162e-05	0.000408447	0.000248915	CACNG3/CACNG4/DRD3/EFNB2/GRIA1/GSG1L/LRRTM1	7
CC	GO:0033162	melanosome membrane	4/257	18/19594	7.65468e-05	0.000440724	0.000268585	GPR143/MFSD12/MREG/RAB38	4
CC	GO:0045009	chitosome	4/257	18/19594	7.65468e-05	0.000440724	0.000268585	GPR143/MFSD12/MREG/RAB38	4
CC	GO:0090741	pigment granule membrane	4/257	18/19594	7.65468e-05	0.000440724	0.000268585	GPR143/MFSD12/MREG/RAB38	4
CC	GO:0036020	endolysosome membrane	4/257	19/19594	9.59632e-05	0.000544269	0.000331687	ATG16L1/LDLR/PCSK9/TLR3	4
CC	GO:0009897	external side of plasma membrane	17/257	455/19594	0.00011413	0.000637784	0.000388677	ACE/ACKR3/ADA/B4GALT1/CALR/CD34/CD36/CSF3R/CXCR1/CXCR2/HYAL2/LDLR/PCSK9/SDC1/SELE/SERPINA5/SLC7A5	17
CC	GO:0009925	basal plasma membrane	12/257	251/19594	0.000126082	0.000693517	0.000422642	ACE/B4GALT1/CD34/CD81/CEACAM1/EZR/HSP90AB1/LDLR/SLC39A8/SLC3A2/SLC7A5/SLCO4C1	12
CC	GO:0070382	exocytic vesicle	11/257	214/19594	0.000127753	0.000693517	0.000422642	CLCN4/DLG4/GRIA1/IQSEC1/LRRK2/NCSTN/SNCA/STX12/SYNGR1/VAMP2/VPS45	11
CC	GO:0099699	integral component of synaptic membrane	9/257	149/19594	0.000157964	0.000845441	0.000515227	ABHD6/CACNG3/CACNG4/DRD3/EFNB2/GRIA1/GSG1L/LRRTM1/NCSTN	9
CC	GO:0099055	integral component of postsynaptic membrane	8/257	118/19594	0.000165895	0.000875556	0.00053358	ABHD6/CACNG3/CACNG4/DRD3/EFNB2/GRIA1/GSG1L/LRRTM1	8
CC	GO:0008328	ionotropic glutamate receptor complex	5/257	40/19594	0.000168827	0.000878824	0.000535571	ABHD6/CACNG3/CACNG4/DLG4/GRIA1	5
CC	GO:0101002	ficolin-1-rich granule	10/257	185/19594	0.000171708	0.000881745	0.000537351	ADAM8/ASAH1/CAT/CCT8/HSP90AA1/HSP90AB1/HSPA1A/HSPA1B/HSPA6/VCP	10
CC	GO:0005902	microvillus	7/257	90/19594	0.000182108	0.000922679	0.000562298	ANGPT1/CBLIF/CEACAM1/EZR/HYAL2/LRRK2/SLC7A5	7
CC	GO:0062023	collagen-containing extracellular matrix	16/257	429/19594	0.000184853	0.000924267	0.000563265	ACHE/ANGPT1/CALR/CLU/CTSF/CTSG/FGFR2/GPC3/GPC5/OGN/PRELP/SDC2/SERPINA5/SRPX/TINAG/TINAGL1	16
CC	GO:0035579	specific granule membrane	7/257	91/19594	0.000195108	0.000950525	0.000579267	ADAM8/CD36/CEACAM1/CKAP4/SLC44A2/SLCO4C1/STOM	7
CC	GO:0045334	clathrin-coated endocytic vesicle	7/257	91/19594	0.000195108	0.000950525	0.000579267	ADRB2/EGF/LDLR/LMBRD1/SFTPB/SFTPD/VAMP2	7
CC	GO:0045178	basal part of cell	12/257	269/19594	0.000239629	0.00115265	0.000702443	ACE/B4GALT1/CD34/CD81/CEACAM1/EZR/HSP90AB1/LDLR/SLC39A8/SLC3A2/SLC7A5/SLCO4C1	12
CC	GO:0045211	postsynaptic membrane	12/257	271/19594	0.000256429	0.00121804	0.000742294	ABHD6/ARC/CACNG3/CACNG4/DAGLB/DLG4/DRD3/EFNB2/GRIA1/GSG1L/IQSEC3/LRRTM1	12
CC	GO:0098878	neurotransmitter receptor complex	5/257	45/19594	0.00029719	0.00139422	0.000849666	ABHD6/CACNG3/CACNG4/DLG4/GRIA1	5
CC	GO:0000813	ESCRT I complex	3/257	11/19594	0.000340423	0.00157757	0.000961399	MVB12B/UBAP1/VPS37D	3
CC	GO:0098685	Schaffer collateral - CA1 synapse	6/257	72/19594	0.000363865	0.00166589	0.00101522	ADORA2B/ADRB1/CACNG3/EFNB2/GSG1L/PRKCZ	6
CC	GO:0097060	synaptic membrane	14/257	373/19594	0.000436123	0.00197294	0.00120234	ABHD6/ARC/CACNG3/CACNG4/CRYAB/DAGLB/DLG4/DRD3/EFNB2/GRIA1/GSG1L/IQSEC3/LRRTM1/NCSTN	14
CC	GO:0045335	phagocytic vesicle	8/257	138/19594	0.00048086	0.00214973	0.00131008	ADAM8/CALR/CD36/PLA2G5/RAB11FIP1/RAB34/RAB38/STX12	8
CC	GO:0044753	amphisome	3/257	13/19594	0.000578706	0.00255707	0.00155833	CHMP3/CHMP4C/LRRK2	3
CC	GO:0098845	postsynaptic endosome	3/257	14/19594	0.000729418	0.00315286	0.00192141	ARC/SH3GL3/STX12	3
CC	GO:0072562	blood microparticle	8/257	147/19594	0.000730137	0.00315286	0.00192141	C3/CLU/CP/HSPA1A/HSPA1B/HSPA1L/HSPA6/STOM	8
CC	GO:0031526	brush border membrane	5/257	55/19594	0.000760774	0.00324825	0.00197954	ACE/B4GALT1/CD36/CYBRD1/HSP90AB1	5
CC	GO:0098793	presynapse	16/257	492/19594	0.000826483	0.0034896	0.00212662	CLCN4/CRHBP/DLG4/EFNB2/GRIA1/IQSEC1/LRRK2/NCSTN/PRKN/SH3GL3/SNCA/STX12/SYNGR1/VAMP2/VPS45/WNT3A	16
CC	GO:0101031	chaperone complex	4/257	34/19594	0.000983928	0.00410871	0.00250392	CCT2/CCT8/HSP90AB1/HSPB8	4
CC	GO:0016235	aggresome	4/257	35/19594	0.00109955	0.00454162	0.00276774	HDAC6/HSPA1A/HSPA1B/PRKN	4
CC	GO:0034358	plasma lipoprotein particle	4/257	36/19594	0.00122437	0.0049496	0.00301638	CLU/LDLR/PCYOX1/VLDLR	4
CC	GO:1990777	lipoprotein particle	4/257	36/19594	0.00122437	0.0049496	0.00301638	CLU/LDLR/PCYOX1/VLDLR	4
CC	GO:0042599	lamellar body	3/257	17/19594	0.00132357	0.0052943	0.00322644	CKAP4/LAMP3/SFTPB	3
CC	GO:0030658	transport vesicle membrane	9/257	205/19594	0.00158797	0.00628573	0.00383064	CEACAM1/GRIA1/LRRK2/MAP6/RAB1A/SNCA/STX12/SYNGR1/VAMP2	9
CC	GO:0032994	protein-lipid complex	4/257	39/19594	0.00165789	0.00645007	0.00393079	CLU/LDLR/PCYOX1/VLDLR	4
CC	GO:0055038	recycling endosome membrane	6/257	96/19594	0.00166344	0.00645007	0.00393079	CLCN4/EHD1/EHD2/GRIA1/RAB11FIP4/STX12	6
CC	GO:0043025	neuronal cell body	15/257	482/19594	0.00183721	0.00705192	0.00429757	ARC/CASP3/CRHBP/CRYAB/FEZ1/GRIA1/HDAC6/HSP90AA1/HSP90AB1/LRRK2/PLK3/PRKCZ/RET/SLC3A2/SNCA	15
CC	GO:0005811	lipid droplet	6/257	100/19594	0.00204828	0.00778345	0.00474338	CAV1/CKAP4/CYB5R3/EHD1/GAPDH/VCP	6
CC	GO:0005903	brush border	6/257	102/19594	0.00226421	0.00851881	0.00519152	ACE/B4GALT1/CD36/CYBRD1/EZR/HSP90AB1	6
CC	GO:0030672	synaptic vesicle membrane	6/257	103/19594	0.0023784	0.00877467	0.00534744	GRIA1/LRRK2/SNCA/STX12/SYNGR1/VAMP2	6
CC	GO:0099501	exocytic vesicle membrane	6/257	103/19594	0.0023784	0.00877467	0.00534744	GRIA1/LRRK2/SNCA/STX12/SYNGR1/VAMP2	6
CC	GO:0019898	extrinsic component of membrane	11/257	314/19594	0.00301127	0.0110027	0.00670526	CAV2/DLG4/EHD2/EPN3/EZR/GBA/PCSK9/WDR45/WDR45B/WIPI1/WIPI2	11
CC	GO:0016323	basolateral plasma membrane	9/257	226/19594	0.00306816	0.0111038	0.00676686	B4GALT1/CD81/EZR/HSP90AB1/LDLR/SLC39A8/SLC3A2/SLC7A5/SLCO4C1	9
CC	GO:0071682	endocytic vesicle lumen	3/257	23/19594	0.00325282	0.0116611	0.00710646	CALR/CSF3/HSP90AA1	3
CC	GO:0060076	excitatory synapse	4/257	51/19594	0.00445624	0.0158259	0.0096446	CACNG3/DLG4/FGFR2/GRIA1	4
CC	GO:0031528	microvillus membrane	3/257	26/19594	0.00463931	0.0163235	0.00994783	CEACAM1/EZR/SLC7A5	3
CC	GO:0098791	Golgi apparatus subcompartment	12/257	385/19594	0.00505856	0.0176354	0.0107473	ATP8B3/B4GALT1/GBA/GGA2/LRRK2/PLK3/RAB34/RAB38/SCOC/TMEM79/VAMP2/WIPI1	12
CC	GO:0032585	multivesicular body membrane	3/257	27/19594	0.00516921	0.0178573	0.0108825	CHMP3/CHMP4C/LAPTM4B	3
CC	GO:0031253	cell projection membrane	11/257	339/19594	0.00533554	0.0182658	0.0111315	ACE/B4GALT1/CD36/CEACAM1/CYBRD1/EHD1/EZR/GRIA1/HSP90AB1/PIP5K1A/SLC7A5	11
CC	GO:0005741	mitochondrial outer membrane	8/257	205/19594	0.005791	0.0196363	0.0119667	BNIP3/CYB5R3/LRRK2/MGST1/MOAP1/PGAM5/PRKN/VDAC1	8
CC	GO:0032154	cleavage furrow	4/257	55/19594	0.0058392	0.0196363	0.0119667	RAB11FIP4/RALA/RHOB/STAMBP	4
CC	GO:0120111	neuron projection cytoplasm	5/257	89/19594	0.00633742	0.0211247	0.0128738	ARC/BLOC1S4/DLG4/HDAC6/LRRK2	5
CC	GO:0031091	platelet alpha granule	5/257	91/19594	0.00695271	0.0229742	0.0140009	CD36/CLU/EGF/SERPINA5/SNCA	5
CC	GO:0031225	anchored component of membrane	7/257	169/19594	0.00703558	0.0230476	0.0140456	ACHE/BCAN/CEACAM6/DLG4/GPC3/GPC5/HYAL2	7
CC	GO:0005641	nuclear envelope lumen	2/257	10/19594	0.00719442	0.0233665	0.01424	PLAAT1/TUBB	2
CC	GO:0005802	trans-Golgi network	9/257	260/19594	0.00756311	0.0243558	0.0148429	ATP8B3/GBA/GGA2/LRRK2/RAB38/SCOC/TMEM79/VAMP2/WIPI1	9
CC	GO:0042383	sarcolemma	6/257	131/19594	0.0076879	0.0245496	0.014961	AHNAK/CACNG4/CAV1/CAV2/CAV3/NCSTN	6
CC	GO:0005938	cell cortex	10/257	310/19594	0.00804832	0.0252995	0.015418	ARC/CAV1/DLG4/EZR/FGFR2/PRKCZ/RHOB/RND2/SELE/SNCA	10
CC	GO:0098858	actin-based cell projection	8/257	217/19594	0.0080559	0.0252995	0.015418	ANGPT1/B4GALT1/CBLIF/CEACAM1/EZR/HYAL2/LRRK2/SLC7A5	8
CC	GO:0005788	endoplasmic reticulum lumen	10/257	311/19594	0.00822272	0.0256118	0.0156083	C3/CALR/CKAP4/CLU/CP/FUCA2/GPC3/PCSK9/SDC2/WNT3A	10
CC	GO:0030662	coated vesicle membrane	7/257	176/19594	0.00870367	0.026084	0.015896	ADRB2/EGF/EPN3/GRIA1/LDLR/TMEM199/VAMP2	7
CC	GO:0000815	ESCRT III complex	2/257	11/19594	0.00871753	0.026084	0.015896	CHMP3/CHMP4C	2
CC	GO:0005832	chaperonin-containing T-complex	2/257	11/19594	0.00871753	0.026084	0.015896	CCT2/CCT8	2
CC	GO:0031094	platelet dense tubular network	2/257	11/19594	0.00871753	0.026084	0.015896	EHD1/SERPINA5	2
CC	GO:1904930	amphisome membrane	2/257	11/19594	0.00871753	0.026084	0.015896	CHMP3/CHMP4C	2
CC	GO:0046658	anchored component of plasma membrane	4/257	62/19594	0.00889595	0.0264098	0.0160946	DLG4/GPC3/GPC5/HYAL2	4
CC	GO:0044292	dendrite terminus	2/257	12/19594	0.0103711	0.0305506	0.0186181	HSP90AA1/HSP90AB1	2
CC	GO:0031594	neuromuscular junction	4/257	67/19594	0.01162	0.0339661	0.0206995	ACHE/CAV3/DLG4/SYNGR1	4
CC	GO:0031968	organelle outer membrane	8/257	232/19594	0.0117533	0.0340937	0.0207773	BNIP3/CYB5R3/LRRK2/MGST1/MOAP1/PGAM5/PRKN/VDAC1	8
CC	GO:0001931	uropod	2/257	13/19594	0.0121516	0.0347188	0.0211583	EZR/PIP5K1B	2
CC	GO:0031254	cell trailing edge	2/257	13/19594	0.0121516	0.0347188	0.0211583	EZR/PIP5K1B	2
CC	GO:0019867	outer membrane	8/257	234/19594	0.0123274	0.0349584	0.0213043	BNIP3/CYB5R3/LRRK2/MGST1/MOAP1/PGAM5/PRKN/VDAC1	8
CC	GO:0005874	microtubule	12/257	435/19594	0.0126505	0.0356088	0.0217007	CALM1/CCT2/CCT8/CHMP3/CHMP4C/CRHBP/FEZ1/GABARAPL1/HDAC6/MAP1LC3C/MAP6/TUBB	12
CC	GO:0098982	GABA-ergic synapse	4/257	70/19594	0.0134854	0.0376798	0.0229628	ABHD6/DRD3/IQSEC3/LRRTM1	4
CC	GO:0098562	cytoplasmic side of membrane	7/257	193/19594	0.0139419	0.0386708	0.0235667	CAV2/CHMP4C/DLG4/EEF1A2/EZR/GFAP/LRRK2	7
CC	GO:0030669	clathrin-coated endocytic vesicle membrane	4/257	72/19594	0.0148289	0.0408332	0.0248845	ADRB2/EGF/LDLR/VAMP2	4
CC	GO:0032153	cell division site	4/257	73/19594	0.0155312	0.0421881	0.0257102	RAB11FIP4/RALA/RHOB/STAMBP	4
CC	GO:0030665	clathrin-coated vesicle membrane	5/257	111/19594	0.015543	0.0421881	0.0257102	ADRB2/EGF/EPN3/LDLR/VAMP2	5
CC	GO:0098862	cluster of actin-based cell projections	6/257	158/19594	0.0180889	0.0487503	0.0297094	ACE/B4GALT1/CD36/CYBRD1/EZR/HSP90AB1	6
CC	GO:0043034	costamere	2/257	16/19594	0.0182184	0.0487535	0.0297113	AHNAK/SDC4	2
CC	GO:0030670	phagocytic vesicle membrane	4/257	77/19594	0.0185481	0.0489464	0.0298288	CALR/RAB11FIP1/RAB34/RAB38	4
CC	GO:0033116	endoplasmic reticulum-Golgi intermediate compartment membrane	4/257	77/19594	0.0185481	0.0489464	0.0298288	CALR/GRIA1/SURF4/TMEM199	4
CC	GO:0030426	growth cone	6/257	161/19594	0.0196488	0.0514933	0.031381	FEZ1/HSP90AA1/HSP90AB1/LRRK2/LRRTM1/SNCA	6
CC	GO:0005791	rough endoplasmic reticulum	4/257	79/19594	0.0201835	0.0525323	0.0320141	CKAP4/PCSK9/PTGDS/SFTPD	4
CC	GO:0031092	platelet alpha granule membrane	2/257	17/19594	0.0204711	0.0529184	0.0322495	CD36/SNCA	2
CC	GO:0043209	myelin sheath	3/257	45/19594	0.02111	0.0542014	0.0330313	CALM1/HSP90AA1/PRKCZ	3
CC	GO:0005828	kinetochore microtubule	2/257	18/19594	0.0228333	0.0582327	0.0354881	CHMP3/CHMP4C	2
CC	GO:0030427	site of polarized growth	6/257	167/19594	0.0230382	0.0583633	0.0355677	FEZ1/HSP90AA1/HSP90AB1/LRRK2/LRRTM1/SNCA	6
CC	GO:0005798	Golgi-associated vesicle	4/257	84/19594	0.0246508	0.0620353	0.0378054	ACR/LRRK2/MAP6/TMEM199	4
CC	GO:0034703	cation channel complex	7/257	221/19594	0.0269525	0.0673814	0.0410634	ABHD6/CACNG3/CACNG4/CALM1/DLG4/GRIA1/KCNE1	7
CC	GO:0044306	neuron projection terminus	5/257	129/19594	0.0276839	0.0683358	0.0416451	CRHBP/DLG4/LRRK2/SNCA/VAMP2	5
CC	GO:0034361	very-low-density lipoprotein particle	2/257	20/19594	0.0278738	0.0683358	0.0416451	PCYOX1/VLDLR	2
CC	GO:0034385	triglyceride-rich plasma lipoprotein particle	2/257	20/19594	0.0278738	0.0683358	0.0416451	PCYOX1/VLDLR	2
CC	GO:0030315	T-tubule	3/257	51/19594	0.0292662	0.0712895	0.0434451	AHNAK/CACNG4/CAV3	3
CC	GO:0044295	axonal growth cone	2/257	22/19594	0.0333147	0.0806344	0.0491401	HSP90AA1/HSP90AB1	2
MF	GO:0031625	ubiquitin protein ligase binding	21/251	298/18410	8.81913e-10	4.53304e-07	3.2213e-07	ARRB1/CALR/CCT2/CLU/GABARAPL1/HDAC6/HSP90AA1/HSP90AB1/HSPA1A/HSPA1B/HSPA1L/HSPA6/LAPTM4B/MAP1LC3C/MOAP1/PA2G4/PRKN/PSMD1/RALA/TUBB/VCP	21
MF	GO:0044389	ubiquitin-like protein ligase binding	21/251	317/18410	2.68275e-09	6.89468e-07	4.89956e-07	ARRB1/CALR/CCT2/CLU/GABARAPL1/HDAC6/HSP90AA1/HSP90AB1/HSPA1A/HSPA1B/HSPA1L/HSPA6/LAPTM4B/MAP1LC3C/MOAP1/PA2G4/PRKN/PSMD1/RALA/TUBB/VCP	21
MF	GO:0044183	protein folding chaperone	9/251	43/18410	5.30936e-09	9.09671e-07	6.46438e-07	CALR/CCT2/CCT8/HSP90AA1/HSP90AB1/HSPA1A/HSPA1B/HSPA1L/HSPA6	9
MF	GO:0001540	amyloid-beta binding	10/251	81/18410	1.49123e-07	1.67395e-05	1.18955e-05	ACHE/ADRB2/CD36/CLU/CRYAB/GRIA1/ITM2C/LDLR/RAMP3/SCARB1	10
MF	GO:0033218	amide binding	21/251	402/18410	1.62835e-07	1.67395e-05	1.18955e-05	ACHE/ADRB2/CALCRL/CALR/CAT/CD36/CLU/CRHBP/CRYAB/EPDR1/GRIA1/HSP90AB1/ITM2C/LAPTM4B/LDLR/MRGPRX2/RAMP2/RAMP3/SCARB1/SLC7A5/VDAC1	21
MF	GO:0042277	peptide binding	18/251	322/18410	4.82206e-07	4.1309e-05	2.93553e-05	ACHE/ADRB2/CALCRL/CALR/CAT/CD36/CLU/CRHBP/CRYAB/GRIA1/HSP90AB1/ITM2C/LDLR/MRGPRX2/RAMP2/RAMP3/SCARB1/SLC7A5	18
MF	GO:0051082	unfolded protein binding	11/251	121/18410	8.28529e-07	6.08377e-05	4.3233e-05	CALR/CCT2/CCT8/CLU/CRYAB/HSP90AA1/HSP90AB1/HSPA1A/HSPA1B/HSPA1L/HSPA6	11
MF	GO:0051787	misfolded protein binding	6/251	29/18410	2.20931e-06	0.000141948	0.000100873	CLU/HDAC6/HSPA1A/HSPA1B/HSPA1L/HSPA6	6
MF	GO:0016247	channel regulator activity	11/251	143/18410	4.30673e-06	0.000236826	0.000168295	ADRB2/CACNG3/CACNG4/CALM1/CAV1/CAV3/KCNE1/NEDD4L/PCSK9/PRKCZ/SNF8	11
MF	GO:0016798	hydrolase activity, acting on glycosyl bonds	11/251	144/18410	4.6075e-06	0.000236826	0.000168295	ADPRH/CLN5/FUCA2/GALC/GBA/GLA/GLB1L/GLB1L2/HYAL1/HYAL2/TLR3	11
MF	GO:0005543	phospholipid binding	20/251	467/18410	6.82427e-06	0.000301952	0.000214576	ARAP3/CHMP3/EPDR1/EPN3/GGA2/GRK5/LAPTM4B/MREG/PLA2G4E/PLA2G5/SCARB1/SERPINA5/SNCA/SNX1/VAMP2/VDAC1/WDR45/WDR45B/WIPI1/WIPI2	20
MF	GO:0097718	disordered domain specific binding	6/251	35/18410	7.04946e-06	0.000301952	0.000214576	CALM1/EZR/GAPDH/HSP90AA1/HSP90AB1/HSPA1A	6
MF	GO:0001664	G protein-coupled receptor binding	15/251	288/18410	1.03724e-05	0.00041011	0.000291436	ACE/ADM/ADRB1/APLN/ARRB1/C3/DLG4/DRD3/HSPA1A/HSPA1B/NECAB2/PRKN/RALA/RSPO1/WNT3A	15
MF	GO:0039706	co-receptor binding	4/251	13/18410	2.18967e-05	0.00080392	0.000571289	DKK1/DKKL1/LRRK2/WNT3A	4
MF	GO:0080025	phosphatidylinositol-3,5-bisphosphate binding	5/251	28/18410	3.44239e-05	0.00117959	0.000838251	PLA2G4E/WDR45/WDR45B/WIPI1/WIPI2	5
MF	GO:0004553	hydrolase activity, hydrolyzing O-glycosyl compounds	8/251	94/18410	4.32808e-05	0.0013904	0.000988056	FUCA2/GALC/GBA/GLA/GLB1L/GLB1L2/HYAL1/HYAL2	8
MF	GO:0071813	lipoprotein particle binding	5/251	31/18410	5.75603e-05	0.00164367	0.00116804	CD36/LDLR/PCSK9/SCARB1/VLDLR	5
MF	GO:0071814	protein-lipid complex binding	5/251	31/18410	5.75603e-05	0.00164367	0.00116804	CD36/LDLR/PCSK9/SCARB1/VLDLR	5
MF	GO:0008200	ion channel inhibitor activity	5/251	32/18410	6.74654e-05	0.00182512	0.00129698	CALM1/CAV1/CAV3/NEDD4L/PCSK9	5
MF	GO:0016248	channel inhibitor activity	5/251	33/18410	7.8634e-05	0.00185753	0.00132002	CALM1/CAV1/CAV3/NEDD4L/PCSK9	5
MF	GO:0001618	virus receptor activity	7/251	76/18410	7.90596e-05	0.00185753	0.00132002	CD81/EFNB2/HSPA1A/HSPA1B/HYAL2/LDLR/SCARB1	7
MF	GO:0140272	exogenous protein binding	7/251	77/18410	8.59673e-05	0.00185753	0.00132002	CD81/EFNB2/HSPA1A/HSPA1B/HYAL2/LDLR/SCARB1	7
MF	GO:0030169	low-density lipoprotein particle binding	4/251	18/18410	8.88101e-05	0.00185753	0.00132002	CD36/LDLR/PCSK9/SCARB1	4
MF	GO:0030228	lipoprotein particle receptor activity	4/251	18/18410	8.88101e-05	0.00185753	0.00132002	CD36/LDLR/SCARB1/VLDLR	4
MF	GO:0015459	potassium channel regulator activity	6/251	54/18410	9.03469e-05	0.00185753	0.00132002	ADRB2/CAV1/CAV3/KCNE1/NEDD4L/PRKCZ	6
MF	GO:0047485	protein N-terminus binding	8/251	105/18410	9.53346e-05	0.00188469	0.00133932	CALM1/FEZ1/HSPA1A/HSPA1B/LACRT/RND2/SNF8/VPS25	8
MF	GO:0002020	protease binding	9/251	136/18410	0.000104902	0.00199702	0.00141914	ACR/CASP3/CHMP3/CTSG/LDLR/PRKN/RIPK2/SERPINA5/VCP	9
MF	GO:0099106	ion channel regulator activity	9/251	138/18410	0.000117316	0.00215359	0.0015304	ADRB2/CACNG4/CALM1/CAV1/CAV3/KCNE1/NEDD4L/PCSK9/PRKCZ	9
MF	GO:0048156	tau protein binding	5/251	43/18410	0.000285434	0.00489108	0.00347574	CLU/HDAC6/HSP90AA1/HSP90AB1/SNCA	5
MF	GO:0031072	heat shock protein binding	8/251	123/18410	0.000285471	0.00489108	0.00347574	HDAC6/HSP90AB1/HSPA1A/HSPA1B/HSPA1L/HSPA6/PRKN/SNCA	8
MF	GO:0032266	phosphatidylinositol-3-phosphate binding	5/251	44/18410	0.000318481	0.00528062	0.00375256	PLA2G4E/WDR45/WDR45B/WIPI1/WIPI2	5
MF	GO:0044325	transmembrane transporter binding	8/251	127/18410	0.000354627	0.00569619	0.00404788	CALM1/CAV1/CAV3/HSP90AB1/KCNE1/LRRK2/NEDD4L/VDAC1	8
MF	GO:0038024	cargo receptor activity	6/251	79/18410	0.000732499	0.0114092	0.00810773	ACKR3/CD36/LDLR/SCARB1/SURF4/VLDLR	6
MF	GO:0030165	PDZ domain binding	6/251	82/18410	0.000892024	0.0134853	0.00958305	ADRB1/CACNG3/DLG4/GRIA1/PRKN/SDC2	6
MF	GO:0005041	low-density lipoprotein particle receptor activity	3/251	15/18410	0.00100924	0.0148213	0.0105325	CD36/LDLR/VLDLR	3
MF	GO:0140678	molecular function inhibitor activity	5/251	59/18410	0.00124394	0.0177607	0.0126213	CALM1/CAV1/CAV3/NEDD4L/PCSK9	5
MF	GO:0035091	phosphatidylinositol binding	11/251	273/18410	0.00136076	0.0189035	0.0134334	ARAP3/GGA2/LAPTM4B/MREG/PLA2G4E/SCARB1/SNX1/WDR45/WDR45B/WIPI1/WIPI2	11
MF	GO:0043621	protein self-association	5/251	63/18410	0.00167119	0.022605	0.0160638	ACHE/ADAM8/PCSK9/TMEM190/VAMP2	5
MF	GO:0034185	apolipoprotein binding	3/251	18/18410	0.00175611	0.0231446	0.0164472	PCSK9/SCARB1/VLDLR	3
MF	GO:0043130	ubiquitin binding	6/251	96/18410	0.00201695	0.0259178	0.0184179	GGA2/HDAC6/PRKN/TP53INP2/UBAP1/USP5	6
MF	GO:0035254	glutamate receptor binding	4/251	41/18410	0.00229906	0.0288223	0.020482	CACNG3/CACNG4/DLG4/NECAB2	4
MF	GO:0097001	ceramide binding	3/251	20/18410	0.00240455	0.0294271	0.0209117	EPDR1/LAPTM4B/VDAC1	3
MF	GO:0042287	MHC protein binding	4/251	42/18410	0.00251422	0.0300536	0.021357	ABCB9/CD81/TUBB/VCP	4
MF	GO:0051020	GTPase binding	11/251	298/18410	0.00270055	0.0315473	0.0224184	ATG16L1/BNIP3/CAV1/EHD1/GDI2/GGA2/HSP90AA1/LRRK2/RAB11FIP1/RAB11FIP4/RAB34	11
MF	GO:1990381	ubiquitin-specific protease binding	3/251	21/18410	0.00277727	0.0317226	0.022543	CHMP3/PRKN/VCP	3
MF	GO:0035255	ionotropic glutamate receptor binding	3/251	22/18410	0.00318367	0.0348172	0.0247421	CACNG3/CACNG4/DLG4	3
MF	GO:0042288	MHC class I protein binding	3/251	22/18410	0.00318367	0.0348172	0.0247421	ABCB9/TUBB/VCP	3
MF	GO:1902936	phosphatidylinositol bisphosphate binding	6/251	107/18410	0.00347493	0.0365311	0.0259601	LAPTM4B/PLA2G4E/WDR45/WDR45B/WIPI1/WIPI2	6
MF	GO:0016493	C-C chemokine receptor activity	3/251	23/18410	0.00362468	0.0365311	0.0259601	ACKR3/CXCR1/CXCR2	3
MF	GO:0017134	fibroblast growth factor binding	3/251	23/18410	0.00362468	0.0365311	0.0259601	FGFR2/FGFR3/FGFR4	3
MF	GO:0043274	phospholipase binding	3/251	23/18410	0.00362468	0.0365311	0.0259601	PRKCZ/PRKN/SELE	3
MF	GO:0019957	C-C chemokine binding	3/251	24/18410	0.00410118	0.0397737	0.0282644	ACKR3/CXCR1/CXCR2	3
MF	GO:0050750	low-density lipoprotein particle receptor binding	3/251	24/18410	0.00410118	0.0397737	0.0282644	CLU/DKK1/PCSK9	3
MF	GO:0008528	G protein-coupled peptide receptor activity	7/251	148/18410	0.0042313	0.0402757	0.0286211	ACKR3/CALCRL/CXCR1/CXCR2/GPR143/RAMP2/RAMP3	7
MF	GO:0052689	carboxylic ester hydrolase activity	7/251	149/18410	0.00438961	0.0410229	0.0291521	ABHD6/ACHE/DAGLB/PLA2G4E/PLA2G5/PLAAT1/PON2	7
MF	GO:0032182	ubiquitin-like protein binding	6/251	116/18410	0.00515806	0.0457314	0.0324981	GGA2/HDAC6/PRKN/TP53INP2/UBAP1/USP5	6
MF	GO:0001637	G protein-coupled chemoattractant receptor activity	3/251	26/18410	0.00516387	0.0457314	0.0324981	ACKR3/CXCR1/CXCR2	3
MF	GO:0004950	chemokine receptor activity	3/251	26/18410	0.00516387	0.0457314	0.0324981	ACKR3/CXCR1/CXCR2	3
MF	GO:0001653	peptide receptor activity	7/251	154/18410	0.00524933	0.0457314	0.0324981	ACKR3/CALCRL/CXCR1/CXCR2/GPR143/RAMP2/RAMP3	7
MF	GO:0015631	tubulin binding	12/251	376/18410	0.00565904	0.0476821	0.0338843	CAV3/CRYAB/EZR/FEZ1/GABARAPL1/GAPDH/HDAC6/LRRK2/MAP1LC3C/MAP6/PRKN/SNCA	12
MF	GO:0023026	MHC class II protein complex binding	3/251	27/18410	0.00575154	0.0476821	0.0338843	CD81/HSP90AA1/HSP90AB1	3
MF	GO:0043236	laminin binding	3/251	27/18410	0.00575154	0.0476821	0.0338843	ACHE/LACRT/TINAGL1	3
MF	GO:0005525	GTP binding	12/251	379/18410	0.00601662	0.0487655	0.0346542	EEF1A2/EHD1/EHD2/HSP90AB1/LRRK2/RAB1A/RAB34/RAB38/RALA/RHOB/RND2/TUBB	12
MF	GO:0004197	cysteine-type endopeptidase activity	6/251	120/18410	0.00607197	0.0487655	0.0346542	CASP3/CTSF/CTSO/CTSV/TINAG/USP5	6
MF	GO:0046625	sphingolipid binding	3/251	29/18410	0.00704284	0.0548488	0.0389771	EPDR1/LAPTM4B/VDAC1	3
MF	GO:0070325	lipoprotein particle receptor binding	3/251	29/18410	0.00704284	0.0548488	0.0389771	CLU/DKK1/PCSK9	3
MF	GO:0042826	histone deacetylase binding	6/251	126/18410	0.00765646	0.0553378	0.0393246	HDAC6/HSP90AA1/HSP90AB1/HSPA1A/HSPA1B/PRKN	6
MF	GO:0015173	aromatic amino acid transmembrane transporter activity	2/251	10/18410	0.00775159	0.0553378	0.0393246	SLC3A2/SLC7A5	2
MF	GO:0031419	cobalamin binding	2/251	10/18410	0.00775159	0.0553378	0.0393246	CBLIF/LMBRD1	2
MF	GO:0036435	K48-linked polyubiquitin modification-dependent protein binding	2/251	10/18410	0.00775159	0.0553378	0.0393246	UBQLN4/VCP	2
MF	GO:0043560	insulin receptor substrate binding	2/251	10/18410	0.00775159	0.0553378	0.0393246	PRKCD/PRKCZ	2
MF	GO:0052813	phosphatidylinositol bisphosphate kinase activity	2/251	10/18410	0.00775159	0.0553378	0.0393246	PIP5K1A/PIP5K1B	2
MF	GO:0031210	phosphatidylcholine binding	3/251	31/18410	0.00849262	0.0597974	0.0424937	CHMP3/SERPINA5/VDAC1	3
MF	GO:0004714	transmembrane receptor protein tyrosine kinase activity	4/251	60/18410	0.00905494	0.0610911	0.0434131	FGFR2/FGFR3/FGFR4/RET	4
MF	GO:0019001	guanyl nucleotide binding	12/251	401/18410	0.00921894	0.0610911	0.0434131	EEF1A2/EHD1/EHD2/HSP90AB1/LRRK2/RAB1A/RAB34/RAB38/RALA/RHOB/RND2/TUBB	12
MF	GO:0032561	guanyl ribonucleotide binding	12/251	401/18410	0.00921894	0.0610911	0.0434131	EEF1A2/EHD1/EHD2/HSP90AB1/LRRK2/RAB1A/RAB34/RAB38/RALA/RHOB/RND2/TUBB	12
MF	GO:0005154	epidermal growth factor receptor binding	3/251	32/18410	0.00927823	0.0610911	0.0434131	CBLC/EGF/SNX1	3
MF	GO:0004706	JUN kinase kinase kinase activity	2/251	11/18410	0.00938949	0.0610911	0.0434131	LRRK2/RIPK2	2
MF	GO:1990459	transferrin receptor binding	2/251	11/18410	0.00938949	0.0610911	0.0434131	CD81/SNX1	2
MF	GO:0019956	chemokine binding	3/251	33/18410	0.0101049	0.064924	0.0461368	ACKR3/CXCR1/CXCR2	3
MF	GO:1901981	phosphatidylinositol phosphate binding	7/251	175/18410	0.010293	0.0653158	0.0464153	ARAP3/LAPTM4B/PLA2G4E/WDR45/WDR45B/WIPI1/WIPI2	7
MF	GO:0004713	protein tyrosine kinase activity	6/251	135/18410	0.0105631	0.0662127	0.0470526	FGFR2/FGFR3/FGFR4/PRKCD/RET/RIPK2	6
MF	GO:0004623	phospholipase A2 activity	3/251	34/18410	0.010973	0.0671175	0.0476956	PLA2G4E/PLA2G5/PLAAT1	3
MF	GO:0008035	high-density lipoprotein particle binding	2/251	12/18410	0.0111668	0.0671175	0.0476956	CD36/SCARB1	2
MF	GO:0008179	adenylate cyclase binding	2/251	12/18410	0.0111668	0.0671175	0.0476956	ADRB2/CALM1	2
MF	GO:0008234	cysteine-type peptidase activity	7/251	178/18410	0.0112298	0.0671175	0.0476956	CASP3/CTSF/CTSO/CTSV/GGH/TINAG/USP5	7

## Sheet: Table S3
Table S3. The characteristics of LUAD patients in high or low risk group from TCGA cohort.
Covariates	Type	Total	High	Low	Pvalue
Age	<=60	157(32.04%)	86(35.1%)	71(28.98%)	0.1753
	>60	333(67.96%)	159(64.9%)	174(71.02%)
Gender	FEMALE	266(54.29%)	119(48.57%)	147(60%)	0.0143
	MALE	224(45.71%)	126(51.43%)	98(40%)
Stage	Stage I	261(53.27%)	108(44.08%)	153(62.45%)	0.0004
	Stage II	117(23.88%)	66(26.94%)	51(20.82%)
	Stage III	79(16.12%)	51(20.82%)	28(11.43%)
	Stage IV	25(5.1%)	16(6.53%)	9(3.67%)
	unknow	8(1.63%)	4(1.63%)	4(1.63%)
T	T1	166(33.88%)	65(26.53%)	101(41.22%)	0.0035
	T2	258(52.65%)	138(56.33%)	120(48.98%)
	T3	45(9.18%)	28(11.43%)	17(6.94%)
	T4	18(3.67%)	13(5.31%)	5(2.04%)
	TX	3(0.61%)	1(0.41%)	2(0.82%)
M	M0	322(65.71%)	171(69.8%)	151(61.63%)	0.0127
	M1	24(4.9%)	16(6.53%)	8(3.27%)
	MX	140(28.57%)	57(23.27%)	83(33.88%)
	unknow	4(0.82%)	1(0.41%)	3(1.22%)
N	N0	317(64.69%)	139(56.73%)	178(72.65%)	0.0002
	N1	92(18.78%)	60(24.49%)	32(13.06%)
	N2	68(13.88%)	43(17.55%)	25(10.2%)
	N3	2(0.41%)	1(0.41%)	1(0.41%)
	NX	10(2.04%)	2(0.82%)	8(3.27%)
	unknow	1(0.2%)	0(0%)	1(0.41%)

## Sheet: Table S4
Table S4. The coefficients of the eight prognostic genes using multivariate Cox gression.
id	coef
ACAP3	-0.304149
ATP8B3	0.197503
BTK	-0.325751
CAV2	0.1671
CDK5R1	0.477375
GRIA1	-0.88254
PCSK9	0.221684
PLA2G3	-0.165715

## Sheet: Table S5
Table S5. The risk scores of patients from TCGA cohort using lasso and multivariate Cox gression.
id	futime	fustat	ACAP3	ATP8B3	BTK	CAV2	CDK5R1	GRIA1	PCSK9	PLA2G3	riskScore	risk
TCGA-05-4249	4.1726	0	3.29666	1.27943	3.71197	3.29009	1.64198	0.806327	3.34632	2.00305	0.693546	low
TCGA-05-4250	0.331507	1	2.44408	1.87594	2.94852	4.98822	3.46187	0.733798	1.67834	1.27519	3.4119	high
TCGA-05-4382	1.66301	0	3.41737	1.21855	3.63195	4.04011	1.64913	0.824291	2.78039	3.01391	0.566264	low
TCGA-05-4384	1.16712	0	3.79848	1.25501	2.95604	5.23362	1.97215	1.68469	2.51823	1.8169	0.485447	low
TCGA-05-4389	3.75068	0	2.51518	1.07598	3.242	3.65269	1.69209	0.718844	1.32724	1.96435	0.744673	low
TCGA-05-4390	3.08493	0	3.30822	1.10916	2.49205	2.22672	1.52789	0.835508	2.68016	2.26033	0.635135	low
TCGA-05-4396	0.830137	1	2.71512	1.32007	2.0259	3.10258	1.30945	0.751268	3.08025	1.31279	1.32594	high
TCGA-05-4397	2.00274	1	2.81503	2.8542	2.64058	2.50067	1.64536	0.745563	4.8088	5.17646	1.17613	high
TCGA-05-4398	3.92055	0	3.83565	2.84539	3.56132	4.90344	2.6039	0.719287	1.21122	1.15762	1.35103	high
TCGA-05-4402	0.668493	1	3.07036	1.12702	3.19628	4.41704	1.85697	0.765073	2.19408	2.3402	0.866602	low
TCGA-05-4403	1.58356	0	2.48446	1.33702	3.15724	5.2858	1.70465	0.910893	4.05449	1.62822	1.75661	high
TCGA-05-4405	1.67123	0	3.58163	1.3157	3.32874	4.61107	2.22747	0.742059	1.58053	1.2854	0.964463	low
TCGA-05-4415	0.249315	1	1.99083	3.44378	1.96963	3.92137	1.85297	0.701146	6.68737	1.32297	8.83438	high
TCGA-05-4417	1.24658	0	2.64309	1.12034	3.23975	3.39216	1.64381	0.722387	1.30486	1.31075	0.747835	low
TCGA-05-4418	0.750685	1	2.82273	2.77908	3.06203	4.15221	1.56287	0.731726	4.66643	1.15817	2.43732	high
TCGA-05-4420	2.49863	0	3.33923	1.02392	2.08008	2.81742	1.4071	0.842438	1.241	1.88142	0.567054	low
TCGA-05-4422	1	0	3.48495	1.15548	3.29519	2.30266	1.68907	0.831322	3.47578	1.38657	0.707765	low
TCGA-05-4424	2.50137	0	2.39803	1.12417	3.47691	4.1614	1.99394	1.5967	1.63371	2.57019	0.404835	low
TCGA-05-4425	1.83288	0	2.76483	1.26111	3.31849	3.1472	1.94723	0.711354	4.17437	2.72517	1.20917	high
TCGA-05-4426	2.16712	0	3.07375	1.7861	2.69035	4.70319	1.44632	0.770127	1.25815	1.18449	0.982287	high
TCGA-05-4427	2.16712	0	3.00183	1.11054	3.06064	4.25716	1.61346	0.71949	1.36494	1.29137	0.823543	low
TCGA-05-4430	2.08493	0	2.83599	1.12022	3.34292	4.58766	2.60054	0.891511	1.81601	1.97198	1.13666	high
TCGA-05-4432	2.08493	0	3.19862	1.05503	2.91224	3.10227	2.1683	0.736325	1.88028	2.29835	0.808793	low
TCGA-05-4433	2	0	3.16544	1.11777	3.25309	4.75453	1.49333	1.26099	2.91236	1.83288	0.604112	low
TCGA-05-4434	1.25205	1	2.87049	2.60445	3.6153	4.99134	1.71513	0.959332	3.16243	1.28212	1.37676	high
TCGA-05-5420	1.25205	0	1.76474	1.12085	4.77094	3.10206	1.26554	0.728917	3.65113	1.45073	0.771054	low
TCGA-05-5423	0.413699	0	2.25373	1.08075	4.06382	4.89764	1.09619	1.00046	1.43557	2.10753	0.446311	low
TCGA-05-5425	2.41644	0	2.89574	1.3804	3.2579	3.9033	1.49242	0.79148	4.6442	1.40844	1.42517	high
TCGA-05-5428	1.83562	0	2.35723	1.24307	3.26627	5.35588	1.46301	0.739753	1.17517	1.1696	1.03366	high
TCGA-05-5429	0.753425	1	2.28195	1.12061	1.99524	4.62549	1.11193	0.703149	4.74838	2.84407	2.02012	high
TCGA-05-5715	0.169863	0	2.61378	1.17223	3.13206	3.63402	1.48773	0.830923	3.83259	4.50428	0.715286	low
TCGA-35-3615	0.0383562	0	3.09943	1.07243	2.66362	4.72096	1.40619	0.802158	1.68507	1.2277	0.891455	low
TCGA-35-4122	0.616438	0	2.16166	2.07673	3.9977	5.85898	1.48803	0.81815	1.31136	1.24887	1.06487	high
TCGA-35-4123	0.49863	0	3.23802	2.13918	3.60657	5.72572	2.07218	0.707302	1.20873	1.17655	1.24468	high
TCGA-35-5375	0.723288	0	2.01918	1.04899	2.70802	4.84673	1.2539	0.760599	1.38216	1.13708	1.1359	high
TCGA-38-4625	8.14521	0	2.53137	1.33591	2.96205	5.16922	1.85743	0.788432	1.89914	1.45788	1.38325	high
TCGA-38-4626	10.0658	0	2.87868	1.11018	3.67686	5.44819	1.29219	0.988881	4.73066	3.77592	0.806396	low
TCGA-38-4627	3.14247	1	2.48913	1.30108	3.10454	4.73067	2.09136	0.941711	1.60839	2.06106	1.02295	high
TCGA-38-4628	4.08767	1	2.82228	1.67797	3.0671	4.87556	1.47331	0.701948	1.36664	1.47779	0.991866	high
TCGA-38-4629	2.36712	1	2.60354	1.84376	3.34992	6.71245	2.05091	0.701923	1.4559	1.17024	1.92021	high
TCGA-38-4630	2.93973	1	2.72938	1.12879	2.40496	2.41952	1.88393	0.704832	3.77371	3.80367	1.06031	high
TCGA-38-4631	0.969863	1	1.71543	1.24043	2.1965	7.99894	1.12514	0.71513	1.36491	1.13708	2.52393	high
TCGA-38-4632	3.71781	1	2.91898	1.93312	3.22258	4.63026	2.30638	0.703401	1.35559	1.20723	1.43328	high
TCGA-38-6178	1.2274	0	3.37998	1.15528	2.46867	5.23066	1.85571	0.845543	1.43258	1.47107	1.04582	high
TCGA-38-7271	2.19178	1	2.53921	1.03077	4.31745	4.29529	3.40523	1.30591	2.12477	1.60756	0.981802	high
TCGA-38-A44F	0.364384	0	3.64342	1.55975	3.91579	6.09071	2.06861	1.09162	2.53475	1.95019	0.791579	low
TCGA-44-2655	3.6274	0	2.96673	1.08771	3.01453	5.23537	1.65181	1.17044	1.93641	1.86889	0.698944	low
TCGA-44-2656	3.91507	0	2.16712	1.9367	3.80144	5.10595	1.64771	1.02066	1.43668	1.26426	0.899768	low
TCGA-44-2657	3.70137	0	3.43594	1.21412	4.33154	4.62708	2.12132	1.11135	1.78035	2.32758	0.431316	low
TCGA-44-2659	3.74521	0	3.29258	1.14982	3.17075	4.23513	1.45568	0.85374	1.30046	1.15196	0.606924	low
TCGA-44-2661	3.17534	0	2.83432	1.36491	4.55149	4.18934	1.26756	1.08481	1.45021	2.49124	0.284393	low
TCGA-44-2662	3.50685	0	2.92248	1.66945	3.8769	5.62678	2.24222	0.795762	1.23301	1.25353	1.11987	high
TCGA-44-2665	3.56438	0	3.17864	2.00726	3.06136	4.39354	2.06308	0.734007	1.35376	1.76272	1.07571	high
TCGA-44-2666	0.265753	1	3.04962	1.20021	3.13023	4.6837	1.4982	1.4794	5.01281	1.87463	0.855549	low
TCGA-44-2668	2.08493	1	2.76545	1.29601	3.27691	4.9908	2.58688	0.71915	1.40375	1.15992	1.58709	high
TCGA-44-3396	3.09589	0	3.64292	1.33428	3.49429	4.29966	2.675	0.704953	1.20768	1.17636	1.02499	high
TCGA-44-3398	3.1863	0	2.35939	1.74061	3.77026	5.36022	1.56993	1.08312	1.64216	1.40284	0.802639	low
TCGA-44-3917	3.2411	0	3.60513	1.10436	3.23781	2.46027	1.74795	0.713384	1.38144	1.18245	0.524387	low
TCGA-44-3918	2.83836	0	2.39603	2.47642	3.84643	4.34471	2.00889	0.857332	1.4124	1.2046	1.1169	high
TCGA-44-3919	2.81096	1	3.27073	1.48518	3.55636	4.33142	2.6552	0.944747	1.39734	1.35189	0.946158	low
TCGA-44-4112	2.2137	1	3.16924	1.64584	2.9104	5.04412	2.05431	0.865228	1.46325	1.35865	1.14292	high
TCGA-44-5643	2.77534	0	2.66009	0.983074	2.36851	4.31607	3.10285	0.748247	5.04282	4.15715	3.14552	high
TCGA-44-5644	2.36438	0	4.50535	1.11412	1.64821	2.66908	2.09864	0.708391	1.23306	1.13708	0.803925	low
TCGA-44-5645	2.33425	0	2.69589	1.0957	3.69335	4.42191	1.72858	2.23704	1.31692	1.48517	0.199947	low
TCGA-44-6145	1.63014	0	3.15822	1.19161	3.45395	5.20332	2.61649	0.75814	3.55027	1.19914	2.11433	high
TCGA-44-6146	1.99452	0	2.55552	0.96953	1.88178	5.05103	1.51462	1.73346	3.83174	1.80666	0.951068	low
TCGA-44-6147	2.31507	0	2.77405	1.02085	3.33171	5.12907	2.65591	0.947525	1.27536	1.38792	1.19167	high
TCGA-44-6148	1.92877	0	2.66757	1.2064	3.43516	4.54436	1.65979	1.46128	2.95184	2.04317	0.575286	low
TCGA-44-6774	1.80274	0	2.76494	1.28539	2.78372	4.03603	1.54315	0.88002	1.51361	1.29385	0.837789	low
TCGA-44-6775	1.93151	0	2.89188	1.29075	3.70372	4.20478	2.1638	0.823052	2.52736	2.25378	0.928844	low
TCGA-44-6776	7.16712	0	3.03047	0.996505	1.97995	5.38283	1.12442	1.08304	3.43751	2.42731	1.03218	high
TCGA-44-6777	2.70411	1	2.25115	1.60105	4.02329	4.15433	1.69419	0.806459	1.39458	1.1715	0.809379	low
TCGA-44-6778	5.10685	0	3.56256	1.29627	4.21549	4.99799	3.38232	2.17276	2.44823	2.11341	0.400662	low
TCGA-44-6779	1.36986	1	3.42901	2.88418	3.09173	6.2229	2.26844	0.697558	1.83928	1.15683	2.23459	high
TCGA-44-7659	1.89315	0	2.88799	1.08813	2.76905	3.72943	1.33545	0.810311	1.22358	1.38524	0.659089	low
TCGA-44-7660	1.62192	0	2.94272	1.12346	2.16619	3.44227	2.53642	0.791144	3.64187	2.62369	1.90204	high
TCGA-44-7661	1.52603	1	3.04569	2.29439	3.53678	5.81515	2.82097	0.938061	2.35916	1.65785	1.96361	high
TCGA-44-7662	0.59726	0	3.72601	2.13927	2.81606	7.28481	2.43603	0.711639	1.39155	1.53861	2.09364	high
TCGA-44-7667	3.00548	0	3.50919	0.988071	1.97874	2.09627	3.37833	0.717008	1.35031	2.60223	1.27498	high
TCGA-44-7669	1.5726	1	3.52454	1.01851	3.06203	4.06819	3.02818	0.982274	1.93265	2.10253	1.03204	high
TCGA-44-7670	2.41644	0	2.45217	2.21828	2.03172	3.58283	2.4693	0.755022	2.76391	2.02101	2.66639	high
TCGA-44-7671	2.43562	0	3.04603	0.997647	2.00556	5.08465	1.48431	1.0652	2.52812	1.14429	1.18242	high
TCGA-44-7672	1.96986	0	2.86906	1.38759	3.77359	4.16569	2.1266	0.741933	3.03012	1.35112	1.2685	high
TCGA-44-8117	1.05479	0	3.93837	4.13276	2.28929	4.74067	2.08151	0.730323	1.39133	1.22909	1.97391	high
TCGA-44-8119	0.780822	0	3.16653	1.1266	2.4385	3.2414	2.34373	1.8446	1.26192	1.50178	0.402452	low
TCGA-44-8120	0.712329	0	3.07789	1.10255	2.69201	4.49351	2.47527	0.830234	2.2551	1.48893	1.52042	high
TCGA-44-A479	1.33151	0	3.21846	1.21752	4.08809	2.97994	2.3868	1.07847	1.81866	3.76518	0.352038	low
TCGA-44-A47A	1.27671	0	3.57009	1.21459	3.4865	2.62914	1.46479	0.725496	2.54985	2.62389	0.453119	low
TCGA-44-A47B	0.786301	0	4.37596	1.05845	2.73604	2.85849	1.59453	0.707801	4.04962	3.48032	0.596514	low
TCGA-44-A47G	0.961644	0	3.61069	1.97768	3.68018	5.44397	2.6056	0.897892	1.37759	1.18923	1.13242	high
TCGA-44-A4SS	1.13699	0	3.54279	1.25298	3.12349	5.96213	2.34508	0.744158	1.93667	1.15025	1.50909	high
TCGA-44-A4SU	1.12055	1	4.50615	1.23441	3.08497	4.26316	2.92931	0.708618	1.74695	1.65572	1.02832	high
TCGA-49-4486	6.35068	1	2.41618	0.904936	1.55938	5.13976	1.00174	0.944314	3.44578	1.66718	1.62983	high
TCGA-49-4487	2.34247	1	3.05406	1.0872	3.44569	3.3377	2.26883	0.762086	5.57385	1.34457	2.02545	high
TCGA-49-4488	2.38082	1	2.44992	1.38146	2.78627	5.73005	1.32414	0.703382	1.17883	1.17246	1.24269	high
TCGA-49-4490	1.05479	1	3.27066	1.97952	2.33966	5.27524	2.3836	0.79564	1.49461	1.37083	1.85285	high
TCGA-49-4494	2.96164	1	2.59687	1.32824	2.54786	5.07879	2.44184	0.724599	2.73953	1.28407	2.64649	high
TCGA-49-4501	3.89315	1	2.99835	2.16272	3.08742	4.71684	1.54551	0.878535	1.70788	1.78787	0.908251	low
TCGA-49-4505	1.1726	1	2.71927	1.35711	3.24289	5.00843	1.61771	0.727029	1.31032	1.23147	0.999862	high
TCGA-49-4506	2.73699	1	2.84732	1.28351	2.27903	2.7758	1.83783	0.708306	4.91799	1.16333	2.27039	high
TCGA-49-4507	0.734247	1	2.98914	1.23288	2.34876	4.68306	1.82403	0.702303	4.00529	1.15159	2.36582	high
TCGA-49-4510	2.45479	1	3.38444	1.16802	2.12989	3.94569	1.37042	0.872871	1.33423	1.16188	0.752207	low
TCGA-49-4512	2.47945	1	3.46385	1.34769	3.27417	4.0127	1.87927	0.702809	1.58388	1.61348	0.769929	low
TCGA-49-4514	4.65753	0	3.54594	0.959965	2.31103	3.51942	1.41689	0.73756	2.26519	1.13708	0.858041	low
TCGA-49-6742	1.33699	1	2.29492	3.44422	1.97361	4.44153	1.34458	0.782798	4.75917	1.80095	3.8592	high
TCGA-49-6743	4.4411	0	3.06686	3.6809	2.62488	4.01836	1.98568	0.757221	1.4901	1.27718	1.76875	high
TCGA-49-6744	4.61096	0	2.94231	1.35539	3.67368	4.73712	1.76818	1.35692	1.71743	1.7273	0.481924	low
TCGA-49-6745	1.43014	0	2.38427	1.28902	3.28993	5.26698	3.17113	0.919724	2.06981	1.48165	2.25827	high
TCGA-49-6761	0.969863	0	3.04729	3.23388	2.67055	4.02107	2.93639	0.7551	1.33762	1.26269	2.45427	high
TCGA-49-6767	1.85479	0	2.91243	1.97645	2.67543	6.7243	1.97602	0.697558	1.53022	1.15211	2.21214	high
TCGA-49-AAQV	1.85479	1	3.96838	1.53122	2.74933	3.2371	2.34533	0.73382	1.26044	1.70784	0.794915	low
TCGA-49-AAR0	13.0548	0	4.21111	1.20825	3.31516	3.96673	1.91895	0.976019	2.74254	2.28809	0.540952	low
TCGA-49-AAR2	6.09315	0	3.86506	1.34017	2.51585	2.06591	1.6999	0.721564	1.83384	2.48196	0.519993	low
TCGA-49-AAR3	5.1863	0	4.0398	3.08914	3.4355	5.96159	2.39928	0.704486	1.39326	1.72367	1.4429	high
TCGA-49-AAR4	2.40822	1	4.16066	1.6262	3.18286	4.42147	3.0308	0.713153	2.3093	1.55218	1.47878	high
TCGA-49-AAR9	0.712329	1	2.62292	2.58542	1.52495	5.59233	4.48511	0.697558	1.42637	1.13708	10.6457	high
TCGA-49-AARE	3.36712	1	3.378	1.84566	2.43805	2.9264	1.96093	0.707287	1.2376	1.16674	0.986243	high
TCGA-49-AARN	3.10959	1	3.85745	1.4301	2.97658	3.42691	2.01655	0.734983	2.05377	1.26694	0.846108	low
TCGA-49-AARO	10.2986	0	3.9035	2.08488	3.57192	4.53748	2.18692	0.715594	1.39454	1.16468	0.913108	low
TCGA-49-AARQ	18.4438	0	4.91326	1.10358	2.46578	2.41747	1.82232	0.709861	5.24881	6.91526	0.426017	low
TCGA-49-AARR	13.6767	0	3.74108	1.26193	3.43652	4.81347	1.68696	1.32177	3.31861	2.49173	0.506196	low
TCGA-4B-A93V	0.821918	1	3.74862	1.01057	2.13555	2.72442	1.32681	0.697558	1.14987	1.13708	0.585444	low
TCGA-50-5044	1.70959	1	3.49979	1.84211	2.31577	5.70256	2.60488	0.733867	1.30664	1.314	2.06883	high
TCGA-50-5045	5.95616	1	2.76328	1.29662	4.22666	5.02257	2.18519	0.795941	1.98248	1.45902	0.978057	high
TCGA-50-5049	8.47671	0	2.66316	1.34164	4.41495	4.9919	2.00459	0.772369	1.22359	1.61675	0.734115	low
TCGA-50-5051	1.30959	1	3.43886	1.19579	2.26467	2.89199	1.72608	0.72394	1.58278	1.60699	0.791969	low
TCGA-50-5055	5.0137	1	2.58014	1.8171	4.74234	4.38836	2.65982	0.886163	1.33533	1.98912	0.800911	low
TCGA-50-5066	3.95068	0	2.93038	1.24441	3.33692	5.76417	1.88631	0.732478	1.72435	1.37108	1.22276	high
TCGA-50-5068	4.10685	1	2.10392	1.17472	4.28631	5.47908	1.24624	0.767898	1.19856	1.34325	0.692845	low
TCGA-50-5072	0.684932	1	2.51558	3.66581	2.19416	4.85246	1.51744	0.798938	5.62364	1.43746	5.17625	high
TCGA-50-5930	0.772603	1	2.76772	2.76548	2.91905	4.88408	2.2039	0.745004	3.14218	1.13708	2.81147	high
TCGA-50-5931	1.18904	1	2.75326	1.14442	1.4344	3.46372	4.57391	0.747943	1.62105	1.91913	5.08454	high
TCGA-50-5932	3.38356	1	2.58414	0.991028	2.2707	4.50682	1.79874	0.841126	2.05937	1.7025	1.31686	high
TCGA-50-5933	6.55616	1	2.97859	1.15815	3.40159	5.11301	2.66965	0.780464	1.32887	1.13708	1.38022	high
TCGA-50-5935	1.78904	1	2.46445	1.04339	2.63425	4.2867	1.4417	0.791718	1.86085	1.67056	1.00124	high
TCGA-50-5936	0.70411	1	2.09133	2.55943	2.57821	3.4882	1.75725	0.832692	2.71764	1.42818	1.90322	high
TCGA-50-5939	1.26027	1	2.81893	2.62631	3.09654	5.4803	2.2381	0.875389	4.34822	1.29937	3.23547	high
TCGA-50-5941	4.03836	0	3.02453	1.12815	3.84231	4.14574	2.18383	0.92151	2.83128	1.51845	0.914493	low
TCGA-50-5942	5.06027	0	2.32667	1.10555	2.9736	3.91516	1.10157	1.47772	3.07335	1.7829	0.530028	low
TCGA-50-5944	4.79452	0	2.82984	1.16112	3.08129	5.21423	1.09559	1.66362	2.82019	1.25902	0.481367	low
TCGA-50-5946	4.43014	0	3.5343	1.2347	2.17977	3.82165	2.42512	0.718088	1.57054	1.91533	1.23799	high
TCGA-50-6590	3.52877	1	2.46532	1.81848	3.68525	5.90951	1.85346	0.742817	2.51103	1.19252	1.72622	high
TCGA-50-6591	0.326027	1	3.52422	0.986294	1.3997	2.81473	3.99234	0.707219	1.33979	1.45595	2.8181	high
TCGA-50-6592	2.12877	1	2.12988	2.77448	2.76613	4.39964	1.67564	0.721066	2.17522	1.16794	2.11238	high
TCGA-50-6593	0.920548	1	3.21565	1.94208	3.42491	5.47439	2.76424	0.732481	1.56879	1.22728	1.7923	high
TCGA-50-6594	1.0137	1	3.28742	3.28796	2.13078	3.7445	2.51828	0.697558	1.1516	1.13708	2.21634	high
TCGA-50-6595	0.517808	1	2.63446	1.26858	2.37814	6.11765	3.06142	0.790664	2.66193	1.19809	4.10993	high
TCGA-50-6597	3.47397	1	2.40846	1.5537	2.53951	4.34779	1.51573	0.869474	1.1729	1.15638	1.06135	high
TCGA-50-6673	0.060274	1	2.48837	2.75059	2.52783	4.51991	1.59426	0.991452	2.97357	2.10038	1.61087	high
TCGA-50-7109	0.843836	1	3.15219	1.06586	2.76951	3.07762	3.00185	0.709944	1.33472	1.74099	1.27003	high
TCGA-50-8457	3.08219	0	3.11816	1.25646	3.6658	4.04133	1.5813	1.17529	1.6428	1.5384	0.435677	low
TCGA-50-8459	3.06575	0	3.36133	1.69086	3.80382	4.71079	3.21979	0.745906	2.15178	1.14865	1.79757	high
TCGA-50-8460	2.27123	0	3.1056	1.54852	3.4193	3.58497	1.53807	0.994735	1.66206	1.95962	0.500508	low
TCGA-53-7624	2.85753	1	2.84113	2.30357	2.07191	4.54451	1.29845	0.715809	1.33852	1.13708	1.39521	high
TCGA-53-7626	2.54521	1	2.90858	1.06776	3.76973	5.54068	2.23491	1.98095	1.89939	1.90095	0.371615	low
TCGA-53-7813	1.16164	0	2.47634	1.05998	3.04211	3.05687	2.10707	0.704887	1.49015	2.68791	0.82368	low
TCGA-53-A4EZ	2.93425	0	3.85223	1.19057	2.17223	4.05142	2.3261	0.697558	1.59901	3.20364	0.916304	low
TCGA-55-1592	1.92055	1	3.22764	2.36646	3.30459	4.38023	1.65796	0.949032	2.64627	1.8301	0.941547	low
TCGA-55-1594	3.2274	0	3.10012	1.01519	3.07208	2.49177	1.74694	1.22808	1.38469	2.99602	0.299745	low
TCGA-55-1596	5.65753	0	2.65228	3.05914	2.12119	2.30516	1.53179	0.780565	4.28026	1.18024	2.33657	high
TCGA-55-5899	2.54795	0	3.62358	1.19796	2.56604	2.49175	2.46745	0.712146	2.09077	1.21022	1.0927	high
TCGA-55-6543	1.19178	0	2.83158	1.0508	3.00843	5.21063	1.41854	0.858601	1.5805	1.33797	0.857634	low
TCGA-55-6642	6.70959	0	2.73283	1.13043	3.43778	3.54346	1.94184	0.773945	2.43849	1.54101	0.955824	low
TCGA-55-6712	0.468493	1	3.30943	1.76144	3.13205	5.82267	3.69529	0.726082	1.19587	1.17205	2.85619	high
TCGA-55-6968	3.54247	1	3.61138	1.31337	3.36862	2.84245	4.92267	0.713194	1.34822	1.71243	2.30623	high
TCGA-55-6970	1.27123	1	2.88064	1.32335	3.17301	4.58114	2.10429	1.00875	3.6824	1.49131	1.43608	high
TCGA-55-6971	3.83562	0	3.11909	1.30562	3.93912	4.32032	2.33729	0.991526	3.05912	1.83998	0.926102	low
TCGA-55-6972	4.47123	1	3.84077	0.934442	1.46643	4.7416	1.10062	1.27517	1.35961	1.15959	0.549698	low
TCGA-55-6975	0.323288	1	2.72174	1.05262	2.31777	5.17536	1.98657	0.874214	3.19534	1.13708	2.11264	high
TCGA-55-6978	0.482192	1	3.16608	2.17511	3.53037	6.01615	2.27698	0.700325	1.51072	1.21162	1.62623	high
TCGA-55-6979	0.649315	1	3.61999	1.29452	4.13462	4.13374	2.35623	0.8093	2.40068	1.25716	0.814086	low
TCGA-55-6980	5.77808	0	3.32796	1.42623	3.15387	5.38632	2.00096	1.14165	1.80557	1.13708	0.871962	low
TCGA-55-6981	3.77808	1	3.47416	1.28717	2.78901	3.99968	2.78149	0.790647	1.54504	1.81497	1.20984	high
TCGA-55-6982	2.72603	1	3.38856	3.7361	3.04929	4.45479	2.42072	0.722392	3.50148	1.3511	2.97444	high
TCGA-55-6983	7.73425	0	3.04407	1.16729	3.44355	3.10727	2.07512	0.73241	3.90953	3.44062	0.908698	low
TCGA-55-6984	2.08219	1	2.76735	1.23465	2.23025	5.47755	1.55258	0.736281	3.53618	1.38921	2.21966	high
TCGA-55-6985	3.37808	0	3.07115	1.24396	2.92711	4.40047	2.53188	0.725322	2.08205	1.45958	1.55731	high
TCGA-55-6986	8.93425	0	2.5799	1.11387	2.73698	4.1274	1.80789	0.889366	2.02464	1.61471	1.05565	high
TCGA-55-6987	5.85479	0	3.04754	1.14008	4.12345	4.05346	2.44031	0.837153	6.1075	1.71112	1.99414	high
TCGA-55-7227	2.60822	1	2.77148	1.19945	3.15222	4.55936	1.69655	0.720232	1.89648	1.33355	1.0661	high
TCGA-55-7281	2.38904	0	3.15485	1.15472	3.43608	4.75482	1.88693	0.73944	1.47831	1.34658	0.867478	low
TCGA-55-7283	1.66849	0	2.60187	1.43389	2.63448	5.05597	1.64732	1.23996	2.36769	2.33458	0.878032	low
TCGA-55-7284	0.665753	1	2.91634	1.0536	3.2192	5.83528	1.36735	1.71511	2.75343	1.82384	0.475246	low
TCGA-55-7570	2.25753	0	3.88935	1.22118	1.93515	3.11966	2.2106	0.701171	1.22752	1.13708	1.03114	high
TCGA-55-7573	1.33425	0	3.55871	1.29616	3.46739	4.30974	1.77716	1.25008	2.61132	2.89984	0.435644	low
TCGA-55-7574	2.72603	1	3.90646	1.26879	3.92543	4.26912	3.53692	0.918561	2.35578	2.0218	1.13134	high
TCGA-55-7576	1.83562	0	3.04917	1.06918	3.07992	4.87826	1.9593	0.763175	1.64738	1.36665	1.05916	high
TCGA-55-7724	1.93151	0	1.63814	1.23777	3.92991	5.59469	2.81534	1.71608	1.90029	2.06873	0.878239	low
TCGA-55-7725	1.21096	0	1.54793	1.09365	3.83472	5.00976	1.35955	1.7258	1.93387	1.65771	0.437983	low
TCGA-55-7726	1.7863	0	2.33406	1.22288	2.58448	6.76711	3.88407	0.7107	1.47431	1.1572	5.71929	high
TCGA-55-7727	0.326027	0	1.93619	1.25848	3.58688	4.61341	2.09839	0.893133	1.21441	2.14151	0.952466	low
TCGA-55-7728	1.92877	0	3.88238	1.56635	4.36594	3.98031	1.62707	0.940117	3.39221	1.9638	0.49976	low
TCGA-55-7815	2.11781	0	1.45428	0.996057	3.33712	2.77113	1.86062	0.741407	2.4894	2.51888	1.0619	high
TCGA-55-7816	1.28219	1	3.39414	1.58655	3.72978	4.9171	1.39808	1.0753	1.32239	1.30083	0.470024	low
TCGA-55-7903	1.55342	0	3.23925	1.75262	2.71585	4.14382	2.02433	0.723196	1.77239	1.22513	1.28147	high
TCGA-55-7907	0.939726	1	2.45225	2.92645	2.81886	4.56792	2.01545	0.780565	1.38912	1.17416	1.8685	high
TCGA-55-7910	2.84932	0	3.50708	1.18319	2.43431	3.00246	1.58953	0.724299	1.78493	2.25767	0.655873	low
TCGA-55-7911	1.47123	0	3.04644	1.19544	3.3116	3.08546	2.19899	0.797873	1.37177	1.23227	0.781278	low
TCGA-55-7913	1.53699	1	3.19604	1.37493	1.77514	1.98366	1.97918	0.704392	2.70148	2.43113	1.14246	high
TCGA-55-7914	0.512329	1	2.61655	1.07299	3.06462	3.3506	1.50649	0.754151	1.74561	1.28165	0.792305	low
TCGA-55-7994	1.65205	0	3.81717	1.68466	3.45993	4.86082	2.56087	0.707984	1.39318	1.14508	1.14454	high
TCGA-55-7995	2.43562	0	3.13225	1.39815	3.43689	3.13083	2.08176	0.742259	3.69778	4.98012	0.684928	low
TCGA-55-8085	2.47671	0	3.59336	1.15604	3.12411	3.28408	1.68497	0.726299	3.62653	1.35478	0.971065	low
TCGA-55-8087	1.26575	0	3.96887	0.997149	3.00502	3.12759	1.16115	1.12287	4.98124	4.45175	0.377093	low
TCGA-55-8089	1.92329	1	2.73387	1.94712	3.83345	5.91099	2.91108	0.787487	1.53817	1.32285	1.95389	high
TCGA-55-8090	1.63836	1	3.69015	1.35815	2.75711	4.40644	2.81616	0.905994	2.46889	1.47157	1.48237	high
TCGA-55-8091	1.64384	0	3.32207	1.55151	3.11628	4.48743	1.25647	0.774439	1.27779	2.22607	0.56146	low
TCGA-55-8092	0.421918	1	3.4234	1.99303	3.73317	4.15383	1.6181	0.791504	3.84932	1.15455	1.13619	high
TCGA-55-8094	1.48219	0	3.85696	1.22935	1.56697	3.41535	2.21031	0.71764	2.20295	1.19788	1.49625	high
TCGA-55-8096	1.96986	1	3.54869	2.82876	3.46096	3.6506	1.51431	0.776242	1.61942	2.40559	0.619703	low
TCGA-55-8097	1.30411	0	3.9969	1.024	3.05498	5.10566	1.46344	1.54109	4.6532	2.79614	0.502899	low
TCGA-55-8203	1.49863	0	3.48821	1.1778	3.40592	2.83402	2.37884	0.739324	2.97783	2.01856	0.910145	low
TCGA-55-8204	1.41096	0	2.3246	1.21632	2.80756	5.10678	2.78255	0.992181	1.59061	1.26616	1.87533	high
TCGA-55-8205	1.6411	0	2.99962	1.35983	4.16137	6.30261	2.59297	0.796294	1.66213	1.27887	1.35902	high
TCGA-55-8206	2.43288	0	3.56865	1.33774	4.23156	4.24939	1.28488	1.64261	2.32167	1.29297	0.231284	low
TCGA-55-8207	2.67671	0	2.96923	1.32355	3.39102	3.54946	1.37692	0.858253	1.68194	1.13708	0.601958	low
TCGA-55-8208	1.84658	0	3.18458	1.2557	4.34568	3.824	2.27244	0.792944	3.63493	2.15292	0.903178	low
TCGA-55-8299	1.28493	1	2.73921	1.34478	3.04327	4.57911	1.94592	0.799479	4.17863	1.49492	1.95343	high
TCGA-55-8301	1.46301	0	3.32839	1.26471	3.77507	4.28592	1.68967	0.727702	1.58237	1.77309	0.610532	low
TCGA-55-8302	1.30959	0	3.84226	1.67654	2.82365	5.10734	3.55332	0.735958	1.5601	1.23962	2.32715	high
TCGA-55-8505	1.20548	0	3.18157	2.5339	2.04502	5.04584	1.84534	0.760896	6.10834	1.19287	5.13946	high
TCGA-55-8506	0.030137	0	3.88625	1.701	2.74755	4.77047	1.31782	0.697558	1.16187	1.13708	0.740836	low
TCGA-55-8507	1.14521	0	3.66915	1.05175	2.7255	3.71413	2.16645	0.83185	2.88256	3.1596	0.819863	low
TCGA-55-8508	1.69041	0	4.16068	1.08395	3.19262	2.95723	2.16237	0.804328	3.21212	2.38206	0.672906	low
TCGA-55-8510	1.47671	0	3.98212	2.12375	3.46129	5.25818	2.30177	1.05615	2.75203	1.54669	1.04209	high
TCGA-55-8511	1.51233	0	4.15137	2.13587	3.22516	4.76188	3.64882	0.760317	1.20424	1.16498	1.84117	high
TCGA-55-8512	1.66301	1	4.22389	1.09746	2.18951	4.31357	1.7306	1.05887	3.74422	2.57017	0.816052	low
TCGA-55-8513	2.16712	0	3.34427	1.17491	4.2914	4.80169	1.79382	1.49818	3.21277	2.03282	0.402575	low
TCGA-55-8514	1.42466	0	3.69422	1.14307	2.72161	4.42047	1.86661	0.902169	1.4142	1.46004	0.72762	low
TCGA-55-8614	1.46849	0	3.50082	1.24514	2.46494	4.30282	1.8922	0.914428	2.34302	1.92755	0.955789	low
TCGA-55-8615	1.22192	0	3.58504	1.02916	1.82649	1.96439	1.49723	0.701686	1.91512	1.82034	0.687873	low
TCGA-55-8616	0.131507	0	3.93632	1.86253	2.70434	5.38187	2.18242	0.857728	1.26503	1.16235	1.13089	high
TCGA-55-8619	1.13973	0	3.21619	1.57327	4.04759	5.58648	1.87049	1.79501	2.87553	1.98899	0.417056	low
TCGA-55-8620	1.0274	1	3.8601	1.12094	2.71725	2.61386	3.27824	0.741147	2.53966	2.00543	1.35235	high
TCGA-55-8621	1.41096	0	3.18536	1.44192	4.23045	5.76727	1.9967	1.9859	3.24895	2.34771	0.365918	low
TCGA-55-A48X	1.88767	0	4.05708	1.61683	3.82031	4.25149	2.61692	0.850017	3.93975	1.98534	1.16896	high
TCGA-55-A48Y	1.72603	0	3.09268	1.03151	2.47632	3.64156	1.76613	0.740579	5.24029	1.71218	2.00118	high
TCGA-55-A48Z	1.78356	0	4.23485	1.51679	3.00875	3.75623	2.21056	0.709116	1.47361	1.21789	0.79831	low
TCGA-55-A490	0.271233	1	2.72963	2.26896	2.86159	3.90766	3.50308	0.705171	1.29306	1.13708	2.85254	high
TCGA-55-A491	1.71507	0	3.43579	2.04492	3.3083	2.66144	2.17692	0.709671	1.62031	1.16176	0.875318	low
TCGA-55-A492	1.63288	0	4.18747	1.12767	2.03971	4.88433	1.08541	1.07498	1.72307	1.35883	0.542484	low
TCGA-55-A493	0.0767123	0	4.3063	1.685	3.23031	4.27091	2.93762	0.701361	1.21534	1.13708	1.11641	high
TCGA-55-A494	1.31781	0	3.29459	2.13081	1.37074	2.53039	2.40786	0.708302	1.70673	2.22707	1.63244	high
TCGA-55-A4DF	1.20548	1	2.89941	1.08101	3.32906	3.41164	2.12337	0.750939	2.50932	2.97556	0.812789	low
TCGA-55-A4DG	1.66575	0	3.90577	1.26116	3.33055	4.66905	2.04917	0.854055	2.75925	1.47076	0.914103	low
TCGA-55-A57B	1.49589	0	3.86328	1.52829	3.12657	4.64173	1.81421	1.56637	1.69112	1.42429	0.393709	low
TCGA-62-8394	0.380822	1	3.69116	1.80526	2.39421	3.98099	1.68001	0.93925	7.52045	2.91806	2.30986	high
TCGA-62-8395	3.33151	0	3.6896	1.17094	2.5735	4.64252	1.44961	0.803522	3.32316	2.40682	0.931061	low
TCGA-62-8397	3.53151	0	3.56517	1.09371	2.75238	3.55815	1.01332	0.724915	3.43541	3.0052	0.605629	low
TCGA-62-8398	1.21644	1	2.72357	1.18962	2.37274	3.57043	1.67852	0.721123	5.6122	1.69015	2.51061	high
TCGA-62-8399	7.3863	0	4.46416	2.59457	2.46075	4.85458	1.97808	0.875879	3.7734	1.27197	1.68643	high
TCGA-62-8402	4.10411	1	3.00356	1.05465	2.73329	2.46557	1.51759	0.764965	1.87966	3.9674	0.443217	low
TCGA-62-A46O	3.98356	1	3.25743	1.53608	1.70198	5.79827	1.53114	0.719794	4.79761	1.16435	3.50688	high
TCGA-62-A46P	1.6274	1	4.1679	1.31339	2.03924	2.79672	1.25356	0.719338	3.85585	1.15383	0.983404	high
TCGA-62-A46R	4.72603	1	3.64908	1.4579	3.49309	5.64835	2.41332	0.729884	1.52521	1.14958	1.22249	high
TCGA-62-A46S	4.52877	1	3.76571	1.24517	2.61617	3.64703	1.41129	0.896785	1.30338	1.25577	0.539144	low
TCGA-62-A46V	6.02466	0	3.46268	1.8742	2.86593	2.90919	2.01473	0.747359	2.21626	1.83462	0.923451	low
TCGA-62-A46Y	1.13425	1	3.47048	1.49121	3.55341	4.61578	2.00735	0.846871	2.24873	1.38511	0.899344	low
TCGA-62-A470	3.27123	1	4.1097	1.04595	2.74743	4.22733	1.84742	0.963975	4.19997	3.47085	0.753081	low
TCGA-62-A471	3.4137	0	3.61959	2.83193	1.74571	4.23844	1.70566	0.701427	5.75924	1.17232	4.20802	high
TCGA-62-A472	2.49315	0	3.59046	1.71986	3.11193	4.43055	2.5738	0.774671	1.82088	1.18501	1.3336	high
TCGA-64-1676	4.73425	0	2.0712	1.34078	3.52813	5.7253	1.31273	0.702109	1.19687	1.13708	1.09146	high
TCGA-64-1677	1.72055	1	2.72464	0.989756	2.83101	3.54258	2.24159	0.705053	3.27921	1.74761	1.62102	high
TCGA-64-1678	3.25753	0	2.93502	0.986111	1.90877	2.19145	1.4224	0.770402	1.20759	2.38321	0.594341	low
TCGA-64-1679	6.81644	0	2.70789	2.71576	2.79227	5.02581	2.42922	0.716676	1.84224	1.44337	2.46131	high
TCGA-64-1680	3.08493	0	2.46392	1.21814	2.16598	4.33144	1.41106	0.835531	1.73449	2.35676	1.00091	high
TCGA-64-1681	3.19726	1	2.70045	1.46828	2.85859	5.39445	1.42378	0.904019	2.37873	2.30443	1.02788	high
TCGA-64-5774	7.33151	0	3.42977	0.97746	2.01481	2.18776	2.7232	1.71229	1.18992	1.45861	0.463647	low
TCGA-64-5775	0.169863	1	2.6768	1.81308	2.55053	4.76692	2.91739	1.35727	1.60011	1.13708	1.54052	high
TCGA-64-5778	3.57534	0	2.96833	1.10764	3.5054	4.4666	2.17882	0.745299	1.39015	1.19794	0.974118	high
TCGA-64-5779	2.36712	0	3.42124	1.08806	3.35104	3.13674	2.14585	0.721564	1.18975	2.43765	0.557421	low
TCGA-64-5781	4.27123	0	3.00876	1.96596	2.32999	5.03869	2.42239	0.736455	4.17885	1.15214	3.89373	high
TCGA-64-5815	2.3726	0	2.49807	1.44034	3.16639	4.69686	2.76956	0.736608	1.88666	1.26976	2.05293	high
TCGA-67-3770	1.67123	0	3.03938	1.16885	3.22392	4.90028	1.14149	1.02829	1.25667	1.96173	0.461769	low
TCGA-67-3771	1.67123	0	3.24032	3.19553	3.29725	4.24927	1.58536	0.767259	2.23848	4.77078	0.689499	low
TCGA-67-3772	1.56986	0	3.14773	1.22173	3.0231	4.2437	1.34956	0.788218	1.34457	2.18417	0.579452	low
TCGA-67-3773	1.16986	0	2.16213	1.3673	3.42799	5.16826	1.10377	0.840922	1.24837	1.18973	0.806598	low
TCGA-67-3774	1.05479	0	3.24445	1.16467	2.94122	4.02799	1.83827	1.45373	2.60845	2.61427	0.476702	low
TCGA-67-4679	1.2274	0	3.32795	1.0667	3.73252	4.85764	1.21391	0.949222	2.28664	1.78844	0.500555	low
TCGA-67-6215	0.476712	0	3.19177	1.49185	2.96847	3.38126	1.76216	1.09627	3.43	4.17191	0.563253	low
TCGA-67-6216	0.386301	0	3.39598	1.3658	3.26039	3.22568	1.70829	0.96749	2.03985	1.70214	0.552619	low
TCGA-67-6217	1.15616	0	4.20002	1.1231	2.86808	5.00854	1.64314	0.986807	1.36526	2.12065	0.483401	low
TCGA-69-7760	0.553425	0	2.30801	0.979205	1.6154	3.38169	1.67536	0.705781	1.22804	1.69592	1.29655	high
TCGA-69-7761	0.509589	0	2.9363	1.35768	3.60918	4.70656	1.75424	0.837572	2.37875	1.38612	0.94464	low
TCGA-69-7763	1.89041	0	3.02997	1.18001	2.66622	4.50281	2.45377	1.35499	2.7572	1.66413	1.07006	high
TCGA-69-7764	1.13425	0	3.56089	1.0085	2.40228	4.53883	1.352	1.03302	2.52634	1.30151	0.764496	low
TCGA-69-7765	0.452055	0	2.31694	1.23433	3.16047	5.3436	1.94622	0.823838	1.36588	1.32109	1.28362	high
TCGA-69-7973	0.630137	0	2.92027	1.0378	2.35997	2.8427	1.95868	2.69614	1.52864	1.84045	0.161028	low
TCGA-69-7974	0.50411	0	3.13107	1.68294	3.60852	4.80842	2.08384	0.914147	1.34822	1.33079	0.848543	low
TCGA-69-7978	0.367123	0	3.36284	1.53373	3.69486	5.49253	2.85249	0.743538	1.282	1.1622	1.42298	high
TCGA-69-7979	1.11781	0	4.78928	1.99294	2.21172	4.10799	1.92901	0.712202	3.05733	3.6577	0.842152	low
TCGA-69-7980	1.12603	0	3.52223	1.59319	3.04571	3.29745	1.71007	0.817402	1.8501	1.24102	0.713916	low
TCGA-69-8253	1.16712	0	3.24578	1.30858	2.33196	4.37311	1.85025	1.23729	3.58615	2.04693	1.05209	high
TCGA-69-8254	1.12055	0	2.7452	1.18712	2.90232	4.17292	1.60626	1.45145	3.8712	2.4081	0.710103	low
TCGA-69-8255	0.353425	0	2.39082	1.64996	2.73926	3.24038	1.64143	0.797587	4.41357	1.34987	1.9033	high
TCGA-69-8453	2.2274	0	2.92999	1.46022	4.10494	5.18309	1.70728	1.04964	4.41068	2.14684	0.998161	high
TCGA-69-A59K	1.61918	0	4.01557	3.18419	3.13346	3.87847	1.54851	0.77577	1.52214	1.23072	0.805985	low
TCGA-71-6725	0.70137	0	3.90531	1.09392	2.09077	5.50625	1.96983	0.699887	2.98569	1.36789	1.79766	high
TCGA-71-8520	0.575342	1	3.72772	2.22152	2.41843	5.06497	1.94709	0.702675	1.47012	3.1687	1.03564	high
TCGA-73-4658	4.38356	1	2.29909	1.35658	3.59933	4.7808	1.95204	0.847881	1.36491	1.21629	1.04182	high
TCGA-73-4659	1.94795	1	3.55421	1.14828	2.93393	3.55924	2.13721	0.958921	2.40105	2.39733	0.708291	low
TCGA-73-4662	6.89041	0	2.91417	1.13075	3.32172	4.40882	2.08827	0.90623	1.4422	1.1708	0.883185	low
TCGA-73-4666	2.19178	0	2.89683	3.39636	3.15377	5.93592	2.8074	0.757241	1.32308	1.21259	2.94426	high
TCGA-73-4668	1.27945	0	3.73843	1.2612	2.29938	4.68835	2.21664	0.708789	2.89547	1.34609	1.74933	high
TCGA-73-4670	0.358904	0	3.31838	2.26945	1.97507	3.78295	2.07275	0.7247	3.90088	1.14825	2.75497	high
TCGA-73-4675	2.52603	1	3.32448	1.35365	2.64077	5.48124	2.51166	0.83565	1.6452	1.16312	1.65981	high
TCGA-73-4676	0.769863	1	2.54776	1.75841	2.80801	5.98244	3.57843	0.909105	1.67339	1.2225	3.64366	high
TCGA-73-4677	0.10411	1	2.53241	1.08177	2.42155	5.63907	1.33256	1.05187	2.40448	1.74866	1.11549	high
TCGA-73-7498	3.25753	0	4.19216	1.19238	2.8692	4.65424	1.56117	1.51444	2.60994	1.36159	0.417497	low
TCGA-73-7499	4.19452	1	3.16078	1.28053	3.43949	3.40003	1.66232	0.709095	3.40333	1.30471	1.00664	high
TCGA-73-A9RS	0.931507	1	3.32951	1.46265	2.15891	3.66993	1.35505	0.697558	1.32321	1.18275	0.883472	low
TCGA-78-7143	13.5918	1	3.43483	1.74524	3.18203	4.24674	2.14732	1.10774	1.49639	1.2133	0.750155	low
TCGA-78-7145	2.26301	1	2.92483	1.04643	2.8511	4.94063	2.16608	0.722304	1.4552	1.28275	1.32558	high
TCGA-78-7146	0.473973	1	2.56924	2.2899	2.33713	4.5915	2.59532	0.701002	1.16575	1.14762	2.52593	high
TCGA-78-7147	1.60548	1	3.43491	1.15785	2.24042	4.2928	1.8873	0.922168	2.01973	2.73211	0.831012	low
TCGA-78-7148	1.71507	1	2.32595	1.49463	1.93403	4.40351	1.59652	0.797345	3.48874	1.32825	2.37892	high
TCGA-78-7149	10.7945	0	3.69478	1.03222	1.79844	4.93271	1.54121	0.769473	1.91141	1.21435	1.17232	high
TCGA-78-7150	1.82466	1	2.25567	1.65145	1.706	4.38777	1.57561	0.734312	4.48169	1.14847	3.619	high
TCGA-78-7152	3.32877	1	3.38343	1.04287	2.74906	4.33278	1.66749	0.808216	2.65698	1.77081	0.946518	low
TCGA-78-7153	9.9589	0	2.48404	0.974622	2.13376	2.36787	1.99056	0.728625	2.207	1.85292	1.20721	high
TCGA-78-7154	1.62466	1	2.01372	2.10499	2.11118	7.7617	1.92157	0.930271	5.01323	2.80981	5.56167	high
TCGA-78-7155	3.20822	1	2.83449	1.02444	1.78388	2.22781	2.76059	0.707172	2.10055	1.15181	1.93719	high
TCGA-78-7156	2.67397	1	3.64132	0.955408	1.65926	4.99833	1.08207	1.47991	2.92467	1.13708	0.675457	low
TCGA-78-7158	0.490411	1	2.9533	1.07351	2.36138	2.55411	1.60052	0.713341	3.0895	2.35508	0.962522	low
TCGA-78-7159	5.40822	0	3.05667	1.10563	2.42713	2.70432	2.11606	0.756414	1.47977	2.77631	0.757162	low
TCGA-78-7160	1.90959	1	2.62579	1.39778	3.29735	5.33036	1.91253	1.13265	3.65326	1.44626	1.40347	high
TCGA-78-7161	0.79726	1	2.62606	0.995	1.64757	2.89309	1.40626	0.735524	3.53728	1.59234	1.56571	high
TCGA-78-7162	8.68219	1	2.47532	1.00652	2.8114	6.13215	1.50316	1.50516	3.5737	2.37365	0.908662	low
TCGA-78-7163	19.8575	0	2.52363	1.18259	1.54708	4.48843	1.15146	0.697558	1.13334	1.40723	1.25294	high
TCGA-78-7166	0.706849	1	3.27314	1.14408	1.87711	3.8423	1.53774	0.72601	4.84068	1.15304	2.22047	high
TCGA-78-7167	7.34521	1	4.38643	0.962143	1.83478	3.90848	1.28177	0.817976	2.32628	1.18303	0.727819	low
TCGA-78-7220	2.21096	1	2.33629	1.87958	1.8739	5.00652	1.65457	0.764823	4.85513	1.23925	4.19523	high
TCGA-78-7535	2.6	1	4.49176	1.15928	2.90937	5.15429	1.34387	0.714137	3.18485	1.77567	0.787207	low
TCGA-78-7536	0.668493	1	3.37778	1.11082	2.95387	4.57867	2.03469	0.701979	1.53229	1.49592	0.99982	high
TCGA-78-7537	4.44384	1	3.1488	1.05105	2.38778	4.08705	1.17155	1.17158	2.68091	2.06875	0.602381	low
TCGA-78-7539	2.16712	0	3.64955	1.18185	3.16955	4.17794	1.45684	0.813108	1.23297	1.22338	0.548182	low
TCGA-78-7540	3.27945	1	2.47574	1.05738	2.54259	6.15008	1.59883	0.788259	3.05594	1.44102	2.06025	high
TCGA-78-7542	0.879452	1	4.05765	1.47631	1.93601	7.01313	2.77986	0.701953	2.23576	1.34429	3.12807	high
TCGA-78-7633	4.1863	1	3.15502	0.942537	1.731	5.5329	1.17359	0.957224	3.01356	1.22846	1.38889	high
TCGA-78-8640	19.3479	0	2.85945	1.6607	2.63771	3.60576	1.87428	0.814657	1.71432	1.50476	1.07182	high
TCGA-78-8648	3.31233	1	3.40733	1.46355	4.02433	3.97231	1.93935	0.945019	1.98842	1.68321	0.560204	low
TCGA-78-8655	6.46575	0	2.84494	1.22581	3.08526	4.29246	1.68919	0.912129	1.43352	1.20065	0.795014	low
TCGA-78-8660	0.879452	1	3.53877	1.26903	3.17767	4.49718	2.91991	0.8552	2.04588	1.53474	1.33691	high
TCGA-78-8662	9.20822	1	2.76101	1.17501	1.62379	3.99821	1.53165	0.723731	3.78887	1.33387	2.23475	high
TCGA-83-5908	2.25753	0	3.56161	1.45931	3.00874	5.01664	3.30612	0.712691	1.19004	1.18305	1.89936	high
TCGA-86-6562	1.03014	1	2.80202	1.06574	2.81348	6.12712	2.04385	0.831855	1.51545	1.58937	1.40642	high
TCGA-86-6851	0.490411	0	4.23628	1.3431	4.0534	3.15964	2.01732	0.714266	2.10512	1.20897	0.519284	low
TCGA-86-7701	2.59452	0	2.57582	1.18016	3.63155	2.98933	2.0432	1.74002	2.25756	1.63992	0.366397	low
TCGA-86-7711	2.86575	1	2.29497	1.08398	2.86591	4.73228	1.94428	0.722519	1.15852	1.14409	1.33956	high
TCGA-86-7713	3.16986	0	3.58426	0.959307	2.03587	2.93519	2.79826	0.740021	1.54886	1.53368	1.29675	high
TCGA-86-7714	1.71233	1	2.48078	1.03835	3.31535	3.78945	1.20973	0.740861	2.80186	1.84965	0.821511	low
TCGA-86-7953	2.73151	0	3.77841	1.29849	3.47861	3.43741	2.10303	0.738358	1.22463	1.90113	0.559093	low
TCGA-86-7954	1.65753	0	3.67245	1.26804	3.74679	3.35546	1.83484	0.754641	2.00317	1.36573	0.584288	low
TCGA-86-7955	2.93699	0	3.29625	1.56696	1.55275	3.92204	1.73817	0.707374	1.19815	1.15212	1.34714	high
TCGA-86-8054	3.14521	0	3.61961	0.959435	2.07074	2.8068	2.74591	0.906966	1.557	1.30878	1.08662	high
TCGA-86-8055	0.339726	1	3.17987	1.48281	3.21949	4.16897	2.3471	0.798564	2.60221	1.6473	1.2898	high
TCGA-86-8056	0.380822	0	4.06701	1.10589	3.40552	5.01061	1.7503	0.978142	2.00713	1.81829	0.541522	low
TCGA-86-8073	2.0274	0	3.6113	1.96988	3.30285	5.81099	2.31861	1.06486	1.34353	1.49464	0.964976	low
TCGA-86-8074	0.0657534	0	3.68113	2.35157	2.89799	4.30898	2.26924	0.716378	3.50528	1.93793	1.80243	high
TCGA-86-8075	1.90137	1	3.64537	1.48642	3.20441	4.29322	2.26944	0.804472	2.95051	1.28219	1.26456	high
TCGA-86-8076	2.72055	0	3.03319	1.16257	3.61949	3.81287	1.48921	0.979026	1.81439	1.61471	0.500578	low
TCGA-86-8278	2.5863	0	3.75231	1.36568	2.90242	3.17569	1.81013	0.779549	2.11033	4.65206	0.426573	low
TCGA-86-8279	2.6	0	4.20406	1.20948	2.52589	4.45386	1.94472	0.73748	1.47583	1.64854	0.798087	low
TCGA-86-8280	1.92055	0	3.84478	1.12745	3.40038	4.84041	1.78587	1.31066	1.645	2.34319	0.363479	low
TCGA-86-8358	1.78904	0	4.59977	1.03416	2.51958	2.92761	3.85492	0.844817	1.47593	1.75482	1.18065	high
TCGA-86-8359	1.21644	1	3.68972	1.12878	2.05509	3.98986	2.02103	0.726629	3.84405	2.1279	1.61989	high
TCGA-86-8585	0.967123	0	3.45603	1.30218	3.34666	3.46648	2.59871	0.734316	3.07355	1.23193	1.38561	high
TCGA-86-8668	1.1589	0	3.52445	2.42052	3.31532	3.96458	1.83537	0.939744	1.98871	1.58492	0.798491	low
TCGA-86-8669	2.56986	0	2.86445	1.05705	2.67244	3.1534	1.86554	0.891616	1.76818	3.1665	0.622623	low
TCGA-86-8671	2.29863	0	3.59935	1.38736	4.20802	4.06929	2.5696	1.23403	3.61772	3.12366	0.589636	low
TCGA-86-8672	0.0520548	1	4.05229	1.72685	2.81325	6.67508	2.52541	0.697558	5.12948	1.39373	3.91566	high
TCGA-86-8673	2.36164	0	4.29696	1.41539	2.09659	3.66192	1.8953	0.833196	1.1632	1.18026	0.736841	low
TCGA-86-8674	2.20822	0	4.08535	1.00463	1.5892	3.44583	1.85278	0.796009	2.97898	1.15065	1.25481	high
TCGA-86-A456	2.45479	0	3.86763	1.47081	3.2635	5.12363	1.70044	0.930664	1.96558	1.76137	0.672203	low
TCGA-86-A4D0	0.317808	1	3.39535	0.967426	2.33453	2.11511	2.06995	0.697558	1.37976	2.0096	0.710378	low
TCGA-86-A4JF	2.01918	1	3.10284	1.30643	2.80679	3.00384	1.42795	0.700971	2.59117	3.26076	0.644266	low
TCGA-86-A4P7	1.13699	0	4.44181	1.42679	3.69683	5.18072	2.24153	1.62303	3.33382	3.16665	0.369932	low
TCGA-86-A4P8	2.20548	0	3.98266	1.33702	4.21873	6.51412	1.58342	2.59733	3.07087	1.7517	0.162422	low
TCGA-91-6828	0.884932	0	2.74495	1.15338	3.64565	3.64803	2.10082	1.01211	3.49234	2.32616	0.882174	low
TCGA-91-6829	3.44658	1	2.57571	1.06306	2.63077	4.22904	1.76321	0.804306	2.97935	1.25058	1.52608	high
TCGA-91-6830	0.164384	0	2.37728	1.36783	3.26017	5.5561	1.74441	2.08165	2.77101	1.35019	0.527822	low
TCGA-91-6831	0.849315	0	3.28621	1.01389	2.90693	3.12886	2.24941	0.805435	1.30867	2.15523	0.693446	low
TCGA-91-6835	0.216438	0	3.0085	1.61574	4.11235	3.86212	2.89865	0.922049	2.60756	1.22941	1.24047	high
TCGA-91-6836	1.14247	0	3.96489	2.01564	2.15563	3.32627	3.59169	0.701366	1.9832	1.18315	2.57619	high
TCGA-91-6840	1.01918	0	3.04119	1.10084	2.50731	3.527	1.97184	0.819796	2.92948	1.39348	1.30041	high
TCGA-91-6847	2.30685	0	3.71439	1.01921	1.41726	2.89589	4.12276	0.714633	1.14689	1.18888	2.85701	high
TCGA-91-6848	0.613699	0	2.69854	2.00052	3.31356	3.88991	2.35456	0.789678	1.25849	1.1756	1.24303	high
TCGA-91-6849	0.0958904	0	2.84207	1.12433	3.00888	4.90514	1.57247	0.860057	1.30483	1.22291	0.849345	low
TCGA-91-7771	1.34795	0	2.28447	1.14304	3.20981	3.8393	1.43879	1.28574	3.27791	2.18175	0.673985	low
TCGA-91-8496	1.38356	0	2.92883	1.08022	4.34963	5.47656	0.961561	1.60883	3.21554	2.49141	0.278385	low
TCGA-91-8497	1.18904	1	3.7676	1.25214	4.02769	3.5738	1.86897	1.49437	3.85481	3.38449	0.305725	low
TCGA-91-8499	0.0986301	0	2.9178	0.994485	2.69345	3.0537	3.57667	0.707984	2.52067	2.32361	2.13723	high
TCGA-91-A4BC	0.120548	0	3.99673	1.31988	3.35423	3.09201	1.93823	0.763707	1.84541	1.153	0.606369	low
TCGA-91-A4BD	1.65205	0	2.93384	1.23978	3.41166	4.30272	1.07729	0.789813	2.78124	1.71193	0.72007	low
TCGA-93-7347	1.87123	0	2.69163	1.33025	3.50225	4.41973	1.96081	0.777878	1.93075	1.33988	1.06034	high
TCGA-93-7348	1.45479	0	3.54493	1.40539	2.87699	3.7231	1.62966	0.738475	2.09242	4.29407	0.508725	low
TCGA-93-8067	0.509589	0	3.53319	1.05811	2.21726	3.66048	2.46991	0.726659	4.82881	1.3523	2.63592	high
TCGA-93-A4JN	1.96712	0	4.60904	1.36187	3.18986	4.22251	2.2105	0.817805	3.63845	2.15318	0.88534	low
TCGA-93-A4JO	0.090411	1	4.35966	1.47719	3.82212	4.53252	2.14813	1.09221	1.66565	1.5408	0.456066	low
TCGA-93-A4JP	1.58356	0	3.49076	1.27821	3.92987	6.26009	1.94077	2.86151	3.35249	2.06124	0.186498	low
TCGA-93-A4JQ	1.4411	0	3.80539	2.74779	3.91765	4.00848	2.57103	0.896445	1.61262	1.53842	0.886047	low
TCGA-95-7039	3.48493	0	3.60992	0.988703	2.07325	6.29435	2.42697	0.787639	1.5238	1.23466	1.88086	high
TCGA-95-7043	1.37808	1	3.08624	2.05716	1.63266	5.13046	2.34554	0.70368	1.29807	1.17426	2.57605	high
TCGA-95-7562	0.238356	1	3.24112	1.03947	2.58617	2.76025	2.23791	0.71043	2.9255	1.14499	1.34955	high
TCGA-95-7567	1.55616	0	3.44306	1.22999	2.69186	3.78008	1.7018	0.697558	2.00325	1.82512	0.860916	low
TCGA-95-7944	1.03288	0	2.70626	1.98823	2.57283	4.02257	1.42851	0.772346	6.55146	1.24678	3.35692	high
TCGA-95-7947	1.30685	0	2.71829	0.997606	2.70711	4.11249	2.31201	0.782352	1.35977	2.88864	0.973307	high
TCGA-95-7948	1.30411	0	3.51243	1.27011	2.02942	5.62246	2.30514	0.724114	1.16694	1.71242	1.58183	high
TCGA-95-8039	2.27397	0	3.22191	1.21232	3.42272	4.13712	1.90727	1.00163	1.71337	1.72583	0.617251	low
TCGA-95-8494	0.230137	0	3.97952	2.52603	3.08532	5.50261	2.58998	0.697558	1.16594	1.15296	1.57221	high
TCGA-95-A4VK	1.78356	0	3.87623	1.27181	2.80615	3.64277	1.89268	1.19586	4.13673	1.28409	0.887408	low
TCGA-95-A4VN	1.51507	0	3.80659	1.29757	3.42686	4.01652	3.2587	0.789519	1.70399	1.35562	1.25437	high
TCGA-95-A4VP	1.65753	0	3.85801	1.02674	3.04625	4.40005	1.38972	1.11458	1.9224	1.53566	0.442671	low
TCGA-97-7546	3.52055	0	2.61361	1.04111	3.19663	5.56335	1.72429	1.71799	3.35316	2.27208	0.627586	low
TCGA-97-7547	5.38356	0	2.34439	1.57657	2.60919	3.98134	1.30849	1.1828	2.34493	3.00657	0.655322	low
TCGA-97-7552	5.29315	0	2.33786	1.20432	3.97951	5.19496	1.85133	1.5605	3.31392	1.80187	0.672001	low
TCGA-97-7553	5.12329	0	3.1463	1.29915	4.64494	5.61423	2.54358	1.67914	3.47296	2.22194	0.559919	low
TCGA-97-7554	2.12329	0	2.82046	3.55106	3.03256	5.10598	1.52564	0.762662	1.3008	1.23096	1.5065	high
TCGA-97-7937	1.54521	0	3.51473	1.01062	2.44065	6.36022	2.12511	0.738898	1.14861	1.47939	1.39308	high
TCGA-97-7938	0.0493151	1	2.58058	0.978518	2.67346	4.93863	1.3324	1.23863	2.10969	1.4004	0.742753	low
TCGA-97-7941	1.32603	0	3.00565	1.17725	2.83182	4.83832	1.56874	1.4425	2.7003	1.6233	0.651231	low
TCGA-97-8171	1.55616	0	3.18675	0.909729	1.88192	2.27892	1.24931	0.733781	3.63827	3.44848	0.758368	low
TCGA-97-8172	1.49315	0	3.9452	1.21507	4.06132	3.42774	2.05782	2.31602	3.5747	3.30178	0.140135	low
TCGA-97-8174	0.449315	1	3.81119	1.14455	2.72293	4.27631	1.71003	1.65326	1.35278	1.34304	0.329683	low
TCGA-97-8175	1.50959	0	3.66116	1.18117	3.24431	4.64371	3.41073	0.756334	3.10896	1.36635	2.27889	high
TCGA-97-8176	1.28219	1	3.59551	1.16212	2.50155	3.85447	1.86879	0.77959	4.4985	1.27458	1.67633	high
TCGA-97-8177	1.36712	0	3.31087	2.15698	3.59857	3.8868	1.4595	0.78546	2.61093	2.8699	0.646836	low
TCGA-97-8179	1.19178	0	3.36001	1.17755	2.5455	4.98558	1.74954	1.08597	1.99075	1.22292	0.896987	low
TCGA-97-8547	1.8	0	3.08009	3.31444	2.95265	3.42399	2.39793	0.697558	2.52331	1.98164	1.91465	high
TCGA-97-8552	1.71507	0	4.04813	1.2672	3.67419	4.61586	1.57926	1.74479	2.21755	2.03945	0.228207	low
TCGA-97-A4LX	1.68219	0	3.77059	2.26452	4.21042	3.90971	2.2674	0.832449	2.2869	1.42013	0.788905	low
TCGA-97-A4M0	1.7863	0	4.10623	1.56518	3.3156	3.64587	1.5477	0.798544	2.65289	1.29933	0.642487	low
TCGA-97-A4M1	1.64658	0	4.21235	1.25948	3.62793	5.1225	1.25548	1.98887	4.03127	3.02616	0.209998	low
TCGA-97-A4M2	1.70959	0	4.22211	1.27597	4.2678	5.09001	1.53078	1.95079	3.42324	2.6322	0.186613	low
TCGA-97-A4M3	1.47945	0	3.89766	1.02772	2.07795	4.67533	1.43674	1.04723	2.38037	1.20317	0.797031	low
TCGA-97-A4M5	1.73699	0	4.13331	1.34571	3.48881	4.93125	1.74339	1.74481	2.91989	2.00397	0.321454	low
TCGA-97-A4M6	1.55616	0	3.89734	1.19788	3.40581	3.94649	1.92179	1.37104	1.65493	2.58182	0.303917	low
TCGA-97-A4M7	1.72329	0	4.05501	1.48224	3.59915	3.61089	1.66344	1.13818	3.61047	3.21884	0.409948	low
TCGA-99-7458	2.04658	0	2.34513	1.27333	3.21705	4.89139	2.20552	1.25429	1.64702	1.35336	0.95666	low
TCGA-99-8025	2.90411	0	3.74279	1.21688	2.39887	5.08735	2.4295	0.715829	1.16219	1.15312	1.38618	high
TCGA-99-8028	3.06301	0	3.06556	1.43027	3.91365	4.3313	1.78301	0.813786	1.57174	1.32101	0.68578	low
TCGA-99-8032	0.120548	0	3.02779	1.04726	2.77447	3.18355	1.92329	1.14095	2.01281	1.547	0.654752	low
TCGA-99-8033	1.79726	1	4.27454	1.35599	2.20235	5.20908	2.97585	0.718239	4.80468	1.99389	3.33174	high
TCGA-99-AA5R	1.80274	0	3.74687	1.48681	4.10704	5.88455	2.27896	2.65219	3.30119	2.75605	0.198527	low
TCGA-J2-8192	2.02466	0	3.34392	1.22523	3.78596	5.101	1.98216	0.773282	2.024	1.30611	0.9061	low
TCGA-J2-8194	1.98356	0	3.59862	1.19377	2.58452	4.85343	1.98574	0.775273	1.48819	1.24395	1.06097	high
TCGA-J2-A4AD	1.50685	1	4.12416	2.77564	2.1126	4.74919	2.18532	0.843028	1.34464	1.16628	1.43995	high
TCGA-J2-A4AE	2.95616	0	4.04727	1.18402	3.18535	4.64014	2.1731	1.60256	2.00549	1.67702	0.403203	low
TCGA-J2-A4AG	2.70685	0	3.81402	1.32718	3.42547	4.9322	2.30848	0.995081	1.28812	1.86705	0.651628	low
TCGA-L4-A4E5	1.58356	0	4.61401	2.21257	2.1803	3.60696	2.83455	0.712073	1.71736	1.20274	1.48227	high
TCGA-L4-A4E6	1.19178	0	3.56835	1.29685	4.4076	5.89518	1.55089	1.90961	1.84528	1.93011	0.207157	low
TCGA-L9-A443	0.528767	1	3.1319	3.15971	2.54268	3.88776	2.4606	0.701929	1.16761	1.15045	1.969	high
TCGA-L9-A444	0.841096	0	3.76287	1.63899	3.46024	3.28949	2.38661	0.786448	1.65443	1.15358	0.805653	low
TCGA-L9-A50W	1.21096	1	3.55095	1.40351	2.73008	2.93769	1.46705	0.703564	1.5283	2.60815	0.520001	low
TCGA-L9-A5IP	0.158904	1	3.42598	1.64859	2.02716	3.74448	3.10566	0.866849	4.00012	1.14712	3.4024	high
TCGA-L9-A743	1.81918	0	3.71929	1.58209	3.48865	4.72048	2.7972	0.767945	1.71411	1.50573	1.20079	high
TCGA-L9-A7SV	1.54795	0	4.40075	0.978547	2.01042	5.10233	2.25229	0.700593	1.18532	1.14637	1.15431	high
TCGA-L9-A8F4	1.30411	0	4.50999	1.30731	3.50919	3.61163	1.91932	0.776743	1.26184	1.14747	0.462325	low
TCGA-MN-A4N1	2.26575	0	4.97641	1.47679	1.80731	4.14348	1.8073	0.704162	1.53893	1.37952	0.816227	low
TCGA-MN-A4N4	3.21918	0	4.00938	2.84113	2.35953	5.12954	2.93976	0.71249	1.656	1.24791	2.52547	high
TCGA-MN-A4N5	0.230137	0	4.30845	2.32063	2.43735	4.11593	2.94767	0.775836	2.25126	1.41329	1.80464	high
TCGA-MP-A4SV	7.17808	1	3.90765	1.26988	3.10386	3.70153	2.46708	0.719686	3.12754	2.09826	1.12666	high
TCGA-MP-A4SW	4.87123	1	5.01209	3.74877	3.47757	4.12718	1.72694	0.830313	1.40359	2.18421	0.535233	low
TCGA-MP-A4SY	4.11233	1	3.60821	1.67403	2.83182	4.27968	2.7098	0.721016	2.30478	1.14742	1.75989	high
TCGA-MP-A4T4	7.16986	1	4.32875	2.33638	3.66568	4.75443	2.41132	0.717339	1.27713	1.17332	0.916919	low
TCGA-MP-A4T6	4.90411	1	5.0341	1.37751	2.95171	3.70063	1.4799	0.843479	1.42707	2.24695	0.321486	low
TCGA-MP-A4T7	0.457534	1	3.47961	1.7079	2.60422	4.42602	1.58782	1.06341	4.81075	2.16289	1.29579	high
TCGA-MP-A4T8	0.441096	1	4.4424	1.333	1.6733	3.57012	2.75623	0.734328	2.31132	1.14744	1.6734	high
TCGA-MP-A4T9	3.46575	1	3.59074	2.46205	3.29656	5.31422	4.36911	1.31888	2.34328	2.04091	2.39317	high
TCGA-MP-A4TA	2.60274	1	3.35596	1.27137	2.39846	3.53935	1.65548	0.73503	3.74884	1.14764	1.4686	high
TCGA-MP-A4TC	0.20274	1	3.60098	1.46531	2.60986	5.79375	2.51417	0.697558	1.18371	1.13708	1.70238	high
TCGA-MP-A4TD	0.841096	1	3.70183	1.40866	3.02582	2.92928	2.30807	0.972036	3.50546	2.49027	0.840166	low
TCGA-MP-A4TE	2.45479	1	3.03365	0.924496	1.61277	1.64632	1.91366	0.697558	2.14465	2.2986	0.964077	low
TCGA-MP-A4TF	0.920548	1	4.00614	1.96701	2.32185	4.18149	4.02784	0.726272	2.54241	1.69157	3.45169	high
TCGA-MP-A4TH	2.03014	0	3.9525	1.24669	3.95184	3.11395	2.00499	1.75983	1.79463	2.25346	0.176729	low
TCGA-MP-A4TI	1.17534	1	4.15276	2.05398	3.99985	5.09221	2.68979	0.748655	1.83355	1.35357	1.05906	high
TCGA-MP-A4TJ	0.928767	1	3.30098	1.28445	4.10739	3.72909	2.29836	0.899642	3.2641	3.05681	0.681416	low
TCGA-MP-A4TK	1.59452	1	3.73382	2.69786	3.47361	4.88999	2.88735	0.875417	2.01425	1.23858	1.6342	high
TCGA-MP-A5C7	6.1589	0	3.95497	0.968075	1.6639	2.61813	1.13392	0.737501	3.59251	2.87232	0.708895	low
TCGA-NJ-A4YF	5.92055	0	3.58781	1.051	1.74921	1.99085	2.18601	0.760985	1.19799	1.33624	0.866434	low
TCGA-NJ-A4YG	6.19452	0	3.5783	1.6905	3.29742	3.69816	1.7581	0.81002	2.98361	2.31482	0.781075	low
TCGA-NJ-A4YI	0.0109589	1	4.33515	1.57231	3.32086	3.19729	1.35909	0.697558	2.33826	1.74175	0.481297	low
TCGA-NJ-A4YP	0.136986	0	4.03437	1.45142	2.3362	3.36602	1.66699	0.80084	6.08917	3.03891	1.42999	high
TCGA-NJ-A4YQ	3.92329	0	3.35554	3.96311	3.97386	3.8828	2.37853	0.90464	1.51645	1.40162	1.12612	high
TCGA-NJ-A55A	0.0410959	0	3.264	1.07354	3.64073	3.95338	2.06098	1.32329	1.91975	1.72391	0.454372	low
TCGA-NJ-A55O	0.0356164	0	3.777	1.50488	2.99136	4.57941	1.2725	1.09096	4.19462	2.15579	0.754153	low
TCGA-NJ-A55R	1.65205	0	4.4224	1.22967	2.83805	3.17771	2.14159	0.847062	1.5039	1.46282	0.566308	low
TCGA-NJ-A7XG	1.69041	0	3.74369	1.11486	1.82487	4.54964	1.54378	0.851477	2.23685	1.25716	1.08515	high
TCGA-O1-A52J	4.92603	1	3.08093	1.24112	3.33726	2.7646	1.33838	1.08821	1.61422	1.96235	0.351843	low
TCGA-S2-AA1A	1.40548	0	3.71279	1.46182	3.67924	4.0172	1.61042	0.834363	2.52707	3.77697	0.431836	low

## Sheet: Table S6
Table S6. The cell type annotation of every sample in single cell RNA-seq
id	labels
GSM4506699_C2A_AAAGCAAAGTGCGTGA	T_cells
GSM4506699_C2A_AAATGCCGTAAACCTC	Endothelial_cells
GSM4506699_C2A_AACCATGTCCAATGGT	Endothelial_cells
GSM4506699_C2A_AACTCTTTCTGCCCTA	Endothelial_cells
GSM4506699_C2A_AAGCCGCGTAGGGTAC	Endothelial_cells
GSM4506699_C2A_AAGGAGCGTCGAGATG	Endothelial_cells
GSM4506699_C2A_AAGTCTGTCAAACAAG	Endothelial_cells
GSM4506699_C2A_ACACCAAAGCTGCAAG	Endothelial_cells
GSM4506699_C2A_ACACCCTTCAGCTGGC	Endothelial_cells
GSM4506699_C2A_ACACCGGTCAGGATCT	Endothelial_cells
GSM4506699_C2A_ACAGCTAAGTCGTTTG	Endothelial_cells
GSM4506699_C2A_ACATACGTCAACACTG	Endothelial_cells
GSM4506699_C2A_ACATCAGTCGATGAGG	Endothelial_cells
GSM4506699_C2A_ACATGGTAGATGTTAG	T_cells
GSM4506699_C2A_ACATGGTCATTCCTGC	Endothelial_cells
GSM4506699_C2A_ACCGTAAGTTGTTTGG	Endothelial_cells
GSM4506699_C2A_ACGCCGACATGTAGTC	Endothelial_cells
GSM4506699_C2A_ACGGAGATCTTGAGGT	Endothelial_cells
GSM4506699_C2A_ACTATCTGTCGGCTCA	Endothelial_cells
GSM4506699_C2A_ACTGAACCACTCGACG	Endothelial_cells
GSM4506699_C2A_ACTGCTCGTTCGTGAT	Endothelial_cells
GSM4506699_C2A_ACTTTCATCCTAGGGC	Endothelial_cells
GSM4506699_C2A_AGACGTTGTCGCTTTC	Endothelial_cells
GSM4506699_C2A_AGAGTGGAGTACGTAA	Endothelial_cells
GSM4506699_C2A_AGAGTGGTCACCATAG	Endothelial_cells
GSM4506699_C2A_AGATCTGGTGTTCTTT	Endothelial_cells
GSM4506699_C2A_AGCAGCCTCCCTAACC	Endothelial_cells
GSM4506699_C2A_AGCGTATTCAACTCTT	Endothelial_cells
GSM4506699_C2A_AGCGTATTCGGAGGTA	Endothelial_cells
GSM4506699_C2A_AGCGTCGAGTGTGAAT	Endothelial_cells
GSM4506699_C2A_AGCGTCGGTAATCGTC	Endothelial_cells
GSM4506699_C2A_AGCTCCTCAAGTCTGT	T_cells
GSM4506699_C2A_AGGCCGTTCCTTGCCA	Endothelial_cells
GSM4506699_C2A_AGGTCATGTTGGTAAA	Endothelial_cells
GSM4506699_C2A_AGTAGTCAGGAATGGA	Endothelial_cells
GSM4506699_C2A_AGTCTTTCAATGCCAT	Endothelial_cells
GSM4506699_C2A_AGTGGGATCGCCTGAG	Endothelial_cells
GSM4506699_C2A_ATAACGCCAAATTGCC	Endothelial_cells
GSM4506699_C2A_ATAAGAGTCTGTCAAG	Endothelial_cells
GSM4506699_C2A_ATCACGATCGCGGATC	Endothelial_cells
GSM4506699_C2A_ATCGAGTTCTGCTTGC	Endothelial_cells
GSM4506699_C2A_ATCTACTTCAAGGCTT	Endothelial_cells
GSM4506699_C2A_ATGAGGGGTATAGGGC	Endothelial_cells
GSM4506699_C2A_ATGGGAGGTACCTACA	Endothelial_cells
GSM4506699_C2A_ATGTGTGAGGGTTTCT	Endothelial_cells
GSM4506699_C2A_ATTCTACGTGACTACT	Endothelial_cells
GSM4506699_C2A_ATTGGACTCAACCATG	Endothelial_cells
GSM4506699_C2A_ATTTCTGCACTTAAGC	Endothelial_cells
GSM4506699_C2A_CAAGAAAAGTGTCCCG	Endothelial_cells
GSM4506699_C2A_CACAAACCAAACGCGA	Endothelial_cells
GSM4506699_C2A_CACAGGCAGTAAGTAC	Endothelial_cells
GSM4506699_C2A_CACATAGTCGTAGATC	Endothelial_cells
GSM4506699_C2A_CACCACTAGCGCCTTG	Endothelial_cells
GSM4506699_C2A_CACCAGGTCTTCCTTC	Endothelial_cells
GSM4506699_C2A_CACTCCAAGCTAGTTC	Endothelial_cells
GSM4506699_C2A_CAGCATAAGTGATCGG	Endothelial_cells
GSM4506699_C2A_CAGCCGATCTTTACGT	Endothelial_cells
GSM4506699_C2A_CAGCGACTCTGCTTGC	Endothelial_cells
GSM4506699_C2A_CAGCTAATCACAACGT	Endothelial_cells
GSM4506699_C2A_CAGCTGGTCCTCATTA	Endothelial_cells
GSM4506699_C2A_CAGCTGGTCTTTACAC	Endothelial_cells
GSM4506699_C2A_CAGTAACCATTTCACT	Endothelial_cells
GSM4506699_C2A_CATATGGAGGAATGGA	Endothelial_cells
GSM4506699_C2A_CATATGGGTCGACTAT	Endothelial_cells
GSM4506699_C2A_CATATTCGTAGCGTCC	Endothelial_cells
GSM4506699_C2A_CATCGAAGTATTACCG	Endothelial_cells
GSM4506699_C2A_CATCGAATCGAGAGCA	Endothelial_cells
GSM4506699_C2A_CATGACAAGGACACCA	Endothelial_cells
GSM4506699_C2A_CATGACAAGGTCGGAT	Endothelial_cells
GSM4506699_C2A_CATGACACAGGCTCAC	Endothelial_cells
GSM4506699_C2A_CATGGCGGTATTACCG	Endothelial_cells
GSM4506699_C2A_CATTATCCATACCATG	Endothelial_cells
GSM4506699_C2A_CCAATCCTCTCGTATT	Endothelial_cells
GSM4506699_C2A_CCACTACTCCCTTGCA	Endothelial_cells
GSM4506699_C2A_CCCAATCAGAAGCCCA	Endothelial_cells
GSM4506699_C2A_CCCATACCAAGAGGCT	Endothelial_cells
GSM4506699_C2A_CCCATACCACTATCTT	Endothelial_cells
GSM4506699_C2A_CCCATACTCCTCAATT	Endothelial_cells
GSM4506699_C2A_CCGGGATCATTAGGCT	Endothelial_cells
GSM4506699_C2A_CCGTACTAGCCACCTG	Endothelial_cells
GSM4506699_C2A_CCGTACTCATCGTCGG	Endothelial_cells
GSM4506699_C2A_CCGTGGAGTAGCGTCC	Endothelial_cells
GSM4506699_C2A_CCGTGGAGTTCAGGCC	Endothelial_cells
GSM4506699_C2A_CCTAAAGCATGACATC	T_cells
GSM4506699_C2A_CCTTACGAGGGAACGG	Endothelial_cells
GSM4506699_C2A_CCTTACGTCATGGTCA	Endothelial_cells
GSM4506699_C2A_CCTTCCCCACATCCGG	Endothelial_cells
GSM4506699_C2A_CCTTCGACAGTCCTTC	Endothelial_cells
GSM4506699_C2A_CGACTTCTCATGCAAC	Endothelial_cells
GSM4506699_C2A_CGAGCACTCGCTTAGA	Endothelial_cells
GSM4506699_C2A_CGATGGCGTCTTGATG	Endothelial_cells
GSM4506699_C2A_CGCCAAGTCTATCCTA	Endothelial_cells
GSM4506699_C2A_CGCTGGAGTTGGTGGA	Endothelial_cells
GSM4506699_C2A_CGCTGGATCGGTGTTA	Endothelial_cells
GSM4506699_C2A_CGCTTCATCGCTTAGA	Endothelial_cells
GSM4506699_C2A_CGGACGTTCAGGCGAA	T_cells
GSM4506699_C2A_CGGAGCTTCGGTTAAC	Endothelial_cells
GSM4506699_C2A_CGGTTAAAGCCAGAAC	DC
GSM4506699_C2A_CGTCTACAGTGAAGTT	Endothelial_cells
GSM4506699_C2A_CGTGTAAAGTACGTAA	Endothelial_cells
GSM4506699_C2A_CGTGTCTCACAGATTC	Endothelial_cells
GSM4506699_C2A_CGTTAGAAGAGTTGGC	Endothelial_cells
GSM4506699_C2A_CTAACTTGTCTAGTGT	Endothelial_cells
GSM4506699_C2A_CTAATGGCATACCATG	Endothelial_cells
GSM4506699_C2A_CTACCCAGTCGAACAG	Endothelial_cells
GSM4506699_C2A_CTACGTCCACCAGGCT	Endothelial_cells
GSM4506699_C2A_CTAGAGTCATAGGATA	Endothelial_cells
GSM4506699_C2A_CTAGCCTTCGAGAGCA	Endothelial_cells
GSM4506699_C2A_CTCATTAAGCGATCCC	Endothelial_cells
GSM4506699_C2A_CTCATTACAAGCTGAG	Endothelial_cells
GSM4506699_C2A_CTCCTAGAGCAGGTCA	Endothelial_cells
GSM4506699_C2A_CTCCTAGCATGCCCGA	Endothelial_cells
GSM4506699_C2A_CTCGAGGGTAAATGAC	Endothelial_cells
GSM4506699_C2A_CTCGGAGGTTTGTTTC	Endothelial_cells
GSM4506699_C2A_CTCGGGAAGCTGCCCA	Endothelial_cells
GSM4506699_C2A_CTCGGGACACGTTGGC	Endothelial_cells
GSM4506699_C2A_CTCGTACAGACAAAGG	Endothelial_cells
GSM4506699_C2A_CTCTACGAGACGCACA	T_cells
GSM4506699_C2A_CTGAAGTCAAACAACA	Endothelial_cells
GSM4506699_C2A_CTGAAGTCACATTTCT	Endothelial_cells
GSM4506699_C2A_CTGCCTAAGTTGTCGT	Endothelial_cells
GSM4506699_C2A_CTGCTGTCATAGGATA	Endothelial_cells
GSM4506699_C2A_CTTAACTCAGTAAGCG	Endothelial_cells
GSM4506699_C2A_CTTAACTTCCTGTAGA	Endothelial_cells
GSM4506699_C2A_CTTCTCTCACAACTGT	Endothelial_cells
GSM4506699_C2A_GAATAAGGTAAAGGAG	Endothelial_cells
GSM4506699_C2A_GAATAAGGTCCTGCTT	Endothelial_cells
GSM4506699_C2A_GAATGAACAATAGCGG	Endothelial_cells
GSM4506699_C2A_GAATGAAGTCCGCTGA	Endothelial_cells
GSM4506699_C2A_GACCTGGTCACTTCAT	T_cells
GSM4506699_C2A_GACGTGCTCAGTTAGC	Endothelial_cells
GSM4506699_C2A_GACGTTAGTCTGATCA	Endothelial_cells
GSM4506699_C2A_GAGCAGAAGAGAACAG	Endothelial_cells
GSM4506699_C2A_GAGTCCGGTAAATGTG	Endothelial_cells
GSM4506699_C2A_GATCGTACAGATGGCA	Endothelial_cells
GSM4506699_C2A_GATGAAACACCACCAG	Endothelial_cells
GSM4506699_C2A_GATGAGGCAAGTCTAC	Endothelial_cells
GSM4506699_C2A_GATTCAGAGACTTGAA	Endothelial_cells
GSM4506699_C2A_GCACATAAGGCTCATT	Endothelial_cells
GSM4506699_C2A_GCAGTTACATCTCCCA	T_cells
GSM4506699_C2A_GCATACACAAAGAATC	Endothelial_cells
GSM4506699_C2A_GCATGATAGGTGCACA	Endothelial_cells
GSM4506699_C2A_GCCTCTAGTCAGAATA	Endothelial_cells
GSM4506699_C2A_GCGACCACACGGTTTA	Endothelial_cells
GSM4506699_C2A_GCGAGAACAATCGGTT	Endothelial_cells
GSM4506699_C2A_GCGGGTTCAGTGAGTG	Endothelial_cells
GSM4506699_C2A_GCTCCTAGTCAGAATA	Endothelial_cells
GSM4506699_C2A_GCTGCAGAGCTACCGC	Endothelial_cells
GSM4506699_C2A_GCTGCAGCATCCCATC	Endothelial_cells
GSM4506699_C2A_GCTGCTTCACATGACT	Endothelial_cells
GSM4506699_C2A_GCTGCTTCAGGGTTAG	Endothelial_cells
GSM4506699_C2A_GGACAGATCCGCATCT	Endothelial_cells
GSM4506699_C2A_GGAGCAAAGCGATATA	Endothelial_cells
GSM4506699_C2A_GGAGCAACAACACGCC	Endothelial_cells
GSM4506699_C2A_GGATGTTGTCTCTCGT	Endothelial_cells
GSM4506699_C2A_GGCTGGTCAGCCACCA	Endothelial_cells
GSM4506699_C2A_GGGAGATGTAATCACC	Endothelial_cells
GSM4506699_C2A_GGGATGAAGGGCATGT	Endothelial_cells
GSM4506699_C2A_GGGTTGCGTCGAATCT	Endothelial_cells
GSM4506699_C2A_GGTGAAGAGCAGGCTA	Endothelial_cells
GSM4506699_C2A_GGTGAAGCATGTTCCC	Macrophage
GSM4506699_C2A_GTACTTTCATGTTGAC	Endothelial_cells
GSM4506699_C2A_GTCAAGTGTCGAGATG	Endothelial_cells
GSM4506699_C2A_GTCTTCGAGTTTGCGT	Endothelial_cells
GSM4506699_C2A_GTGAAGGTCGGCGCAT	Endothelial_cells
GSM4506699_C2A_GTGGGTCTCTTCAACT	Endothelial_cells
GSM4506699_C2A_GTTACAGCATCACGTA	Endothelial_cells
GSM4506699_C2A_TAAGCGTTCGGCATCG	Endothelial_cells
GSM4506699_C2A_TAAGTGCTCGCGGATC	Endothelial_cells
GSM4506699_C2A_TACACGAGTTGGACCC	Endothelial_cells
GSM4506699_C2A_TACGGTACAGACGCCT	Endothelial_cells
GSM4506699_C2A_TACGGTAGTCGTCTTC	Endothelial_cells
GSM4506699_C2A_TACTTGTGTTTCCACC	Endothelial_cells
GSM4506699_C2A_TAGACCAGTAACGACG	Endothelial_cells
GSM4506699_C2A_TAGCCGGTCCATGAAC	Endothelial_cells
GSM4506699_C2A_TAGTTGGTCTGCGACG	Endothelial_cells
GSM4506699_C2A_TATGCCCTCCTAGAAC	Endothelial_cells
GSM4506699_C2A_TATTACCTCTAACTTC	Endothelial_cells
GSM4506699_C2A_TCACAAGCACCGATAT	Endothelial_cells
GSM4506699_C2A_TCAGCTCTCAATCTCT	Endothelial_cells
GSM4506699_C2A_TCAGCTCTCGTAGGTT	Endothelial_cells
GSM4506699_C2A_TCAGGATGTCAAAGAT	Endothelial_cells
GSM4506699_C2A_TCATTTGGTCCTGCTT	Endothelial_cells
GSM4506699_C2A_TCCACACAGAATTGTG	Endothelial_cells
GSM4506699_C2A_TCCCGATAGGCGTACA	Endothelial_cells
GSM4506699_C2A_TCGAGGCGTTCCGGCA	Endothelial_cells
GSM4506699_C2A_TCGAGGCTCCATTCTA	Endothelial_cells
GSM4506699_C2A_TCGCGTTAGCGGCTTC	Endothelial_cells
GSM4506699_C2A_TCTCTAACATACGCCG	Endothelial_cells
GSM4506699_C2A_TCTTCGGCATGACATC	Monocyte
GSM4506699_C2A_TGACTAGGTTCACGGC	Endothelial_cells
GSM4506699_C2A_TGACTTTAGAGATGAG	Endothelial_cells
GSM4506699_C2A_TGACTTTTCTCGTTTA	Endothelial_cells
GSM4506699_C2A_TGATTTCAGCCACGCT	Endothelial_cells
GSM4506699_C2A_TGCCAAACATTACGAC	Endothelial_cells
GSM4506699_C2A_TGCCCTACAGGCTGAA	Endothelial_cells
GSM4506699_C2A_TGGGAAGTCCCAGGTG	Endothelial_cells
GSM4506699_C2A_TGGGAAGTCGTGACAT	Endothelial_cells
GSM4506699_C2A_TGGTTCCAGAGCTTCT	Endothelial_cells
GSM4506699_C2A_TGTGTTTGTCTAAACC	Endothelial_cells
GSM4506699_C2A_TTAACTCCATGATCCA	Endothelial_cells
GSM4506699_C2A_TTAGTTCAGTGCTGCC	Endothelial_cells
GSM4506699_C2A_TTCGAAGAGATCTGAA	Endothelial_cells
GSM4506699_C2A_TTCTCAAGTAGGCATG	Endothelial_cells
GSM4506699_C2A_TTGGAACAGTGTGAAT	Endothelial_cells
GSM4506699_C2A_TTGGCAAAGCGCCTTG	Endothelial_cells
GSM4506699_C2A_TTGTAGGGTGGAAAGA	Endothelial_cells
GSM4506699_C2A_TTTACTGAGTTGTCGT	Endothelial_cells
GSM4506699_C2A_TTTATGCAGCCATCGC	Endothelial_cells
GSM4506699_C2A_TTTATGCCATGTAGTC	Endothelial_cells
GSM4506699_C2A_TTTGCGCAGTTCGCAT	Endothelial_cells
GSM4506699_C2A_TTTGTCAGTTCCATGA	Endothelial_cells
GSM4506699_C2A_AAAGTAGGTCAACATC	T_cells
GSM4506699_C2A_AAATGCCAGACTTTCG	Tissue_stem_cells
GSM4506699_C2A_AACTCAGTCGCTTAGA	Tissue_stem_cells
GSM4506699_C2A_AAGGCAGCACGAGAGT	Tissue_stem_cells
GSM4506699_C2A_ACACCCTGTCAGATAA	Tissue_stem_cells
GSM4506699_C2A_ACACCCTTCGTTTGCC	Tissue_stem_cells
GSM4506699_C2A_ACACCGGGTGCAGGTA	Tissue_stem_cells
GSM4506699_C2A_ACAGCCGGTTCTGAAC	Fibroblasts
GSM4506699_C2A_ACATACGGTGCGCTTG	Fibroblasts
GSM4506699_C2A_ACCTTTAGTCAAAGAT	Fibroblasts
GSM4506699_C2A_ACGATACTCTAGAGTC	Macrophage
GSM4506699_C2A_ACGATGTAGAGGGCTT	Chondrocytes
GSM4506699_C2A_ACGCCAGCATCTATGG	Chondrocytes
GSM4506699_C2A_ACGGGCTGTACTTAGC	Tissue_stem_cells
GSM4506699_C2A_ACTGTCCGTGTTAAGA	Tissue_stem_cells
GSM4506699_C2A_ACTTGTTAGGACAGCT	Chondrocytes
GSM4506699_C2A_ACTTTCATCAACGAAA	Chondrocytes
GSM4506699_C2A_AGAGTGGTCATAACCG	Fibroblasts
GSM4506699_C2A_AGATCTGTCAAACCAC	Tissue_stem_cells
GSM4506699_C2A_AGATTGCGTACCCAAT	Tissue_stem_cells
GSM4506699_C2A_AGCCTAAGTGCCTTGG	Tissue_stem_cells
GSM4506699_C2A_AGCGTCGGTACCGAGA	Tissue_stem_cells
GSM4506699_C2A_AGGGATGCATTCGACA	Fibroblasts
GSM4506699_C2A_AGTGGGACATTGGCGC	Fibroblasts
GSM4506699_C2A_ATCCACCTCACGATGT	Fibroblasts
GSM4506699_C2A_ATGTGTGGTTCACGGC	Fibroblasts
GSM4506699_C2A_CAACCAAAGCCAGAAC	Tissue_stem_cells
GSM4506699_C2A_CAACCAACAGGTCGTC	Chondrocytes
GSM4506699_C2A_CACAAACGTCGCGAAA	Tissue_stem_cells
GSM4506699_C2A_CACCTTGTCCTCAATT	Chondrocytes
GSM4506699_C2A_CAGATCACAGGCTGAA	Tissue_stem_cells
GSM4506699_C2A_CAGGTGCGTGAGTGAC	Tissue_stem_cells
GSM4506699_C2A_CAGGTGCGTTTGACAC	Fibroblasts
GSM4506699_C2A_CAGGTGCTCCGCAAGC	Tissue_stem_cells
GSM4506699_C2A_CATATTCGTGTTTGGT	Chondrocytes
GSM4506699_C2A_CATCAAGAGACTTTCG	Tissue_stem_cells
GSM4506699_C2A_CATCAAGGTATAGGTA	Tissue_stem_cells
GSM4506699_C2A_CATGACATCAACGGGA	Tissue_stem_cells
GSM4506699_C2A_CCACTACAGTTGAGTA	Tissue_stem_cells
GSM4506699_C2A_CCATGTCGTGGTCCGT	Fibroblasts
GSM4506699_C2A_CCCAATCTCATTATCC	Tissue_stem_cells
GSM4506699_C2A_CCTACCATCTCAAGTG	T_cells
GSM4506699_C2A_CCTTTCTCACATTAGC	Chondrocytes
GSM4506699_C2A_CGAATGTAGCCACTAT	Tissue_stem_cells
GSM4506699_C2A_CGACCTTAGGGATACC	NK_cell
GSM4506699_C2A_CGAGCACGTGCTTCTC	Tissue_stem_cells
GSM4506699_C2A_CGATTGAAGGTTCCTA	Tissue_stem_cells
GSM4506699_C2A_CGATTGATCTCCAGGG	Tissue_stem_cells
GSM4506699_C2A_CGCTATCGTTCTGGTA	Chondrocytes
GSM4506699_C2A_CGGACACCAAACTGCT	T_cells
GSM4506699_C2A_CGTCACTTCCCAAGTA	Tissue_stem_cells
GSM4506699_C2A_CGTTCTGAGTAGCCGA	Tissue_stem_cells
GSM4506699_C2A_CGTTCTGTCCTGCTTG	Tissue_stem_cells
GSM4506699_C2A_CTAGTGAAGTCCGTAT	Smooth_muscle_cells
GSM4506699_C2A_CTCGTACTCAACGGGA	Chondrocytes
GSM4506699_C2A_CTCGTCAAGATGTCGG	Chondrocytes
GSM4506699_C2A_CTCTGGTTCAGCGACC	Tissue_stem_cells
GSM4506699_C2A_CTGATAGTCCGTAGTA	Tissue_stem_cells
GSM4506699_C2A_CTGCTGTCAATAACGA	Tissue_stem_cells
GSM4506699_C2A_CTTAACTCACAACGCC	Tissue_stem_cells
GSM4506699_C2A_CTTAACTTCCTCATTA	Chondrocytes
GSM4506699_C2A_CTTACCGCACAGGTTT	Chondrocytes
GSM4506699_C2A_GAACATCGTTCACGGC	Tissue_stem_cells
GSM4506699_C2A_GAAGCAGAGTACACCT	Fibroblasts
GSM4506699_C2A_GACAGAGCAGTATAAG	Tissue_stem_cells
GSM4506699_C2A_GACAGAGGTGAAAGAG	Fibroblasts
GSM4506699_C2A_GACTACATCAACACGT	Fibroblasts
GSM4506699_C2A_GAGTCCGCAATGGACG	Fibroblasts
GSM4506699_C2A_GCGACCAAGCCTCGTG	Fibroblasts
GSM4506699_C2A_GCGGGTTGTCCAAGTT	Chondrocytes
GSM4506699_C2A_GCTGGGTGTCGGGTCT	Chondrocytes
GSM4506699_C2A_GCTTGAAGTTCACGGC	Fibroblasts
GSM4506699_C2A_GGACATTCATGTCCTC	Tissue_stem_cells
GSM4506699_C2A_GGACGTCAGGATTCGG	Tissue_stem_cells
GSM4506699_C2A_GGATGTTCAGTGGAGT	Chondrocytes
GSM4506699_C2A_GGCGACTAGCGCTTAT	Chondrocytes
GSM4506699_C2A_GGGAATGCAAGCGCTC	Fibroblasts
GSM4506699_C2A_GGGACCTCAAGTTGTC	Tissue_stem_cells
GSM4506699_C2A_GTAACGTGTAAACCTC	Tissue_stem_cells
GSM4506699_C2A_GTAACTGTCTGATTCT	Chondrocytes
GSM4506699_C2A_GTACGTATCTTGTATC	Tissue_stem_cells
GSM4506699_C2A_GTCACGGGTGCGAAAC	Tissue_stem_cells
GSM4506699_C2A_GTGCATATCTTCTGGC	Chondrocytes
GSM4506699_C2A_TAAGAGAAGTCCAGGA	Chondrocytes
GSM4506699_C2A_TACTCGCGTCATGCAT	Smooth_muscle_cells
GSM4506699_C2A_TCAGGATAGTGGGATC	Tissue_stem_cells
GSM4506699_C2A_TCAGGTAGTAGAGCTG	Tissue_stem_cells
GSM4506699_C2A_TCATTTGGTGCTGTAT	Chondrocytes
GSM4506699_C2A_TCGTAGATCCAACCAA	Chondrocytes
GSM4506699_C2A_TCTGAGAAGCTAGTCT	Fibroblasts
GSM4506699_C2A_TGACAACTCAGATAAG	Fibroblasts
GSM4506699_C2A_TGATTTCTCAACCATG	Chondrocytes
GSM4506699_C2A_TGGCGCACAACGATCT	Chondrocytes
GSM4506699_C2A_TGTTCCGAGAACTCGG	Fibroblasts
GSM4506699_C2A_TTAGGACCATCTACGA	Tissue_stem_cells
GSM4506699_C2A_TTAGTTCAGCTCCCAG	Fibroblasts
GSM4506699_C2A_TTCTCCTAGGGAGTAA	Chondrocytes
GSM4506699_C2A_TTGAACGTCCTTGACC	Tissue_stem_cells
GSM4506699_C2A_TTGGAACGTTAAAGAC	Fibroblasts
GSM4506699_C2A_TTGTAGGCACACGCTG	Fibroblasts
GSM4506699_C2A_TTTGGTTTCTGCCCTA	Fibroblasts
GSM4506699_C2A_AAACCTGTCGCCAAAT	Epithelial_cells
GSM4506699_C2A_AAACGGGGTGCCTGTG	Epithelial_cells
GSM4506699_C2A_AAAGATGAGAATGTGT	Epithelial_cells
GSM4506699_C2A_AAAGCAACAAGCGTAG	Epithelial_cells
GSM4506699_C2A_AAAGCAAGTCGCATCG	Pro-B_cell_CD34+
GSM4506699_C2A_AAAGCAATCTGGCGTG	Epithelial_cells
GSM4506699_C2A_AAAGTAGCAAACCCAT	Epithelial_cells
GSM4506699_C2A_AAAGTAGGTCACACGC	Epithelial_cells
GSM4506699_C2A_AAAGTAGTCCAAACTG	Epithelial_cells
GSM4506699_C2A_AAATGCCTCACTCTTA	Epithelial_cells
GSM4506699_C2A_AAATGCCTCACTGGGC	Epithelial_cells
GSM4506699_C2A_AACCATGGTTAAGACA	Monocyte
GSM4506699_C2A_AACCGCGGTTTAGGAA	Epithelial_cells
GSM4506699_C2A_AACGTTGCACGGCGTT	T_cells
GSM4506699_C2A_AACGTTGCACGTGAGA	Epithelial_cells
GSM4506699_C2A_AACTCAGAGAGTAATC	Epithelial_cells
GSM4506699_C2A_AACTCAGTCTACCTGC	Epithelial_cells
GSM4506699_C2A_AACTCAGTCTTGCATT	Epithelial_cells
GSM4506699_C2A_AACTCCCGTACCGAGA	Macrophage
GSM4506699_C2A_AACTCTTAGGAATGGA	Epithelial_cells
GSM4506699_C2A_AACTCTTTCTATGTGG	Epithelial_cells
GSM4506699_C2A_AACTGGTAGAGTGAGA	Epithelial_cells
GSM4506699_C2A_AAGACCTAGCTAAGAT	Epithelial_cells
GSM4506699_C2A_AAGACCTAGGTGACCA	Epithelial_cells
GSM4506699_C2A_AAGCCGCCATGCCCGA	Epithelial_cells
GSM4506699_C2A_AAGGCAGAGACAGAGA	Epithelial_cells
GSM4506699_C2A_AAGGCAGAGTCCGTAT	Epithelial_cells
GSM4506699_C2A_AAGGTTCGTCTCTCGT	Epithelial_cells
GSM4506699_C2A_AAGGTTCTCATTGCCC	Epithelial_cells
GSM4506699_C2A_AAGTCTGCACGACGAA	Epithelial_cells
GSM4506699_C2A_AAGTCTGCACTTGGAT	Epithelial_cells
GSM4506699_C2A_AATCGGTGTGTTTGTG	Epithelial_cells
GSM4506699_C2A_ACACCAAGTCACTTCC	Epithelial_cells
GSM4506699_C2A_ACACCCTAGCTAACTC	Epithelial_cells
GSM4506699_C2A_ACACCCTAGGGTTCCC	Epithelial_cells
GSM4506699_C2A_ACACCCTGTTCGCGAC	Epithelial_cells
GSM4506699_C2A_ACACCGGGTACCGCTG	Epithelial_cells
GSM4506699_C2A_ACACTGAGTTGTCTTT	Epithelial_cells
GSM4506699_C2A_ACACTGATCCTTGACC	Epithelial_cells
GSM4506699_C2A_ACACTGATCTGCGGCA	Epithelial_cells
GSM4506699_C2A_ACAGCCGGTCGAAAGC	T_cells
GSM4506699_C2A_ACAGCCGTCTTGTTTG	Epithelial_cells
GSM4506699_C2A_ACAGCTAAGTGACTCT	Epithelial_cells
GSM4506699_C2A_ACAGCTATCGCAAGCC	Epithelial_cells
GSM4506699_C2A_ACATACGAGGATATAC	Epithelial_cells
GSM4506699_C2A_ACATACGGTCGAATCT	Epithelial_cells
GSM4506699_C2A_ACATACGGTTGCGCAC	Epithelial_cells
GSM4506699_C2A_ACATCAGTCTGTGCAA	Epithelial_cells
GSM4506699_C2A_ACATGGTAGGCATTGG	Epithelial_cells
GSM4506699_C2A_ACATGGTTCCGTAGTA	Epithelial_cells
GSM4506699_C2A_ACCAGTAAGACCTAGG	Epithelial_cells
GSM4506699_C2A_ACCAGTAGTTGGTTTG	Epithelial_cells
GSM4506699_C2A_ACCAGTATCGTTTGCC	Epithelial_cells
GSM4506699_C2A_ACCCACTCAGCTTAAC	Epithelial_cells
GSM4506699_C2A_ACCTTTACACCATGTA	Epithelial_cells
GSM4506699_C2A_ACCTTTAGTCCGTTAA	Epithelial_cells
GSM4506699_C2A_ACCTTTAGTTCGTTGA	Epithelial_cells
GSM4506699_C2A_ACGAGGAGTGCCTGCA	Epithelial_cells
GSM4506699_C2A_ACGCAGCTCGCAAACT	Epithelial_cells
GSM4506699_C2A_ACGCCAGCAGGATTGG	Epithelial_cells
GSM4506699_C2A_ACGGAGAAGCGTGTCC	Epithelial_cells
GSM4506699_C2A_ACGGCCAAGCCAGTTT	Epithelial_cells
GSM4506699_C2A_ACGGGTCAGGAATCGC	Monocyte
GSM4506699_C2A_ACGGGTCGTCGCTTTC	Epithelial_cells
GSM4506699_C2A_ACTATCTAGCTAGTGG	Macrophage
GSM4506699_C2A_ACTATCTGTTGATTGC	Epithelial_cells
GSM4506699_C2A_ACTATCTTCGCCATAA	Epithelial_cells
GSM4506699_C2A_ACTGAACTCTCGTTTA	Epithelial_cells
GSM4506699_C2A_ACTGAGTTCAATACCG	Epithelial_cells
GSM4506699_C2A_ACTGTCCGTGATAAGT	Epithelial_cells
GSM4506699_C2A_ACTGTCCGTTCCTCCA	Epithelial_cells
GSM4506699_C2A_ACTGTCCTCAATCTCT	Epithelial_cells
GSM4506699_C2A_ACTGTCCTCGTAGGAG	Epithelial_cells
GSM4506699_C2A_ACTGTCCTCTAAGCCA	Epithelial_cells
GSM4506699_C2A_ACTTACTGTTGAGGTG	Epithelial_cells
GSM4506699_C2A_ACTTTCATCAAAGTAG	Epithelial_cells
GSM4506699_C2A_ACTTTCATCGTACGGC	Epithelial_cells
GSM4506699_C2A_AGAATAGAGAGTGACC	Epithelial_cells
GSM4506699_C2A_AGAATAGCATCGGTTA	Epithelial_cells
GSM4506699_C2A_AGACGTTCACGAAACG	Epithelial_cells
GSM4506699_C2A_AGAGCGAAGCTGTTCA	Epithelial_cells
GSM4506699_C2A_AGAGCGACATCCGCGA	Epithelial_cells
GSM4506699_C2A_AGAGCGACATCTCGCT	Epithelial_cells
GSM4506699_C2A_AGAGCTTCAAAGGCGT	Epithelial_cells
GSM4506699_C2A_AGAGTGGAGGCATGTG	Epithelial_cells
GSM4506699_C2A_AGAGTGGCAATCACAC	Epithelial_cells
GSM4506699_C2A_AGATCTGAGTGCCATT	Epithelial_cells
GSM4506699_C2A_AGATCTGTCAGATAAG	Epithelial_cells
GSM4506699_C2A_AGATCTGTCAGGCGAA	Epithelial_cells
GSM4506699_C2A_AGATCTGTCTCGCTTG	Epithelial_cells
GSM4506699_C2A_AGCATACAGCTCCCAG	Epithelial_cells
GSM4506699_C2A_AGCGGTCGTAACGACG	Epithelial_cells
GSM4506699_C2A_AGCGGTCTCATAGCAC	Epithelial_cells
GSM4506699_C2A_AGCGTATAGGCTCTTA	Epithelial_cells
GSM4506699_C2A_AGCGTATTCCTTCAAT	Epithelial_cells
GSM4506699_C2A_AGCGTCGGTAGCGCTC	Epithelial_cells
GSM4506699_C2A_AGCTCCTCACATTTCT	Epithelial_cells
GSM4506699_C2A_AGCTCCTCACGGCTAC	Epithelial_cells
GSM4506699_C2A_AGCTCCTCAGTGGAGT	Epithelial_cells
GSM4506699_C2A_AGCTCCTGTATAGGTA	Epithelial_cells
GSM4506699_C2A_AGCTTGAAGATAGCAT	T_cells
GSM4506699_C2A_AGGCCACAGACCGGAT	NK_cell
GSM4506699_C2A_AGGCCACCAAGCCGTC	Epithelial_cells
GSM4506699_C2A_AGGCCACGTCTGGTCG	T_cells
GSM4506699_C2A_AGGCCACTCCTCCTAG	Epithelial_cells
GSM4506699_C2A_AGGCCGTTCCACGCAG	Epithelial_cells
GSM4506699_C2A_AGGCCGTTCTGATTCT	Epithelial_cells
GSM4506699_C2A_AGGGAGTAGCGTCAAG	Epithelial_cells
GSM4506699_C2A_AGGGAGTCAAATTGCC	Epithelial_cells
GSM4506699_C2A_AGGGATGCACGACGAA	Epithelial_cells
GSM4506699_C2A_AGGGATGGTCGCTTTC	T_cells
GSM4506699_C2A_AGGGATGTCGACCAGC	Epithelial_cells
GSM4506699_C2A_AGGTCATCACTTGGAT	Epithelial_cells
GSM4506699_C2A_AGGTCATTCGTGGGAA	Epithelial_cells
GSM4506699_C2A_AGGTCCGAGACAAGCC	Epithelial_cells
GSM4506699_C2A_AGTAGTCAGATGGCGT	Epithelial_cells
GSM4506699_C2A_AGTAGTCCACAGACAG	Epithelial_cells
GSM4506699_C2A_AGTCTTTAGAACTCGG	Epithelial_cells
GSM4506699_C2A_AGTCTTTCAGTATGCT	Epithelial_cells
GSM4506699_C2A_AGTGAGGCACCGCTAG	Epithelial_cells
GSM4506699_C2A_AGTGGGACAACGCACC	Epithelial_cells
GSM4506699_C2A_AGTGGGACAGCCAATT	Epithelial_cells
GSM4506699_C2A_AGTTGGTTCAACTCTT	Hepatocytes
GSM4506699_C2A_ATAACGCCACTTAACG	Epithelial_cells
GSM4506699_C2A_ATAAGAGAGCACCGTC	Epithelial_cells
GSM4506699_C2A_ATAGACCAGACACTAA	Epithelial_cells
GSM4506699_C2A_ATAGACCGTACGAAAT	T_cells
GSM4506699_C2A_ATAGACCGTCACACGC	Epithelial_cells
GSM4506699_C2A_ATCATCTCATTGGTAC	T_cells
GSM4506699_C2A_ATCATGGAGGGTCTCC	T_cells
GSM4506699_C2A_ATCATGGGTAAGAGAG	Epithelial_cells
GSM4506699_C2A_ATCATGGTCAACTCTT	Epithelial_cells
GSM4506699_C2A_ATCCACCAGATGGCGT	Epithelial_cells
GSM4506699_C2A_ATCCACCAGTGTGGCA	Epithelial_cells
GSM4506699_C2A_ATCCACCCAAGTACCT	Epithelial_cells
GSM4506699_C2A_ATCCACCGTTAGGGTG	Epithelial_cells
GSM4506699_C2A_ATCCGAAGTACAGCAG	Epithelial_cells
GSM4506699_C2A_ATCCGAATCGTTTATC	Epithelial_cells
GSM4506699_C2A_ATCTACTGTCGCTTTC	Epithelial_cells
GSM4506699_C2A_ATCTACTTCACTCCTG	Epithelial_cells
GSM4506699_C2A_ATCTACTTCGGTTAAC	Epithelial_cells
GSM4506699_C2A_ATGAGGGCACACCGAC	Epithelial_cells
GSM4506699_C2A_ATGAGGGTCTGCCCTA	Epithelial_cells
GSM4506699_C2A_ATGCGATCAAGTCTAC	T_cells
GSM4506699_C2A_ATGGGAGTCACAAACC	Epithelial_cells
GSM4506699_C2A_ATGTGTGCATGTAAGA	Epithelial_cells
GSM4506699_C2A_ATTACTCAGTGGACGT	T_cells
GSM4506699_C2A_ATTACTCCATGCTAGT	Pro-B_cell_CD34+
GSM4506699_C2A_ATTATCCGTGACAAAT	Epithelial_cells
GSM4506699_C2A_ATTGGACCAGCCTTGG	Epithelial_cells
GSM4506699_C2A_ATTGGACGTGCGATAG	Epithelial_cells
GSM4506699_C2A_ATTGGACTCAAGCCTA	T_cells
GSM4506699_C2A_ATTGGTGAGTTAGCGG	Epithelial_cells
GSM4506699_C2A_ATTGGTGCACCAGTTA	Epithelial_cells
GSM4506699_C2A_ATTGGTGGTGCCTGCA	Epithelial_cells
GSM4506699_C2A_ATTGGTGTCCTAGTGA	Epithelial_cells
GSM4506699_C2A_ATTTCTGAGCTACCGC	Epithelial_cells
GSM4506699_C2A_ATTTCTGTCGTTACAG	Epithelial_cells
GSM4506699_C2A_CAACTAGAGCCGATTT	Epithelial_cells
GSM4506699_C2A_CAAGAAACAAGTCTAC	Epithelial_cells
GSM4506699_C2A_CAAGATCAGCAGATCG	Epithelial_cells
GSM4506699_C2A_CAAGGCCCAGGGCATA	Epithelial_cells
GSM4506699_C2A_CAAGTTGCACCCATTC	Epithelial_cells
GSM4506699_C2A_CAAGTTGCATTATCTC	Epithelial_cells
GSM4506699_C2A_CACAAACAGTGGACGT	Epithelial_cells
GSM4506699_C2A_CACACAAAGCTCCTCT	Epithelial_cells
GSM4506699_C2A_CACACAAGTTCAGCGC	Epithelial_cells
GSM4506699_C2A_CACACTCAGTACGTTC	Epithelial_cells
GSM4506699_C2A_CACACTCTCCCACTTG	Epithelial_cells
GSM4506699_C2A_CACAGGCCACGAAATA	Epithelial_cells
GSM4506699_C2A_CACAGTAGTCAGGACA	Epithelial_cells
GSM4506699_C2A_CACATAGAGCGATCCC	Epithelial_cells
GSM4506699_C2A_CACATAGGTGTTTGGT	Epithelial_cells
GSM4506699_C2A_CACATAGTCCGTAGTA	Epithelial_cells
GSM4506699_C2A_CACCAGGGTCCGCTGA	Epithelial_cells
GSM4506699_C2A_CACCTTGCACAGACTT	Epithelial_cells
GSM4506699_C2A_CAGAATCGTCCTAGCG	Epithelial_cells
GSM4506699_C2A_CAGAGAGCAGCTGTAT	T_cells
GSM4506699_C2A_CAGAGAGCATTCACTT	T_cells
GSM4506699_C2A_CAGATCAAGAAGGCCT	Epithelial_cells
GSM4506699_C2A_CAGCAGCGTCGTTGTA	Epithelial_cells
GSM4506699_C2A_CAGCGACGTCACCTAA	Epithelial_cells
GSM4506699_C2A_CAGCGACTCCAGAAGG	Epithelial_cells
GSM4506699_C2A_CAGCTAAGTATTCTCT	Epithelial_cells
GSM4506699_C2A_CAGCTGGCAAGTCATC	Epithelial_cells
GSM4506699_C2A_CAGGTGCTCGATGAGG	Epithelial_cells
GSM4506699_C2A_CAGTAACAGCCACTAT	Epithelial_cells
GSM4506699_C2A_CAGTAACCAAGGACAC	Epithelial_cells
GSM4506699_C2A_CATATGGGTCGATTGT	Epithelial_cells
GSM4506699_C2A_CATATTCAGAAACCGC	NK_cell
GSM4506699_C2A_CATATTCCATACTACG	Epithelial_cells
GSM4506699_C2A_CATATTCGTATAGGTA	Epithelial_cells
GSM4506699_C2A_CATATTCTCCACTGGG	Epithelial_cells
GSM4506699_C2A_CATATTCTCTCACATT	Epithelial_cells
GSM4506699_C2A_CATCAAGGTAAGAGGA	Epithelial_cells
GSM4506699_C2A_CATCAAGTCATATCGG	Epithelial_cells
GSM4506699_C2A_CATCCACCACAGATTC	Epithelial_cells
GSM4506699_C2A_CATCGAAAGGTGCTAG	Epithelial_cells
GSM4506699_C2A_CATCGGGAGCGTTCCG	Epithelial_cells
GSM4506699_C2A_CATCGGGCACCGTTGG	Epithelial_cells
GSM4506699_C2A_CATCGGGGTGGCCCTA	Epithelial_cells
GSM4506699_C2A_CATGACAGTGCAACTT	Epithelial_cells
GSM4506699_C2A_CATGCCTCACATCCGG	Epithelial_cells
GSM4506699_C2A_CATGCCTCAGCTGTAT	Epithelial_cells
GSM4506699_C2A_CATTATCAGACACGAC	Epithelial_cells
GSM4506699_C2A_CATTATCCATCTGGTA	Epithelial_cells
GSM4506699_C2A_CATTCGCTCAGAAATG	Epithelial_cells
GSM4506699_C2A_CCACCTAAGCCATCGC	T_cells
GSM4506699_C2A_CCACCTATCTAACCGA	Epithelial_cells
GSM4506699_C2A_CCACGGAGTATGCTTG	Epithelial_cells
GSM4506699_C2A_CCACGGAGTCCGTTAA	T_cells
GSM4506699_C2A_CCACGGATCACAAACC	Epithelial_cells
GSM4506699_C2A_CCACTACAGGTGACCA	Epithelial_cells
GSM4506699_C2A_CCAGCGAGTTATCCGA	Epithelial_cells
GSM4506699_C2A_CCAGCGAGTTCGCTAA	Epithelial_cells
GSM4506699_C2A_CCATGTCTCGGCCGAT	Monocyte
GSM4506699_C2A_CCATTCGAGCCACGCT	Epithelial_cells
GSM4506699_C2A_CCCAATCGTCCCTACT	Epithelial_cells
GSM4506699_C2A_CCCAGTTCAAACTGTC	Epithelial_cells
GSM4506699_C2A_CCCATACCATTATCTC	Epithelial_cells
GSM4506699_C2A_CCCATACTCCGCATCT	Epithelial_cells
GSM4506699_C2A_CCCATACTCGTAGATC	Epithelial_cells
GSM4506699_C2A_CCCTCCTAGAGTGAGA	Epithelial_cells
GSM4506699_C2A_CCCTCCTAGTCTCAAC	Epithelial_cells
GSM4506699_C2A_CCCTCCTCATCGATGT	Epithelial_cells
GSM4506699_C2A_CCCTCCTTCCGCAGTG	Epithelial_cells
GSM4506699_C2A_CCGGGATTCTTCGGTC	Epithelial_cells
GSM4506699_C2A_CCGGTAGCACGCGAAA	Epithelial_cells
GSM4506699_C2A_CCGGTAGGTGATGCCC	Epithelial_cells
GSM4506699_C2A_CCGGTAGGTTTGTGTG	Epithelial_cells
GSM4506699_C2A_CCGTACTCAGGCTCAC	T_cells
GSM4506699_C2A_CCGTGGAAGAGTGAGA	Epithelial_cells
GSM4506699_C2A_CCGTTCAAGAAGGTGA	Epithelial_cells
GSM4506699_C2A_CCGTTCATCCACGAAT	Epithelial_cells
GSM4506699_C2A_CCGTTCATCTGCCAGG	Epithelial_cells
GSM4506699_C2A_CCTAAAGAGCGATGAC	Epithelial_cells
GSM4506699_C2A_CCTAAAGAGTGGTCCC	Epithelial_cells
GSM4506699_C2A_CCTACACAGTAAGTAC	Epithelial_cells
GSM4506699_C2A_CCTACACCACGGCGTT	Epithelial_cells
GSM4506699_C2A_CCTACACTCAAACAAG	T_cells
GSM4506699_C2A_CCTACACTCTGGAGCC	Epithelial_cells
GSM4506699_C2A_CCTACCAAGTGTACGG	Epithelial_cells
GSM4506699_C2A_CCTAGCTGTCACCCAG	Epithelial_cells
GSM4506699_C2A_CCTATTACATGCAACT	Epithelial_cells
GSM4506699_C2A_CCTATTAGTGACTACT	Epithelial_cells
GSM4506699_C2A_CCTCAGTCAGTAAGAT	Epithelial_cells
GSM4506699_C2A_CCTCAGTTCAAGATCC	Epithelial_cells
GSM4506699_C2A_CCTCTGACAAGGACAC	Epithelial_cells
GSM4506699_C2A_CCTCTGACAGCATACT	Epithelial_cells
GSM4506699_C2A_CCTCTGAGTGTTCTTT	Epithelial_cells
GSM4506699_C2A_CCTCTGAGTTTGACAC	Epithelial_cells
GSM4506699_C2A_CCTTACGAGATCTGCT	Epithelial_cells
GSM4506699_C2A_CCTTACGAGCCCAATT	Epithelial_cells
GSM4506699_C2A_CCTTCGATCGAGGTAG	Monocyte
GSM4506699_C2A_CCTTTCTCACTAGTAC	Epithelial_cells
GSM4506699_C2A_CCTTTCTGTAACGTTC	Epithelial_cells
GSM4506699_C2A_CGAATGTAGAGCTATA	Epithelial_cells
GSM4506699_C2A_CGAATGTTCAGGCCCA	Epithelial_cells
GSM4506699_C2A_CGACTTCCACTAGTAC	Epithelial_cells
GSM4506699_C2A_CGAGAAGTCTACTTAC	Epithelial_cells
GSM4506699_C2A_CGAGCCAAGTGAACGC	Epithelial_cells
GSM4506699_C2A_CGAGCCACATCTGGTA	Epithelial_cells
GSM4506699_C2A_CGATCGGTCACCCTCA	Epithelial_cells
GSM4506699_C2A_CGATGGCGTTGCCTCT	Epithelial_cells
GSM4506699_C2A_CGCGGTAAGCCCAATT	Monocyte
GSM4506699_C2A_CGCGGTACATTTGCTT	Epithelial_cells
GSM4506699_C2A_CGCGGTAGTCTAGGTT	Epithelial_cells
GSM4506699_C2A_CGCTATCTCAGAGCTT	T_cells
GSM4506699_C2A_CGCTGGAGTCCAGTGC	Epithelial_cells
GSM4506699_C2A_CGCTTCATCGGATGTT	Epithelial_cells
GSM4506699_C2A_CGGACACAGAGATGAG	T_cells
GSM4506699_C2A_CGGACACAGCCAACAG	Epithelial_cells
GSM4506699_C2A_CGGACACGTAATAGCA	Epithelial_cells
GSM4506699_C2A_CGGACACTCTTCCTTC	Epithelial_cells
GSM4506699_C2A_CGGACACTCTTTCCTC	Epithelial_cells
GSM4506699_C2A_CGGACGTGTCCGAATT	Epithelial_cells
GSM4506699_C2A_CGGACGTGTCGGCTCA	Epithelial_cells
GSM4506699_C2A_CGGACTGAGTCGATAA	Epithelial_cells
GSM4506699_C2A_CGGACTGGTCCGAACC	Epithelial_cells
GSM4506699_C2A_CGGAGCTTCCATGAGT	Epithelial_cells
GSM4506699_C2A_CGGAGTCCACCAGCAC	Epithelial_cells
GSM4506699_C2A_CGGAGTCCACCGATAT	Epithelial_cells
GSM4506699_C2A_CGGAGTCCACTTCTGC	Epithelial_cells
GSM4506699_C2A_CGGAGTCGTCGGCTCA	Epithelial_cells
GSM4506699_C2A_CGGAGTCGTGAGTATA	Epithelial_cells
GSM4506699_C2A_CGGCTAGCAAAGAATC	Epithelial_cells
GSM4506699_C2A_CGGGTCAAGACAGACC	Epithelial_cells
GSM4506699_C2A_CGGTTAAAGAATCTCC	T_cells
GSM4506699_C2A_CGTAGCGAGATGTGGC	Epithelial_cells
GSM4506699_C2A_CGTAGCGGTACCAGTT	Epithelial_cells
GSM4506699_C2A_CGTAGGCGTACAGTGG	Pre-B_cell_CD34-
GSM4506699_C2A_CGTAGGCGTCGGGTCT	Epithelial_cells
GSM4506699_C2A_CGTCACTTCTCCGGTT	Epithelial_cells
GSM4506699_C2A_CGTCAGGGTCAATGTC	Epithelial_cells
GSM4506699_C2A_CGTCTACTCAACTCTT	Epithelial_cells
GSM4506699_C2A_CGTGAGCCAACTTGAC	T_cells
GSM4506699_C2A_CGTGTCTGTCAATACC	Epithelial_cells
GSM4506699_C2A_CGTTAGAAGAGCCTAG	Epithelial_cells
GSM4506699_C2A_CGTTAGACAGGAACGT	Epithelial_cells
GSM4506699_C2A_CGTTAGAGTGGTCTCG	Epithelial_cells
GSM4506699_C2A_CGTTAGAGTTGAGGTG	Epithelial_cells
GSM4506699_C2A_CGTTCTGCAGGTGGAT	Epithelial_cells
GSM4506699_C2A_CGTTGGGTCTCAACTT	Epithelial_cells
GSM4506699_C2A_CTAACTTAGGCCATAG	Epithelial_cells
GSM4506699_C2A_CTAACTTGTCCAAGTT	Epithelial_cells
GSM4506699_C2A_CTAAGACCAGTTCCCT	Epithelial_cells
GSM4506699_C2A_CTAATGGGTTGTGGAG	Epithelial_cells
GSM4506699_C2A_CTACATTCAGCGTAAG	Epithelial_cells
GSM4506699_C2A_CTACATTTCCGGCACA	Epithelial_cells
GSM4506699_C2A_CTACCCAAGGAGTTGC	Epithelial_cells
GSM4506699_C2A_CTACCCACATATACCG	Epithelial_cells
GSM4506699_C2A_CTACCCAGTAATCGTC	Epithelial_cells
GSM4506699_C2A_CTACGTCTCGGAGGTA	Epithelial_cells
GSM4506699_C2A_CTAGCCTTCTCTGCTG	Epithelial_cells
GSM4506699_C2A_CTAGTGAAGGACATTA	Epithelial_cells
GSM4506699_C2A_CTAGTGATCACATACG	Epithelial_cells
GSM4506699_C2A_CTCACACCAAAGGTGC	Epithelial_cells
GSM4506699_C2A_CTCACACTCGTGACAT	Epithelial_cells
GSM4506699_C2A_CTCACACTCTCGCTTG	Epithelial_cells
GSM4506699_C2A_CTCAGAACAAAGGAAG	Epithelial_cells
GSM4506699_C2A_CTCAGAAGTAAGGATT	Epithelial_cells
GSM4506699_C2A_CTCAGAAGTCTAGGTT	Epithelial_cells
GSM4506699_C2A_CTCAGAATCACTGGGC	Epithelial_cells
GSM4506699_C2A_CTCCTAGTCCCTCAGT	NK_cell
GSM4506699_C2A_CTCGAAACAACCGCCA	Epithelial_cells
GSM4506699_C2A_CTCGAAAGTAGCGTGA	DC
GSM4506699_C2A_CTCGAGGGTTCGAATC	T_cells
GSM4506699_C2A_CTCGGAGCAGCTGCTG	Epithelial_cells
GSM4506699_C2A_CTCGGAGGTACAGCAG	Epithelial_cells
GSM4506699_C2A_CTCGGGAAGCTACCTA	Epithelial_cells
GSM4506699_C2A_CTCGGGACATGCCTAA	Epithelial_cells
GSM4506699_C2A_CTCGGGAGTCGCGAAA	Epithelial_cells
GSM4506699_C2A_CTCGGGAGTTTGACAC	Epithelial_cells
GSM4506699_C2A_CTCGTACGTCCGAATT	Epithelial_cells
GSM4506699_C2A_CTCGTCAAGAGTACCG	Epithelial_cells
GSM4506699_C2A_CTCTAATGTCAGGACA	Epithelial_cells
GSM4506699_C2A_CTCTAATTCCCTAACC	Epithelial_cells
GSM4506699_C2A_CTCTGGTAGATGGCGT	Epithelial_cells
GSM4506699_C2A_CTCTGGTGTCCGAAGA	Epithelial_cells
GSM4506699_C2A_CTGAAACCACATGTGT	Epithelial_cells
GSM4506699_C2A_CTGAAGTAGGAGTACC	Epithelial_cells
GSM4506699_C2A_CTGATAGAGATTACCC	Epithelial_cells
GSM4506699_C2A_CTGATAGAGTAGGTGC	Epithelial_cells
GSM4506699_C2A_CTGATCCCAAGAGTCG	Epithelial_cells
GSM4506699_C2A_CTGATCCGTGATGTCT	Epithelial_cells
GSM4506699_C2A_CTGCCTACATGCCCGA	Epithelial_cells
GSM4506699_C2A_CTGCTGTGTCGAATCT	Monocyte
GSM4506699_C2A_CTGCTGTGTTGTTTGG	Epithelial_cells
GSM4506699_C2A_CTGCTGTTCTTTACAC	Epithelial_cells
GSM4506699_C2A_CTGGTCTCAGGGATTG	T_cells
GSM4506699_C2A_CTGGTCTTCTGAAAGA	Epithelial_cells
GSM4506699_C2A_CTGTGCTAGGCCATAG	Epithelial_cells
GSM4506699_C2A_CTGTGCTGTCTCATCC	Epithelial_cells
GSM4506699_C2A_CTGTGCTTCGGATGGA	Epithelial_cells
GSM4506699_C2A_CTTAACTAGGTACTCT	Epithelial_cells
GSM4506699_C2A_CTTAACTCACAAGCCC	Epithelial_cells
GSM4506699_C2A_CTTACCGTCTGTTTGT	Epithelial_cells
GSM4506699_C2A_CTTAGGAGTGATGTGG	T_cells
GSM4506699_C2A_CTTAGGATCATCTGCC	Epithelial_cells
GSM4506699_C2A_CTTAGGATCTCGAGTA	Epithelial_cells
GSM4506699_C2A_CTTAGGATCTTGCAAG	Epithelial_cells
GSM4506699_C2A_CTTCTCTGTCCAAGTT	Epithelial_cells
GSM4506699_C2A_CTTGGCTGTTATCACG	Epithelial_cells
GSM4506699_C2A_CTTGGCTTCTCGGACG	Epithelial_cells
GSM4506699_C2A_CTTTGCGAGAATCTCC	Epithelial_cells
GSM4506699_C2A_CTTTGCGAGCCCTAAT	Epithelial_cells
GSM4506699_C2A_GAAACTCTCTGGCGAC	Epithelial_cells
GSM4506699_C2A_GAAATGAAGGACAGAA	Epithelial_cells
GSM4506699_C2A_GAAATGAGTGTTGAGG	Epithelial_cells
GSM4506699_C2A_GAAATGATCCGTTGTC	Epithelial_cells
GSM4506699_C2A_GAAGCAGCAAGGTTTC	Epithelial_cells
GSM4506699_C2A_GAATAAGCAGTGGGAT	Epithelial_cells
GSM4506699_C2A_GAATAAGCATCGGACC	Epithelial_cells
GSM4506699_C2A_GAATGAACAATAACGA	Epithelial_cells
GSM4506699_C2A_GACAGAGAGTGTTGAA	Epithelial_cells
GSM4506699_C2A_GACCAATAGGACACCA	Epithelial_cells
GSM4506699_C2A_GACCAATGTTGACGTT	Epithelial_cells
GSM4506699_C2A_GACCAATTCTTTAGTC	Epithelial_cells
GSM4506699_C2A_GACCTGGTCTCCGGTT	Epithelial_cells
GSM4506699_C2A_GACGCGTGTCTAAACC	Epithelial_cells
GSM4506699_C2A_GACGGCTAGTTACGGG	Epithelial_cells
GSM4506699_C2A_GACGGCTGTTCATGGT	Epithelial_cells
GSM4506699_C2A_GACGTGCTCTTCCTTC	Epithelial_cells
GSM4506699_C2A_GACGTTATCCCTCAGT	Epithelial_cells
GSM4506699_C2A_GACTAACAGGACATTA	Epithelial_cells
GSM4506699_C2A_GACTAACGTGTGTGCC	Epithelial_cells
GSM4506699_C2A_GACTACAGTAGAAGGA	Epithelial_cells
GSM4506699_C2A_GACTGCGAGTCATGCT	Epithelial_cells
GSM4506699_C2A_GAGCAGACACGGCTAC	Epithelial_cells
GSM4506699_C2A_GAGGTGATCCCAAGAT	Epithelial_cells
GSM4506699_C2A_GAGTCCGAGGCAGGTT	Epithelial_cells
GSM4506699_C2A_GAGTCCGGTTCAGACT	Epithelial_cells
GSM4506699_C2A_GATCAGTAGTACGTAA	Macrophage
GSM4506699_C2A_GATCAGTCACGTCAGC	Epithelial_cells
GSM4506699_C2A_GATCGATAGAGTAAGG	Epithelial_cells
GSM4506699_C2A_GATCGATGTCCCTTGT	Epithelial_cells
GSM4506699_C2A_GATCGCGAGCAATATG	Epithelial_cells
GSM4506699_C2A_GATGAAACATGATCCA	Epithelial_cells
GSM4506699_C2A_GATGAGGCAGTTCATG	Epithelial_cells
GSM4506699_C2A_GATGAGGGTGAACCTT	Epithelial_cells
GSM4506699_C2A_GATGAGGTCACATAGC	Epithelial_cells
GSM4506699_C2A_GATGAGGTCGGATGGA	Macrophage
GSM4506699_C2A_GATGAGGTCTCTTATG	Endothelial_cells
GSM4506699_C2A_GATGCTAAGGGATACC	Epithelial_cells
GSM4506699_C2A_GATGCTAAGTTCCACA	Epithelial_cells
GSM4506699_C2A_GATGCTATCAATCACG	Epithelial_cells
GSM4506699_C2A_GATTCAGTCAGCGACC	Epithelial_cells
GSM4506699_C2A_GATTCAGTCTGTCCGT	Epithelial_cells
GSM4506699_C2A_GCAAACTGTCTAGTCA	Epithelial_cells
GSM4506699_C2A_GCAAACTTCACATGCA	iPS_cells
GSM4506699_C2A_GCAATCATCCTGCTTG	Epithelial_cells
GSM4506699_C2A_GCACATAAGCCGTCGT	Epithelial_cells
GSM4506699_C2A_GCACATAGTTCAGGCC	Epithelial_cells
GSM4506699_C2A_GCACTCTAGTCCATAC	Epithelial_cells
GSM4506699_C2A_GCACTCTGTCAGGACA	Epithelial_cells
GSM4506699_C2A_GCAGCCAAGTTCGATC	Epithelial_cells
GSM4506699_C2A_GCAGCCACATCCAACA	Epithelial_cells
GSM4506699_C2A_GCAGTTAAGTAGTGCG	Epithelial_cells
GSM4506699_C2A_GCAGTTATCAAACCGT	Macrophage
GSM4506699_C2A_GCATACAAGAGTCTGG	Epithelial_cells
GSM4506699_C2A_GCATACAAGATCGGGT	Epithelial_cells
GSM4506699_C2A_GCATACAAGGTGCAAC	Epithelial_cells
GSM4506699_C2A_GCATACACAAGCTGGA	Epithelial_cells
GSM4506699_C2A_GCATGCGCACGAGGTA	Epithelial_cells
GSM4506699_C2A_GCGAGAAAGAAACGAG	Epithelial_cells
GSM4506699_C2A_GCGAGAACACGTAAGG	Epithelial_cells
GSM4506699_C2A_GCGAGAAGTGCATCTA	Epithelial_cells
GSM4506699_C2A_GCGAGAATCTCGTATT	Epithelial_cells
GSM4506699_C2A_GCGAGAATCTGCAGTA	Epithelial_cells
GSM4506699_C2A_GCGCAACAGAAACCTA	Epithelial_cells
GSM4506699_C2A_GCGCAACAGTGGCACA	Epithelial_cells
GSM4506699_C2A_GCGCAGTAGGGTGTGT	T_cells
GSM4506699_C2A_GCGCCAAAGCTAGCCC	T_cells
GSM4506699_C2A_GCGCGATCATCGGTTA	Epithelial_cells
GSM4506699_C2A_GCGCGATGTCTGGAGA	Epithelial_cells
GSM4506699_C2A_GCGCGATTCACTCCTG	Epithelial_cells
GSM4506699_C2A_GCGCGATTCTCCCTGA	Epithelial_cells
GSM4506699_C2A_GCGGGTTAGAGTGACC	Epithelial_cells
GSM4506699_C2A_GCGGGTTTCTTGTATC	Epithelial_cells
GSM4506699_C2A_GCTCCTAAGGCATTGG	Epithelial_cells
GSM4506699_C2A_GCTCCTAAGTAGATGT	Epithelial_cells
GSM4506699_C2A_GCTCCTACATGCAATC	Epithelial_cells
GSM4506699_C2A_GCTCCTAGTTGGGACA	Epithelial_cells
GSM4506699_C2A_GCTCCTATCGAGCCCA	Epithelial_cells
GSM4506699_C2A_GCTCTGTGTACCAGTT	Epithelial_cells
GSM4506699_C2A_GCTGCAGAGCACCGTC	Epithelial_cells
GSM4506699_C2A_GCTGCAGTCACAACGT	Epithelial_cells
GSM4506699_C2A_GCTGCAGTCCCATTAT	Epithelial_cells
GSM4506699_C2A_GCTGCGAAGATCCCAT	Epithelial_cells
GSM4506699_C2A_GCTGCGACACATGTGT	Epithelial_cells
GSM4506699_C2A_GCTGCGATCCGATATG	Epithelial_cells
GSM4506699_C2A_GCTGCTTCATGACGGA	Epithelial_cells
GSM4506699_C2A_GCTGGGTGTACAGCAG	Epithelial_cells
GSM4506699_C2A_GCTGGGTGTCCGAATT	Epithelial_cells
GSM4506699_C2A_GCTTCCATCTCCTATA	Epithelial_cells
GSM4506699_C2A_GCTTGAACAGTATCTG	Epithelial_cells
GSM4506699_C2A_GCTTGAAGTACAGTTC	DC
GSM4506699_C2A_GCTTGAAGTCTTGCGG	Epithelial_cells
GSM4506699_C2A_GGAAAGCTCCATGCTC	Epithelial_cells
GSM4506699_C2A_GGAAAGCTCCCTTGCA	Epithelial_cells
GSM4506699_C2A_GGAACTTGTTTAGGAA	Epithelial_cells
GSM4506699_C2A_GGAATAAAGTGGTCCC	Epithelial_cells
GSM4506699_C2A_GGACAGATCGCTTAGA	Epithelial_cells
GSM4506699_C2A_GGACGTCAGCTAAGAT	Epithelial_cells
GSM4506699_C2A_GGATTACAGACAGACC	Epithelial_cells
GSM4506699_C2A_GGATTACAGTCGTACT	Epithelial_cells
GSM4506699_C2A_GGCAATTTCGCAGGCT	Macrophage
GSM4506699_C2A_GGCAATTTCTACCTGC	Epithelial_cells
GSM4506699_C2A_GGCAATTTCTGAAAGA	Epithelial_cells
GSM4506699_C2A_GGCCGATTCCATGCTC	Epithelial_cells
GSM4506699_C2A_GGCGACTAGGCAGTCA	Epithelial_cells
GSM4506699_C2A_GGCGACTGTCTAGTCA	Epithelial_cells
GSM4506699_C2A_GGCGACTGTTATGTGC	Epithelial_cells
GSM4506699_C2A_GGCGACTTCATAAAGG	B_cell
GSM4506699_C2A_GGCGACTTCTCTAGGA	Epithelial_cells
GSM4506699_C2A_GGCTCGACAAGCTGAG	Epithelial_cells
GSM4506699_C2A_GGCTCGAGTCAAGCGA	Epithelial_cells
GSM4506699_C2A_GGCTCGATCGGGAGTA	DC
GSM4506699_C2A_GGCTGGTAGCTCCCAG	Epithelial_cells
GSM4506699_C2A_GGCTGGTCAGTATGCT	Epithelial_cells
GSM4506699_C2A_GGGAATGCAACTTGAC	Epithelial_cells
GSM4506699_C2A_GGGAATGTCAATCTCT	Epithelial_cells
GSM4506699_C2A_GGGACCTAGGTGATAT	Epithelial_cells
GSM4506699_C2A_GGGACCTTCTCTGTCG	Epithelial_cells
GSM4506699_C2A_GGGAGATAGTTAACGA	Epithelial_cells
GSM4506699_C2A_GGGAGATCATGCATGT	Epithelial_cells
GSM4506699_C2A_GGGAGATTCAAGATCC	Epithelial_cells
GSM4506699_C2A_GGGATGATCCATGCTC	Epithelial_cells
GSM4506699_C2A_GGGCACTAGATACACA	Epithelial_cells
GSM4506699_C2A_GGGCATCCAGACTCGC	Epithelial_cells
GSM4506699_C2A_GGGTCTGTCCAATGGT	Epithelial_cells
GSM4506699_C2A_GGGTTGCAGGCTCATT	Macrophage
GSM4506699_C2A_GGGTTGCGTTATCGGT	Epithelial_cells
GSM4506699_C2A_GGGTTGCGTTCTGGTA	Epithelial_cells
GSM4506699_C2A_GGTATTGCAAATACAG	Epithelial_cells
GSM4506699_C2A_GGTGCGTGTGTGAAAT	Epithelial_cells
GSM4506699_C2A_GGTGTTAAGGCCCGTT	Epithelial_cells
GSM4506699_C2A_GTAACGTAGATCCCAT	Epithelial_cells
GSM4506699_C2A_GTAACGTCACTAAGTC	Epithelial_cells
GSM4506699_C2A_GTAACGTTCAACCATG	Macrophage
GSM4506699_C2A_GTAACTGCAAGAGGCT	Epithelial_cells
GSM4506699_C2A_GTAACTGGTGTGAAAT	Epithelial_cells
GSM4506699_C2A_GTAACTGTCTGTCTAT	Epithelial_cells
GSM4506699_C2A_GTACGTACAGACAAAT	Epithelial_cells
GSM4506699_C2A_GTACTCCAGACATAAC	Epithelial_cells
GSM4506699_C2A_GTACTCCCAATCGAAA	Epithelial_cells
GSM4506699_C2A_GTAGGCCCACCAGGCT	Epithelial_cells
GSM4506699_C2A_GTAGTCAAGACAAGCC	Epithelial_cells
GSM4506699_C2A_GTAGTCAGTCGAATCT	Epithelial_cells
GSM4506699_C2A_GTATTCTCAATTCCTT	Epithelial_cells
GSM4506699_C2A_GTATTCTGTCAACTGT	T_cells
GSM4506699_C2A_GTATTCTTCGCGCCAA	Epithelial_cells
GSM4506699_C2A_GTCAAGTTCTCGTTTA	Epithelial_cells
GSM4506699_C2A_GTCACAATCTGGGCCA	Epithelial_cells
GSM4506699_C2A_GTCATTTCAGATCTGT	Epithelial_cells
GSM4506699_C2A_GTCATTTGTTGTACAC	Epithelial_cells
GSM4506699_C2A_GTCCTCACAAAGGCGT	Monocyte
GSM4506699_C2A_GTCGGGTCATCGATGT	Epithelial_cells
GSM4506699_C2A_GTCGTAAAGTGTACCT	Epithelial_cells
GSM4506699_C2A_GTCGTAACAGTGGGAT	Epithelial_cells
GSM4506699_C2A_GTCGTAAGTCTGCAAT	Epithelial_cells
GSM4506699_C2A_GTCGTAATCGACGGAA	T_cells
GSM4506699_C2A_GTCGTAATCGCGGATC	Epithelial_cells
GSM4506699_C2A_GTCTCGTGTACGAAAT	Epithelial_cells
GSM4506699_C2A_GTCTCGTTCCAATGGT	Epithelial_cells
GSM4506699_C2A_GTGAAGGAGCAGATCG	Epithelial_cells
GSM4506699_C2A_GTGCAGCCATTGGTAC	Epithelial_cells
GSM4506699_C2A_GTGCAGCGTATATGGA	Epithelial_cells
GSM4506699_C2A_GTGCAGCGTTTGGGCC	Epithelial_cells
GSM4506699_C2A_GTGCATAAGGCAGTCA	Macrophage
GSM4506699_C2A_GTGCATACAACACCCG	Epithelial_cells
GSM4506699_C2A_GTGCATATCAGAGCTT	Epithelial_cells
GSM4506699_C2A_GTGCGGTAGGGCTTGA	Epithelial_cells
GSM4506699_C2A_GTGCGGTGTCACTGGC	Epithelial_cells
GSM4506699_C2A_GTGGGTCAGAGTCTGG	Epithelial_cells
GSM4506699_C2A_GTGTGCGTCTGCTGCT	Epithelial_cells
GSM4506699_C2A_GTGTTAGAGCTCCCAG	Epithelial_cells
GSM4506699_C2A_GTGTTAGCAATTCCTT	Epithelial_cells
GSM4506699_C2A_GTTAAGCCAACTGCGC	Epithelial_cells
GSM4506699_C2A_GTTAAGCGTCTTGCGG	Epithelial_cells
GSM4506699_C2A_GTTACAGCATCTCCCA	Epithelial_cells
GSM4506699_C2A_GTTACAGTCCACGTTC	Epithelial_cells
GSM4506699_C2A_GTTCATTAGAAGGTTT	Epithelial_cells
GSM4506699_C2A_GTTCATTCATGTCCTC	Epithelial_cells
GSM4506699_C2A_GTTCGGGTCGGCTACG	Epithelial_cells
GSM4506699_C2A_GTTCTCGAGGACTGGT	Epithelial_cells
GSM4506699_C2A_TAAACCGGTTCCACGG	Epithelial_cells
GSM4506699_C2A_TAAACCGTCCTTTACA	Epithelial_cells
GSM4506699_C2A_TAAGCGTCAAACAACA	Epithelial_cells
GSM4506699_C2A_TAAGCGTTCTGCCCTA	Epithelial_cells
GSM4506699_C2A_TACACGATCATGTAGC	NK_cell
GSM4506699_C2A_TACAGTGAGGTAGCTG	Epithelial_cells
GSM4506699_C2A_TACCTATTCCCTGACT	Epithelial_cells
GSM4506699_C2A_TACCTATTCTTTACAC	Epithelial_cells
GSM4506699_C2A_TACCTTAGTAACGCGA	Epithelial_cells
GSM4506699_C2A_TACGGGCAGAAGCCCA	Epithelial_cells
GSM4506699_C2A_TACGGGCAGTGAAGAG	Epithelial_cells
GSM4506699_C2A_TACGGGCCAACTGCTA	DC
GSM4506699_C2A_TACTCATAGGCTAGGT	Epithelial_cells
GSM4506699_C2A_TACTCATGTCACACGC	Epithelial_cells
GSM4506699_C2A_TACTTACCACCCTATC	Epithelial_cells
GSM4506699_C2A_TACTTACCATACGCCG	Epithelial_cells
GSM4506699_C2A_TACTTACTCTTGTCAT	Epithelial_cells
GSM4506699_C2A_TACTTGTAGTGAATTG	Epithelial_cells
GSM4506699_C2A_TACTTGTTCACAAACC	Epithelial_cells
GSM4506699_C2A_TAGAGCTAGACACGAC	Epithelial_cells
GSM4506699_C2A_TAGCCGGAGAACAACT	Epithelial_cells
GSM4506699_C2A_TAGGCATGTTCGGCAC	Epithelial_cells
GSM4506699_C2A_TAGGCATTCATGGTCA	Epithelial_cells
GSM4506699_C2A_TAGTGGTCAGTTCATG	Epithelial_cells
GSM4506699_C2A_TAGTGGTGTTCACCTC	Epithelial_cells
GSM4506699_C2A_TAGTGGTGTTGGTAAA	Epithelial_cells
GSM4506699_C2A_TAGTGGTTCTAACTTC	Epithelial_cells
GSM4506699_C2A_TAGTGGTTCTTGCATT	Epithelial_cells
GSM4506699_C2A_TAGTTGGTCAGGATCT	Epithelial_cells
GSM4506699_C2A_TAGTTGGTCAGGTTCA	Epithelial_cells
GSM4506699_C2A_TATCTCAAGCTTTGGT	Monocyte
GSM4506699_C2A_TATCTCATCTATCCCG	T_cells
GSM4506699_C2A_TATGCCCCACGTGAGA	Epithelial_cells
GSM4506699_C2A_TATGCCCGTTGTGGAG	Epithelial_cells
GSM4506699_C2A_TATTACCCACCATCCT	Epithelial_cells
GSM4506699_C2A_TATTACCCAGCGATCC	Epithelial_cells
GSM4506699_C2A_TCAACGAAGCGATCCC	Epithelial_cells
GSM4506699_C2A_TCAACGACAAACTGCT	Epithelial_cells
GSM4506699_C2A_TCAACGAGTTCGCTAA	DC
GSM4506699_C2A_TCAATCTTCATGGTCA	Epithelial_cells
GSM4506699_C2A_TCAATCTTCTCGGACG	Epithelial_cells
GSM4506699_C2A_TCACGAAGTTAGAACA	Epithelial_cells
GSM4506699_C2A_TCACGAATCCATGAGT	Epithelial_cells
GSM4506699_C2A_TCACGAATCCGAGCCA	Epithelial_cells
GSM4506699_C2A_TCAGATGCAACGATCT	T_cells
GSM4506699_C2A_TCAGCAAAGACACTAA	Epithelial_cells
GSM4506699_C2A_TCAGCAACACGGACAA	Epithelial_cells
GSM4506699_C2A_TCAGCAATCATGTAGC	Epithelial_cells
GSM4506699_C2A_TCAGCTCAGTGTCTCA	Epithelial_cells
GSM4506699_C2A_TCAGGATCACCCATTC	Epithelial_cells
GSM4506699_C2A_TCAGGATCAGACGTAG	Epithelial_cells
GSM4506699_C2A_TCAGGTAAGACCGGAT	Epithelial_cells
GSM4506699_C2A_TCCCGATCATATACCG	Epithelial_cells
GSM4506699_C2A_TCCCGATCATGGTTGT	Epithelial_cells
GSM4506699_C2A_TCGAGGCAGAGCTGCA	Epithelial_cells
GSM4506699_C2A_TCGCGAGAGCCTATGT	Epithelial_cells
GSM4506699_C2A_TCGCGTTTCTTGGGTA	Epithelial_cells
GSM4506699_C2A_TCGGGACAGGTAGCTG	Epithelial_cells
GSM4506699_C2A_TCGGGACGTCCAGTGC	Epithelial_cells
GSM4506699_C2A_TCGGGACTCTGACCTC	Epithelial_cells
GSM4506699_C2A_TCGGTAACATGTCTCC	Epithelial_cells
GSM4506699_C2A_TCGTACCGTTGAACTC	Epithelial_cells
GSM4506699_C2A_TCGTACCTCTAACTGG	Epithelial_cells
GSM4506699_C2A_TCGTAGAGTCATTAGC	Epithelial_cells
GSM4506699_C2A_TCTATTGAGTATGACA	Epithelial_cells
GSM4506699_C2A_TCTATTGCAATCTGCA	Epithelial_cells
GSM4506699_C2A_TCTCATAGTGAAATCA	Epithelial_cells
GSM4506699_C2A_TCTGGAATCAGAAATG	Epithelial_cells
GSM4506699_C2A_TCTTTCCCATTGGCGC	Epithelial_cells
GSM4506699_C2A_TGAAAGAAGTTGCAGG	Epithelial_cells
GSM4506699_C2A_TGAAAGATCGTTTGCC	Epithelial_cells
GSM4506699_C2A_TGACAACAGTAGCCGA	Epithelial_cells
GSM4506699_C2A_TGACAACCATGGTTGT	Epithelial_cells
GSM4506699_C2A_TGACAACTCTAACTTC	Epithelial_cells
GSM4506699_C2A_TGACGGCAGAACTGTA	Epithelial_cells
GSM4506699_C2A_TGACTAGCAATCCAAC	Epithelial_cells
GSM4506699_C2A_TGACTAGTCGTCTGCT	Hepatocytes
GSM4506699_C2A_TGACTTTAGTGGGCTA	Epithelial_cells
GSM4506699_C2A_TGACTTTGTAGGGACT	Epithelial_cells
GSM4506699_C2A_TGACTTTTCAGCGATT	Epithelial_cells
GSM4506699_C2A_TGAGAGGTCCGCATCT	Epithelial_cells
GSM4506699_C2A_TGAGCCGGTCGTTGTA	Epithelial_cells
GSM4506699_C2A_TGAGCCGGTCTCCATC	Epithelial_cells
GSM4506699_C2A_TGAGGGACAACACCTA	Epithelial_cells
GSM4506699_C2A_TGAGGGAGTCCAACTA	Epithelial_cells
GSM4506699_C2A_TGATTTCTCTCGCTTG	Epithelial_cells
GSM4506699_C2A_TGCACCTCATTGAGCT	Epithelial_cells
GSM4506699_C2A_TGCCAAACAAATCCGT	Epithelial_cells
GSM4506699_C2A_TGCCAAACACGGTGTC	Epithelial_cells
GSM4506699_C2A_TGCCAAAGTAAGTTCC	Epithelial_cells
GSM4506699_C2A_TGCCCATGTGCATCTA	Epithelial_cells
GSM4506699_C2A_TGCCCTATCAAACCAC	DC
GSM4506699_C2A_TGCGCAGTCTTGTTTG	Epithelial_cells
GSM4506699_C2A_TGCGGGTAGCTAGGCA	Epithelial_cells
GSM4506699_C2A_TGCGGGTTCCACTCCA	Epithelial_cells
GSM4506699_C2A_TGCGTGGAGCGCTCCA	Epithelial_cells
GSM4506699_C2A_TGCGTGGGTCCATCCT	Epithelial_cells
GSM4506699_C2A_TGCTACCAGGCGACAT	Pre-B_cell_CD34-
GSM4506699_C2A_TGCTACCGTTTGGGCC	Epithelial_cells
GSM4506699_C2A_TGCTGCTAGCATGGCA	Epithelial_cells
GSM4506699_C2A_TGCTGCTTCTGTCCGT	Epithelial_cells
GSM4506699_C2A_TGGCCAGGTAAGAGAG	Epithelial_cells
GSM4506699_C2A_TGGCGCAGTACGACCC	Epithelial_cells
GSM4506699_C2A_TGGCGCATCGGAAATA	Epithelial_cells
GSM4506699_C2A_TGGCTGGAGACCTTTG	Epithelial_cells
GSM4506699_C2A_TGGCTGGAGCTAGTGG	Epithelial_cells
GSM4506699_C2A_TGGGAAGGTGTGGTTT	Macrophage
GSM4506699_C2A_TGGGAAGTCTCGCATC	Epithelial_cells
GSM4506699_C2A_TGGGCGTAGTGTTAGA	Epithelial_cells
GSM4506699_C2A_TGGGCGTGTGGCCCTA	Epithelial_cells
GSM4506699_C2A_TGGTTAGAGCCGGTAA	Epithelial_cells
GSM4506699_C2A_TGGTTAGCAAGCGATG	Epithelial_cells
GSM4506699_C2A_TGGTTCCCAAGTACCT	Epithelial_cells
GSM4506699_C2A_TGTATTCTCGCCTGTT	Epithelial_cells
GSM4506699_C2A_TGTATTCTCTTCTGGC	Epithelial_cells
GSM4506699_C2A_TGTGGTAGTCCGTTAA	Epithelial_cells
GSM4506699_C2A_TGTGGTAGTTATCCGA	Epithelial_cells
GSM4506699_C2A_TGTTCCGGTTGGTGGA	Epithelial_cells
GSM4506699_C2A_TTAACTCTCGTACCGG	Epithelial_cells
GSM4506699_C2A_TTAGGACAGATAGCAT	Epithelial_cells
GSM4506699_C2A_TTAGGACCACAAGACG	Epithelial_cells
GSM4506699_C2A_TTAGGCAAGAGGTACC	Epithelial_cells
GSM4506699_C2A_TTAGGCACAGGAATGC	Epithelial_cells
GSM4506699_C2A_TTAGGCATCACCCTCA	Epithelial_cells
GSM4506699_C2A_TTATGCTCACCGCTAG	Epithelial_cells
GSM4506699_C2A_TTATGCTCAGCTCCGA	Epithelial_cells
GSM4506699_C2A_TTATGCTGTACTTCTT	Epithelial_cells
GSM4506699_C2A_TTATGCTGTCTAGAGG	Epithelial_cells
GSM4506699_C2A_TTCGGTCAGCTGAAAT	Epithelial_cells
GSM4506699_C2A_TTCGGTCAGGCAGGTT	Epithelial_cells
GSM4506699_C2A_TTCGGTCGTAGCGCTC	Epithelial_cells
GSM4506699_C2A_TTCGGTCTCCAGATCA	Epithelial_cells
GSM4506699_C2A_TTCTACAAGGGTGTTG	Epithelial_cells
GSM4506699_C2A_TTCTACATCCGATATG	Epithelial_cells
GSM4506699_C2A_TTCTCCTAGCTACCGC	Epithelial_cells
GSM4506699_C2A_TTCTCCTCACCAGCAC	Epithelial_cells
GSM4506699_C2A_TTCTCCTCACGTCTCT	Epithelial_cells
GSM4506699_C2A_TTCTCCTGTTGTCTTT	Epithelial_cells
GSM4506699_C2A_TTCTTAGTCGGGAGTA	Epithelial_cells
GSM4506699_C2A_TTGAACGGTTATCCGA	Epithelial_cells
GSM4506699_C2A_TTGACTTCAATGGAAT	Epithelial_cells
GSM4506699_C2A_TTGCGTCCACATTCGA	Epithelial_cells
GSM4506699_C2A_TTGCGTCCATGGTTGT	Epithelial_cells
GSM4506699_C2A_TTGCGTCGTCCGAACC	Epithelial_cells
GSM4506699_C2A_TTGCGTCTCGGTTCGG	Epithelial_cells
GSM4506699_C2A_TTGGAACCAGCCAATT	Epithelial_cells
GSM4506699_C2A_TTTACTGTCCCAGGTG	T_cells
GSM4506699_C2A_TTTACTGTCTTGCATT	Epithelial_cells
GSM4506699_C2A_TTTATGCAGATGGGTC	Epithelial_cells
GSM4506699_C2A_TTTATGCCAGCGTCCA	Epithelial_cells
GSM4506699_C2A_TTTCCTCAGCTAGTCT	Monocyte
GSM4506699_C2A_TTTGCGCAGTATCGAA	Epithelial_cells
GSM4506699_C2A_TTTGCGCCATATGGTC	Epithelial_cells
GSM4506699_C2A_TTTGCGCGTATCGCAT	Epithelial_cells
GSM4506699_C2A_TTTGTCACAATCGAAA	Epithelial_cells
GSM4506699_C2A_TTTGTCAGTGAAATCA	Epithelial_cells
GSM4506701_C3A_ACTCTCGTCTACCACC	Endothelial_cells
GSM4506701_C3A_AGAAGCGTCTGATGGT	Endothelial_cells
GSM4506701_C3A_AGCATCATCATTTGGG	Endothelial_cells
GSM4506701_C3A_AGCGCTGGTGCGCTCA	Endothelial_cells
GSM4506701_C3A_AGTAGTCGTCCACAGC	Endothelial_cells
GSM4506701_C3A_ATCGGATAGGTACCTT	Endothelial_cells
GSM4506701_C3A_ATCGTCCAGTTCCGGC	Endothelial_cells
GSM4506701_C3A_ATGAGTCTCCGCCTAT	Endothelial_cells
GSM4506701_C3A_ATGCCTCCACTACACA	Endothelial_cells
GSM4506701_C3A_ATTACTCAGTGGTTCT	Endothelial_cells
GSM4506701_C3A_ATTCCTACACGACAAG	Endothelial_cells
GSM4506701_C3A_CAAGACTAGATACCAA	Endothelial_cells
GSM4506701_C3A_CAAGCTAAGCTCTATG	Macrophage
GSM4506701_C3A_CCGGGTAGTCCACTTC	Endothelial_cells
GSM4506701_C3A_CCTAACCCAAAGACGC	Endothelial_cells
GSM4506701_C3A_CCTACGTTCGTTATCT	Endothelial_cells
GSM4506701_C3A_CCTCCAAAGGAATTAC	Endothelial_cells
GSM4506701_C3A_CCTCTAGAGCTAAACA	Endothelial_cells
GSM4506701_C3A_CCTCTCCCATCAACCA	Endothelial_cells
GSM4506701_C3A_CGTCAAATCACGACTA	Endothelial_cells
GSM4506701_C3A_CTCCCAACACGTACTA	Endothelial_cells
GSM4506701_C3A_CTTAGGATCCCGTGAG	Endothelial_cells
GSM4506701_C3A_GAAACCTCAATCCTAG	Endothelial_cells
GSM4506701_C3A_GCCAGCAGTTAAGGAT	Endothelial_cells
GSM4506701_C3A_GCTGGGTCAGGGAATC	Endothelial_cells
GSM4506701_C3A_GTAACACTCGGCATAT	Endothelial_cells
GSM4506701_C3A_GTAAGTCAGCGTGAAC	Endothelial_cells
GSM4506701_C3A_GTATTTCCAGGAGGAG	Endothelial_cells
GSM4506701_C3A_GTCACGGTCGTAGTGT	Endothelial_cells
GSM4506701_C3A_GTCTAGACAGGTGTTT	Endothelial_cells
GSM4506701_C3A_GTGATGTTCCATCTCG	Endothelial_cells
GSM4506701_C3A_GTGGAAGTCGTGCATA	Endothelial_cells
GSM4506701_C3A_GTTAGACTCCTGTAAG	HSC_CD34+
GSM4506701_C3A_GTTGTAGGTGGCTGAA	Endothelial_cells
GSM4506701_C3A_TAAGCCAAGGAATCGC	Endothelial_cells
GSM4506701_C3A_TACGTCCGTAGCGAGT	Endothelial_cells
GSM4506701_C3A_TCACACCCAACTGTGT	Endothelial_cells
GSM4506701_C3A_TCCCATGGTTCTCTAT	Endothelial_cells
GSM4506701_C3A_TCGCTCAGTTATGTCG	Endothelial_cells
GSM4506701_C3A_TCGGATAGTCGTCAGC	Endothelial_cells
GSM4506701_C3A_TCGTGGGGTCTTCATT	Endothelial_cells
GSM4506701_C3A_TCTACATTCGATTTCT	Endothelial_cells
GSM4506701_C3A_TCTACCGAGGCAGGTT	Endothelial_cells
GSM4506701_C3A_TCTGCCAGTATCTCGA	Endothelial_cells
GSM4506701_C3A_TCTGTCGTCGCAGTGC	Endothelial_cells
GSM4506701_C3A_TGCTTCGTCATTTCCA	Endothelial_cells
GSM4506701_C3A_TGTTTGTGTCACTCTC	Endothelial_cells
GSM4506701_C3A_TTACGCCAGTTCGGTT	Endothelial_cells
GSM4506701_C3A_TTGTGGATCGCGATCG	Endothelial_cells
GSM4506701_C3A_TTTGGTTGTCAGGCAA	Endothelial_cells
GSM4506701_C3A_AAAGGGCAGAACCCGA	Fibroblasts
GSM4506701_C3A_AAAGGGCTCCTTCACG	Tissue_stem_cells
GSM4506701_C3A_AACAAAGAGCCGATCC	Tissue_stem_cells
GSM4506701_C3A_AACAAAGCACAGTACT	Tissue_stem_cells
GSM4506701_C3A_AACAAGATCAGCGCGT	Chondrocytes
GSM4506701_C3A_AACCACACAGGTCAAG	Tissue_stem_cells
GSM4506701_C3A_AACCCAACAAAGGAGA	Tissue_stem_cells
GSM4506701_C3A_AACGAAATCAGCTAGT	Smooth_muscle_cells
GSM4506701_C3A_AAGCATCCACAGAAGC	Chondrocytes
GSM4506701_C3A_AAGCCATAGATCCCGC	Fibroblasts
GSM4506701_C3A_AAGTTCGGTAGCACAG	Tissue_stem_cells
GSM4506701_C3A_AAGTTCGTCCTACTGC	Tissue_stem_cells
GSM4506701_C3A_AATTCCTCAATTTCGG	Smooth_muscle_cells
GSM4506701_C3A_ACACTGACAGGCTTGC	Tissue_stem_cells
GSM4506701_C3A_ACATCCCGTCTCTCAC	Tissue_stem_cells
GSM4506701_C3A_ACATCCCGTGACACGA	Smooth_muscle_cells
GSM4506701_C3A_ACCAAACTCAAAGAAC	Fibroblasts
GSM4506701_C3A_ACCAACACACTGAGGA	Tissue_stem_cells
GSM4506701_C3A_ACCCTTGGTCGTTTCC	Tissue_stem_cells
GSM4506701_C3A_ACCTGAACAATCCAGT	Tissue_stem_cells
GSM4506701_C3A_ACGATGTCACCGCTGA	Tissue_stem_cells
GSM4506701_C3A_ACGCACGGTGACTATC	Fibroblasts
GSM4506701_C3A_ACGGAAGCAAACTAAG	Smooth_muscle_cells
GSM4506701_C3A_ACGGAAGCAGCTTTGA	T_cells
GSM4506701_C3A_ACGTAACGTTCGGTCG	Smooth_muscle_cells
GSM4506701_C3A_ACGTTCCGTAGACACG	Tissue_stem_cells
GSM4506701_C3A_ACTGTCCAGGACAACC	Tissue_stem_cells
GSM4506701_C3A_ACTTATCAGCCGATAG	Tissue_stem_cells
GSM4506701_C3A_ACTTCCGGTCGTCAGC	Tissue_stem_cells
GSM4506701_C3A_AGAACCTTCCAGCTCT	Tissue_stem_cells
GSM4506701_C3A_AGAAGCGAGTGGATAT	Tissue_stem_cells
GSM4506701_C3A_AGAAGTACAGGTCAGA	Fibroblasts
GSM4506701_C3A_AGACACTCAGACCTGC	Tissue_stem_cells
GSM4506701_C3A_AGACCCGCAGTCTACA	Fibroblasts
GSM4506701_C3A_AGAGAATAGACCAAGC	Smooth_muscle_cells
GSM4506701_C3A_AGAGCCCCATGGCTGC	Macrophage
GSM4506701_C3A_AGATGAAAGGTTACCT	Tissue_stem_cells
GSM4506701_C3A_AGCCAATTCGGCACTG	Fibroblasts
GSM4506701_C3A_AGCGTCGAGGGTAGCT	Tissue_stem_cells
GSM4506701_C3A_AGCTACACACGCCAGT	Fibroblasts
GSM4506701_C3A_AGGACTTCAAGACAAT	Tissue_stem_cells
GSM4506701_C3A_AGGAGGTAGTATTCCG	Tissue_stem_cells
GSM4506701_C3A_AGGAGGTTCCTACGGG	Fibroblasts
GSM4506701_C3A_AGGCCACAGTGGTTAA	Tissue_stem_cells
GSM4506701_C3A_AGGGCCTAGAGTCTGG	Tissue_stem_cells
GSM4506701_C3A_AGTACCAAGGACTTCT	Fibroblasts
GSM4506701_C3A_AGTACCACATGTTTGG	Fibroblasts
GSM4506701_C3A_AGTCACATCCGCACGA	MSC
GSM4506701_C3A_ATACCTTTCTGAGCAT	Chondrocytes
GSM4506701_C3A_ATACTTCTCCCAGTGG	Tissue_stem_cells
GSM4506701_C3A_ATACTTCTCGAACCAT	Tissue_stem_cells
GSM4506701_C3A_ATCAGGTGTGGTCTGC	Fibroblasts
GSM4506701_C3A_ATCATTCTCTGATTCT	Fibroblasts
GSM4506701_C3A_ATCCACCCATCTCCCA	Tissue_stem_cells
GSM4506701_C3A_ATCGGCGTCATCGACA	Fibroblasts
GSM4506701_C3A_CAACCAACAATTCTCT	Tissue_stem_cells
GSM4506701_C3A_CAACCTCTCTGCGAGC	Tissue_stem_cells
GSM4506701_C3A_CAACGGCCATTGTCGA	Fibroblasts
GSM4506701_C3A_CAAGACTGTCGGTGTC	Tissue_stem_cells
GSM4506701_C3A_CACCGTTGTTTCGATG	Chondrocytes
GSM4506701_C3A_CACGAATAGCATTGTC	Tissue_stem_cells
GSM4506701_C3A_CACTAAGCAGCAAGAC	Fibroblasts
GSM4506701_C3A_CAGATTGTCAGTCACA	Tissue_stem_cells
GSM4506701_C3A_CAGCGTGAGCGTACAG	Tissue_stem_cells
GSM4506701_C3A_CAGGCCATCAGTAGGG	Fibroblasts
GSM4506701_C3A_CAGGGCTCAGAGTGTG	Smooth_muscle_cells
GSM4506701_C3A_CAGTTAGGTGTTGATC	Fibroblasts
GSM4506701_C3A_CATACTTCACTGGCCA	Fibroblasts
GSM4506701_C3A_CATCCCAGTATGAGGC	Tissue_stem_cells
GSM4506701_C3A_CATCGGGTCCTCTGCA	Fibroblasts
GSM4506701_C3A_CATTCTAAGAGCATAT	Smooth_muscle_cells
GSM4506701_C3A_CATTGCCTCTCATAGG	Fibroblasts
GSM4506701_C3A_CCCATTGAGACTCTTG	Tissue_stem_cells
GSM4506701_C3A_CCGAACGGTAAGGCCA	Fibroblasts
GSM4506701_C3A_CCGTGAGAGGCACAAC	Tissue_stem_cells
GSM4506701_C3A_CCTACGTAGTAGTGCG	Fibroblasts
GSM4506701_C3A_CCTACGTGTTCAGCTA	Fibroblasts
GSM4506701_C3A_CCTCAACCAGAATCGG	Tissue_stem_cells
GSM4506701_C3A_CCTCCAATCAAAGGAT	Tissue_stem_cells
GSM4506701_C3A_CGAGTGCTCCGAGCTG	Tissue_stem_cells
GSM4506701_C3A_CGCAGGTAGGCCTTCG	Macrophage
GSM4506701_C3A_CGCCATTTCGAGTTGT	Tissue_stem_cells
GSM4506701_C3A_CGGAGAAAGACCCTTA	Fibroblasts
GSM4506701_C3A_CGGAGAAGTGAGACGT	Smooth_muscle_cells
GSM4506701_C3A_CGGGACTTCATGAGTC	Tissue_stem_cells
GSM4506701_C3A_CGGGTGTCAGGAGGAG	Fibroblasts
GSM4506701_C3A_CGTGAATAGTATGATG	Tissue_stem_cells
GSM4506701_C3A_CGTGATACATATTCGG	Smooth_muscle_cells
GSM4506701_C3A_CTAACCCAGGTCCAGA	Tissue_stem_cells
GSM4506701_C3A_CTACCTGTCGTAGTGT	Smooth_muscle_cells
GSM4506701_C3A_CTATAGGCAAATCGTC	Chondrocytes
GSM4506701_C3A_CTCAACCAGGATGCGT	Tissue_stem_cells
GSM4506701_C3A_CTCAATTAGCATAGGC	Fibroblasts
GSM4506701_C3A_CTCTCAGGTTTCAGAC	Fibroblasts
GSM4506701_C3A_CTCTGGTGTAAGGCCA	Tissue_stem_cells
GSM4506701_C3A_CTGAGGCAGCAAGTCG	Fibroblasts
GSM4506701_C3A_CTGAGGCAGGTGAGCT	Tissue_stem_cells
GSM4506701_C3A_CTGCATCCAAATTGCC	Smooth_muscle_cells
GSM4506701_C3A_CTGGACGGTCCAGCGT	Macrophage
GSM4506701_C3A_CTTAGGACAGCTGCCA	Smooth_muscle_cells
GSM4506701_C3A_CTTAGGAGTATGCTTG	Chondrocytes
GSM4506701_C3A_CTTCTCTTCTCCGAGG	Tissue_stem_cells
GSM4506701_C3A_CTTGAGACAAGCCCAC	Tissue_stem_cells
GSM4506701_C3A_GAACACTCATGACCCG	Tissue_stem_cells
GSM4506701_C3A_GAAGCCCTCTCTGAGA	Tissue_stem_cells
GSM4506701_C3A_GAAGGGTAGAGTCTGG	Tissue_stem_cells
GSM4506701_C3A_GAATAGATCACCTTGC	Tissue_stem_cells
GSM4506701_C3A_GAATCGTCAGCTACCG	Tissue_stem_cells
GSM4506701_C3A_GACTTCCTCAGAACCT	Fibroblasts
GSM4506701_C3A_GAGTTACTCCACAGGC	Tissue_stem_cells
GSM4506701_C3A_GAGTTGTTCACCTCAC	Tissue_stem_cells
GSM4506701_C3A_GAGTTTGCAGGAACCA	Tissue_stem_cells
GSM4506701_C3A_GATCATGGTCGCAGTC	Fibroblasts
GSM4506701_C3A_GATCGTACAGTAGATA	Tissue_stem_cells
GSM4506701_C3A_GATTCTTAGCACTCGC	Fibroblasts
GSM4506701_C3A_GATTTCTCACCCTGTT	Tissue_stem_cells
GSM4506701_C3A_GCAGCCAGTGCGACAA	Fibroblasts
GSM4506701_C3A_GCCAGCACAGGCCCTA	Smooth_muscle_cells
GSM4506701_C3A_GCCAGTGCAAATCAGA	Smooth_muscle_cells
GSM4506701_C3A_GCCATTCAGTTCGCAT	Fibroblasts
GSM4506701_C3A_GCCCGAACAGCGCTTG	Tissue_stem_cells
GSM4506701_C3A_GCCGATGCACCACTGG	Tissue_stem_cells
GSM4506701_C3A_GCCGTGATCATCCTAT	Tissue_stem_cells
GSM4506701_C3A_GCGAGAACATGTCGTA	Tissue_stem_cells
GSM4506701_C3A_GCGGAAATCGCTATTT	Smooth_muscle_cells
GSM4506701_C3A_GCGTGCATCAACCTTT	Tissue_stem_cells
GSM4506701_C3A_GCTACCTTCGGACAAG	Tissue_stem_cells
GSM4506701_C3A_GCTGGGTCACTGCGAC	Fibroblasts
GSM4506701_C3A_GGATCTATCCCATAAG	Tissue_stem_cells
GSM4506701_C3A_GGGACAATCCTAAACG	Tissue_stem_cells
GSM4506701_C3A_GGGACTCAGGTCTACT	Fibroblasts
GSM4506701_C3A_GGGACTCGTTGTTGTG	Tissue_stem_cells
GSM4506701_C3A_GGGAGTAAGCGTTACT	Fibroblasts
GSM4506701_C3A_GGGAGTAAGGCATCGA	Fibroblasts
GSM4506701_C3A_GGGCCATAGTTTCAGC	Tissue_stem_cells
GSM4506701_C3A_GGGTAGATCGAACACT	Tissue_stem_cells
GSM4506701_C3A_GGGTGTCGTACGACAG	Fibroblasts
GSM4506701_C3A_GGGTTTAAGACGGTTG	Chondrocytes
GSM4506701_C3A_GGTAATCTCACGGGAA	Fibroblasts
GSM4506701_C3A_GTCATGAAGACTCGAG	Chondrocytes
GSM4506701_C3A_GTCCCATAGGATAATC	Tissue_stem_cells
GSM4506701_C3A_GTCTAGATCTGACGCG	Fibroblasts
GSM4506701_C3A_GTCTGTCCATTGTAGC	Tissue_stem_cells
GSM4506701_C3A_GTGCACGGTCTATGAC	Tissue_stem_cells
GSM4506701_C3A_GTGCAGCTCACATTGG	Tissue_stem_cells
GSM4506701_C3A_GTGGGAAGTATTTCCT	Tissue_stem_cells
GSM4506701_C3A_GTGTTCCGTTTCACAG	Tissue_stem_cells
GSM4506701_C3A_GTTGTAGGTGTTGAGG	Tissue_stem_cells
GSM4506701_C3A_GTTGTAGTCTTCCGTG	Tissue_stem_cells
GSM4506701_C3A_GTTTGGAGTAACACGG	Chondrocytes
GSM4506701_C3A_TAACACGAGCATGTTC	Tissue_stem_cells
GSM4506701_C3A_TAACACGGTATGAGCG	Tissue_stem_cells
GSM4506701_C3A_TAACCAGGTACCGTGC	Smooth_muscle_cells
GSM4506701_C3A_TAACGACCATGGGTCC	Smooth_muscle_cells
GSM4506701_C3A_TAATCTCCAACCCTCT	Fibroblasts
GSM4506701_C3A_TACATTCAGATGACAT	Tissue_stem_cells
GSM4506701_C3A_TACCCACGTGGGCTTC	Smooth_muscle_cells
GSM4506701_C3A_TACCTGCCATCCGTTC	Smooth_muscle_cells
GSM4506701_C3A_TACGGGCAGCAGTCTT	Tissue_stem_cells
GSM4506701_C3A_TACTTCATCACCGGGT	Tissue_stem_cells
GSM4506701_C3A_TAGACCATCTATTGTC	Tissue_stem_cells
GSM4506701_C3A_TAGGGTTAGATTAGAC	Tissue_stem_cells
GSM4506701_C3A_TAGTGCAAGAGGTTTA	Fibroblasts
GSM4506701_C3A_TAGTGCACAGTAACGG	Tissue_stem_cells
GSM4506701_C3A_TATCAGGTCTAGGAAA	Smooth_muscle_cells
GSM4506701_C3A_TCAAGCATCCATCTAT	Fibroblasts
GSM4506701_C3A_TCAGCAATCGTTGTTT	Fibroblasts
GSM4506701_C3A_TCAGGTAAGTGCGTCC	Tissue_stem_cells
GSM4506701_C3A_TCATGCCCATCATTTC	Tissue_stem_cells
GSM4506701_C3A_TCATGGAGTCAAGCGA	Tissue_stem_cells
GSM4506701_C3A_TCCACCAAGGTTTACC	Fibroblasts
GSM4506701_C3A_TCCACCACATCATCCC	Fibroblasts
GSM4506701_C3A_TCCACGTTCCCTCATG	Fibroblasts
GSM4506701_C3A_TCCATGCTCAAGTGTC	Tissue_stem_cells
GSM4506701_C3A_TCCGAAATCTACACTT	Tissue_stem_cells
GSM4506701_C3A_TCCTGCAAGCAAATGT	Tissue_stem_cells
GSM4506701_C3A_TCCTGCAGTGCCCAGT	Fibroblasts
GSM4506701_C3A_TCCTTTCAGACGATAT	Fibroblasts
GSM4506701_C3A_TCGATTTAGTGGTGGT	Fibroblasts
GSM4506701_C3A_TCGATTTGTGCCGAAA	Tissue_stem_cells
GSM4506701_C3A_TCGGGACGTTGCAAGG	Tissue_stem_cells
GSM4506701_C3A_TCTACATAGATACCAA	Fibroblasts
GSM4506701_C3A_TCTCTGGTCTATGTGG	Tissue_stem_cells
GSM4506701_C3A_TCTGGCTCAATTGCTG	Tissue_stem_cells
GSM4506701_C3A_TCTGGCTTCCACGTGG	Tissue_stem_cells
GSM4506701_C3A_TCTTGCGCATTGGCAT	Fibroblasts
GSM4506701_C3A_TGACTCCTCGCTACAA	Smooth_muscle_cells
GSM4506701_C3A_TGAGCGCTCCGCACTT	Tissue_stem_cells
GSM4506701_C3A_TGAGGAGCATGGGTTT	Fibroblasts
GSM4506701_C3A_TGATCTTAGACGCATG	Tissue_stem_cells
GSM4506701_C3A_TGATCTTAGGTCCCTG	Fibroblasts
GSM4506701_C3A_TGATGCAAGCTGAGTG	Fibroblasts
GSM4506701_C3A_TGGGAGAAGTGCCGAA	Tissue_stem_cells
GSM4506701_C3A_TGGGAGACAAGTGGGT	Macrophage
GSM4506701_C3A_TGGGCGTAGCAGCCTC	Tissue_stem_cells
GSM4506701_C3A_TGGTAGTAGTAAACAC	Fibroblasts
GSM4506701_C3A_TGGTGATAGTGGACGT	Smooth_muscle_cells
GSM4506701_C3A_TGTAAGCAGTGCGCTC	Fibroblasts
GSM4506701_C3A_TGTAGACTCGCCTAGG	Fibroblasts
GSM4506701_C3A_TGTGATGTCGCAACAT	Tissue_stem_cells
GSM4506701_C3A_TGTGCGGTCGTTCGCT	Tissue_stem_cells
GSM4506701_C3A_TGTTGGACACCTCTGT	Tissue_stem_cells
GSM4506701_C3A_TTAATCCAGAGCAACC	Smooth_muscle_cells
GSM4506701_C3A_TTACCGCGTACGATCT	Fibroblasts
GSM4506701_C3A_TTACCGCTCGTGAGAG	Chondrocytes
GSM4506701_C3A_TTACGTTGTGGATCAG	T_cells
GSM4506701_C3A_TTCACGCTCCGAGCTG	Chondrocytes
GSM4506701_C3A_TTCATTGCAGAAGCGT	Tissue_stem_cells
GSM4506701_C3A_TTCCACGCAGACAAAT	Macrophage
GSM4506701_C3A_TTCCGTGAGTCTAGCT	Fibroblasts
GSM4506701_C3A_TTCCGTGGTTACACAC	Smooth_muscle_cells
GSM4506701_C3A_TTCCTAACAATCGCAT	Fibroblasts
GSM4506701_C3A_TTCGGTCGTAGCGTCC	Tissue_stem_cells
GSM4506701_C3A_TTCGGTCTCCTCACTG	Fibroblasts
GSM4506701_C3A_TTGAGTGGTATGTCAC	Fibroblasts
GSM4506701_C3A_TTGTTTGAGTCCTGTA	Chondrocytes
GSM4506701_C3A_TTTAGTCGTGACCGAA	Fibroblasts
GSM4506701_C3A_TTTGGTTAGTGTACCT	Chondrocytes
GSM4506701_C3A_TTTGGTTTCTCGTCGT	Chondrocytes
GSM4506701_C3A_AAAGGGCGTTGTGCAT	Macrophage
GSM4506701_C3A_AAAGGGCTCCTACTGC	Macrophage
GSM4506701_C3A_AAATGGAGTGACACGA	Epithelial_cells
GSM4506701_C3A_AACAAAGCACATGACT	Macrophage
GSM4506701_C3A_AACGAAAGTCCAACGC	Epithelial_cells
GSM4506701_C3A_AACGTCAAGTTACTCG	Epithelial_cells
GSM4506701_C3A_AAGACAAAGGTAGACC	Macrophage
GSM4506701_C3A_AAGACTCCATTACTCT	Epithelial_cells
GSM4506701_C3A_AAGCATCTCAGTGATC	Epithelial_cells
GSM4506701_C3A_AAGCCATCAGCATTGT	Macrophage
GSM4506701_C3A_AAGCGAGGTACCAGAG	Epithelial_cells
GSM4506701_C3A_AAGTACCAGCTCTGTA	Epithelial_cells
GSM4506701_C3A_AAGTGAAGTGCTAGCC	Macrophage
GSM4506701_C3A_AAGTTCGCAAGCAGGT	Epithelial_cells
GSM4506701_C3A_AATCACGAGCGTTAGG	Epithelial_cells
GSM4506701_C3A_AATGCCAAGCCTGCCA	Epithelial_cells
GSM4506701_C3A_ACAGAAATCTCGGTCT	Epithelial_cells
GSM4506701_C3A_ACATCGACATCGGAGA	Monocyte
GSM4506701_C3A_ACATGCAAGTGCCCGT	Epithelial_cells
GSM4506701_C3A_ACATGCAGTATGGAAT	Monocyte
GSM4506701_C3A_ACCCAAATCGGTCATA	Epithelial_cells
GSM4506701_C3A_ACCCTTGGTGAGATTA	Epithelial_cells
GSM4506701_C3A_ACCCTTGTCATTGCTT	Macrophage
GSM4506701_C3A_ACCGTTCTCACCCATC	Epithelial_cells
GSM4506701_C3A_ACGGAAGTCAGCGCAC	Epithelial_cells
GSM4506701_C3A_ACGTTCCGTAATGATG	Epithelial_cells
GSM4506701_C3A_ACGTTCCTCACTTTGT	Epithelial_cells
GSM4506701_C3A_ACGTTCCTCGCAGTGC	Macrophage
GSM4506701_C3A_ACTACGATCACACGAT	Macrophage
GSM4506701_C3A_ACTGTGAGTGAGTAGC	Epithelial_cells
GSM4506701_C3A_ACTTATCGTCCTTTGC	Epithelial_cells
GSM4506701_C3A_ACTTATCTCATTCTTG	Epithelial_cells
GSM4506701_C3A_ACTTTCACAAGCAATA	Epithelial_cells
GSM4506701_C3A_AGAACAATCATGGTAC	Epithelial_cells
GSM4506701_C3A_AGAAGTACAGATCATC	Epithelial_cells
GSM4506701_C3A_AGAAGTATCTTCTGTA	Macrophage
GSM4506701_C3A_AGACCCGCAATGCTCA	Macrophage
GSM4506701_C3A_AGACCCGGTTTCTATC	DC
GSM4506701_C3A_AGAGAGCGTTGGTGTT	Macrophage
GSM4506701_C3A_AGAGCCCAGGGTACAC	Epithelial_cells
GSM4506701_C3A_AGCCACGAGGATGGCT	Epithelial_cells
GSM4506701_C3A_AGCGATTCAACAGATA	Epithelial_cells
GSM4506701_C3A_AGCGTATCACGTAGTT	Epithelial_cells
GSM4506701_C3A_AGCGTATGTACTCCGG	Epithelial_cells
GSM4506701_C3A_AGCTACACAGGACTTT	Epithelial_cells
GSM4506701_C3A_AGGGTCCAGTGGTGAC	Epithelial_cells
GSM4506701_C3A_AGGGTTTTCCCTGGTT	Macrophage
GSM4506701_C3A_AGGTCATGTGCTCTTC	Epithelial_cells
GSM4506701_C3A_AGGTCTAGTACCTAAC	Epithelial_cells
GSM4506701_C3A_AGTTAGCCACGGCCAT	Epithelial_cells
GSM4506701_C3A_ATACCGACAATCGCAT	Epithelial_cells
GSM4506701_C3A_ATACCTTTCTAGCCAA	Monocyte
GSM4506701_C3A_ATACTTCAGTCTAACC	Epithelial_cells
GSM4506701_C3A_ATCACAGAGCGATTCT	Epithelial_cells
GSM4506701_C3A_ATCACGATCGGTCTAA	Epithelial_cells
GSM4506701_C3A_ATCCGTCAGGTTTGAA	Epithelial_cells
GSM4506701_C3A_ATCGCCTCATGATCTG	Epithelial_cells
GSM4506701_C3A_ATCGTAGCAACCCTCT	Epithelial_cells
GSM4506701_C3A_ATCGTCCAGACTTCAC	Epithelial_cells
GSM4506701_C3A_ATCTTCAGTAGACAGC	Epithelial_cells
GSM4506701_C3A_ATCTTCATCGTCGATA	Macrophage
GSM4506701_C3A_ATGAAAGAGTTCCTGA	Epithelial_cells
GSM4506701_C3A_ATGCATGTCGGAAACG	Epithelial_cells
GSM4506701_C3A_ATGGGTTGTCAGGTAG	T_cells
GSM4506701_C3A_ATGTCCCCAGTGGCTC	Epithelial_cells
GSM4506701_C3A_ATTACTCTCTTCGGTC	Epithelial_cells
GSM4506701_C3A_ATTCACTCAGTCTTCC	Macrophage
GSM4506701_C3A_ATTCATCGTTCGAAGG	Macrophage
GSM4506701_C3A_ATTGTTCAGACATAGT	Epithelial_cells
GSM4506701_C3A_CAAGAGGCACTGGACC	Epithelial_cells
GSM4506701_C3A_CAAGCTAAGACCTCAT	DC
GSM4506701_C3A_CAAGCTATCTTCCAGC	Epithelial_cells
GSM4506701_C3A_CAAGGGATCTACAGGT	Macrophage
GSM4506701_C3A_CAATTTCCACCGTGAC	Monocyte
GSM4506701_C3A_CACAGGCAGAAGGGAT	Epithelial_cells
GSM4506701_C3A_CACTGGGGTGCTGTCG	Epithelial_cells
GSM4506701_C3A_CACTGTCGTCACCGCA	Epithelial_cells
GSM4506701_C3A_CAGAGCCGTTGCGTAT	Epithelial_cells
GSM4506701_C3A_CAGGCCAAGTATGACA	Epithelial_cells
GSM4506701_C3A_CAGGTATCACTTGAAC	Epithelial_cells
GSM4506701_C3A_CATCCCAAGCTGTTAC	Epithelial_cells
GSM4506701_C3A_CATCCCACATTCACAG	Macrophage
GSM4506701_C3A_CATTCCGCAGTCAGCC	Macrophage
GSM4506701_C3A_CATTGCCAGTACCATC	Epithelial_cells
GSM4506701_C3A_CCACCATGTGAATGAT	Epithelial_cells
GSM4506701_C3A_CCACGAGGTGAACCGA	Epithelial_cells
GSM4506701_C3A_CCACTTGTCTTTCGAT	Epithelial_cells
GSM4506701_C3A_CCCATTGCAACTTGGT	DC
GSM4506701_C3A_CCCATTGTCGGATAAA	Epithelial_cells
GSM4506701_C3A_CCCTTAGCAGGATCTT	Epithelial_cells
GSM4506701_C3A_CCGAACGTCTTAGCAG	Epithelial_cells
GSM4506701_C3A_CCGATGGTCTCGCTTG	Epithelial_cells
GSM4506701_C3A_CCGCAAGAGTAGGAAG	T_cells
GSM4506701_C3A_CCGCAAGGTATGGTAA	Macrophage
GSM4506701_C3A_CCGGGTAAGGAACGAA	Epithelial_cells
GSM4506701_C3A_CCGTAGGTCTGCTGAA	Monocyte
GSM4506701_C3A_CCTATCGGTATTGACC	Epithelial_cells
GSM4506701_C3A_CCTATCGGTTGCGAAG	Monocyte
GSM4506701_C3A_CCTCTAGCAACAAAGT	Macrophage
GSM4506701_C3A_CCTCTAGGTCGAGTGA	Macrophage
GSM4506701_C3A_CGAATTGGTTGGACCC	Epithelial_cells
GSM4506701_C3A_CGAGTGCTCTTCCTAA	Macrophage
GSM4506701_C3A_CGATGCGGTCACTTCC	Epithelial_cells
GSM4506701_C3A_CGATGGCCATGCAGGA	Epithelial_cells
GSM4506701_C3A_CGCATGGGTGTATTGC	Epithelial_cells
GSM4506701_C3A_CGGAACCGTATGCGGA	Epithelial_cells
GSM4506701_C3A_CGGAACCTCTTACACT	Epithelial_cells
GSM4506701_C3A_CGGCAGTAGGCAGTCA	Macrophage
GSM4506701_C3A_CGGCAGTTCCTCACCA	Epithelial_cells
GSM4506701_C3A_CGGGCATCATAATCGC	Epithelial_cells
GSM4506701_C3A_CGGGTGTCACTATCCC	Monocyte
GSM4506701_C3A_CGGGTGTCAGAGTTGG	Epithelial_cells
GSM4506701_C3A_CGTAATGTCGCCAACG	Epithelial_cells
GSM4506701_C3A_CGTGAATCATTCATCT	Epithelial_cells
GSM4506701_C3A_CGTGTCTGTTCAGGTT	Epithelial_cells
GSM4506701_C3A_CGTTGGGGTGACACGA	Epithelial_cells
GSM4506701_C3A_CTAACCCCAGCAAGAC	Epithelial_cells
GSM4506701_C3A_CTACATTTCGCATTGA	Epithelial_cells
GSM4506701_C3A_CTAGACATCACGGACC	Epithelial_cells
GSM4506701_C3A_CTATCCGAGCATCGAG	Epithelial_cells
GSM4506701_C3A_CTCAACCGTACGTACT	Epithelial_cells
GSM4506701_C3A_CTCAACCGTAGTATAG	DC
GSM4506701_C3A_CTCAATTGTACCCACG	Epithelial_cells
GSM4506701_C3A_CTCAGAACAACTCGAT	Epithelial_cells
GSM4506701_C3A_CTCAGTCGTCGGTACC	Epithelial_cells
GSM4506701_C3A_CTCAGTCGTGCCCTTT	Epithelial_cells
GSM4506701_C3A_CTCTGGTGTCTGGTTA	Epithelial_cells
GSM4506701_C3A_CTGGACGAGGTAAGTT	Epithelial_cells
GSM4506701_C3A_CTGTAGAAGTAAATGC	Epithelial_cells
GSM4506701_C3A_CTGTCGTAGCTCCCTT	Epithelial_cells
GSM4506701_C3A_CTTCCTTGTTTGACAC	Epithelial_cells
GSM4506701_C3A_CTTCTCTTCCGCTGTT	Epithelial_cells
GSM4506701_C3A_GAACTGTAGAGGTTTA	Macrophage
GSM4506701_C3A_GAAGAATTCTGCTTTA	Epithelial_cells
GSM4506701_C3A_GACCAATCACGTCTCT	Epithelial_cells
GSM4506701_C3A_GACCCAGCAGCGTATT	Epithelial_cells
GSM4506701_C3A_GACCCAGGTGTCCATA	Epithelial_cells
GSM4506701_C3A_GACCCTTCATTCTCCG	Epithelial_cells
GSM4506701_C3A_GAGATGGTCCGATTAG	T_cells
GSM4506701_C3A_GAGCCTGTCCACGGGT	Epithelial_cells
GSM4506701_C3A_GAGCTGCTCCATTGGA	Epithelial_cells
GSM4506701_C3A_GAGTTTGGTGTCTTCC	Macrophage
GSM4506701_C3A_GATCAGTAGCGGGTAT	Epithelial_cells
GSM4506701_C3A_GATCGTACAATCCTTT	Epithelial_cells
GSM4506701_C3A_GATGAGGAGTGTAGAT	Macrophage
GSM4506701_C3A_GATGGAGTCTAGAACC	Epithelial_cells
GSM4506701_C3A_GCACATAGTTTCACTT	Macrophage
GSM4506701_C3A_GCAGCTGTCATGCGGC	Epithelial_cells
GSM4506701_C3A_GCATCGGGTGGTACAG	Epithelial_cells
GSM4506701_C3A_GCCAGGTTCCATTGCC	Epithelial_cells
GSM4506701_C3A_GCCCAGACAGAAGTTA	Epithelial_cells
GSM4506701_C3A_GCCGATGCAACCACAT	Epithelial_cells
GSM4506701_C3A_GCGATCGGTACCTTCC	Epithelial_cells
GSM4506701_C3A_GCGGATCAGGCCCAAA	Epithelial_cells
GSM4506701_C3A_GCTCAAATCAGCTGTA	Epithelial_cells
GSM4506701_C3A_GCTTCACAGTCTACCA	Epithelial_cells
GSM4506701_C3A_GCTTTCGGTCTCGGAC	Epithelial_cells
GSM4506701_C3A_GGAACCCAGCTGACTT	Epithelial_cells
GSM4506701_C3A_GGAATCTGTCTTGCTC	Epithelial_cells
GSM4506701_C3A_GGAATGGGTAACAGTA	Epithelial_cells
GSM4506701_C3A_GGAGATGTCTTGGGCG	Epithelial_cells
GSM4506701_C3A_GGAGGTATCTCTTCAA	Epithelial_cells
GSM4506701_C3A_GGCACGTCATCGGCCA	Epithelial_cells
GSM4506701_C3A_GGCTGTGTCGAACGGA	Epithelial_cells
GSM4506701_C3A_GGGACTCCATCCGTTC	Macrophage
GSM4506701_C3A_GGGAGTATCTCGCGTT	Epithelial_cells
GSM4506701_C3A_GGGCGTTAGAGCAGTC	Epithelial_cells
GSM4506701_C3A_GGGCTCATCTTCGATT	Macrophage
GSM4506701_C3A_GGGTTATCAACTAGAA	Macrophage
GSM4506701_C3A_GGTAATCCAGTCAACT	Epithelial_cells
GSM4506701_C3A_GGTAATCGTGATCATC	Epithelial_cells
GSM4506701_C3A_GGTGGCTGTAGGCAGT	Epithelial_cells
GSM4506701_C3A_GGTGTTAGTTCTCTAT	Epithelial_cells
GSM4506701_C3A_GTAATCGGTGATACCT	Epithelial_cells
GSM4506701_C3A_GTACAACCATCCCGTT	B_cell
GSM4506701_C3A_GTACAGTAGCACTAAA	Epithelial_cells
GSM4506701_C3A_GTCATCCCATCGATGT	Monocyte
GSM4506701_C3A_GTCCACTAGACCTTTG	Macrophage
GSM4506701_C3A_GTCCACTCAATCTCGA	Epithelial_cells
GSM4506701_C3A_GTCGCGATCTGGGAGA	Epithelial_cells
GSM4506701_C3A_GTCTCACTCCAAGCTA	Macrophage
GSM4506701_C3A_GTCTTTACAGACAAGC	Macrophage
GSM4506701_C3A_GTGATGTAGGTAGTCG	Macrophage
GSM4506701_C3A_GTGCAGCAGTGCGTCC	Epithelial_cells
GSM4506701_C3A_GTGCAGCCAGGATCTT	Epithelial_cells
GSM4506701_C3A_GTGGCGTGTGCTCTCT	Macrophage
GSM4506701_C3A_GTGGGAAGTACGACAG	Epithelial_cells
GSM4506701_C3A_GTGGTTAAGGCTCACC	Epithelial_cells
GSM4506701_C3A_GTGGTTAGTGCTAGCC	Epithelial_cells
GSM4506701_C3A_GTGTAACGTCCAAGAG	Epithelial_cells
GSM4506701_C3A_GTGTTAGTCATCTGTT	Epithelial_cells
GSM4506701_C3A_GTGTTCCGTATCGGTT	Epithelial_cells
GSM4506701_C3A_GTGTTCCTCGGTGAAG	Epithelial_cells
GSM4506701_C3A_GTTGTAGCAAGACAAT	Epithelial_cells
GSM4506701_C3A_GTTTACTCAAGGTCAG	Epithelial_cells
GSM4506701_C3A_TAACACGTCTACTGAG	Macrophage
GSM4506701_C3A_TAACCAGGTTCTAACG	Epithelial_cells
GSM4506701_C3A_TACAACGGTCGCGGTT	Epithelial_cells
GSM4506701_C3A_TACGGTACAAGCGAGT	Epithelial_cells
GSM4506701_C3A_TACTTACCAGACGGAT	Epithelial_cells
GSM4506701_C3A_TAGACCAGTGCGACAA	Epithelial_cells
GSM4506701_C3A_TAGACTGCAGGCTACC	Macrophage
GSM4506701_C3A_TAGAGTCAGTGCAGCA	Macrophage
GSM4506701_C3A_TAGGAGGAGGAACTAT	Epithelial_cells
GSM4506701_C3A_TAGGAGGGTGGCAACA	DC
GSM4506701_C3A_TAGGTTGGTTCCCACT	Epithelial_cells
GSM4506701_C3A_TAGTGCACACTGTCGG	Epithelial_cells
GSM4506701_C3A_TATCTTGTCAAGTAAG	Epithelial_cells
GSM4506701_C3A_TCAAGACGTATAGCTC	Epithelial_cells
GSM4506701_C3A_TCACACCCAAGTATCC	Epithelial_cells
GSM4506701_C3A_TCAGCAAGTTCGGCGT	Macrophage
GSM4506701_C3A_TCAGCCTTCACAAGGG	Macrophage
GSM4506701_C3A_TCAGGTAGTACCAATC	Epithelial_cells
GSM4506701_C3A_TCAGTCCGTCTTCGAA	Macrophage
GSM4506701_C3A_TCAGTCCGTGTCATGT	Epithelial_cells
GSM4506701_C3A_TCAGTGACACTTGGGC	Epithelial_cells
GSM4506701_C3A_TCAGTTTCAATCCAGT	Macrophage
GSM4506701_C3A_TCATATCTCATTCACT	Epithelial_cells
GSM4506701_C3A_TCATTCAGTATGCTAC	Epithelial_cells
GSM4506701_C3A_TCCATGCGTGATTCTG	Epithelial_cells
GSM4506701_C3A_TCCTCTTCACCCTATC	Epithelial_cells
GSM4506701_C3A_TCGATTTGTTCCACGG	Epithelial_cells
GSM4506701_C3A_TCGGGACCACTTCTCG	Epithelial_cells
GSM4506701_C3A_TCGGGACCATTGACCA	Epithelial_cells
GSM4506701_C3A_TCTACATAGAAATGGG	Epithelial_cells
GSM4506701_C3A_TCTACCGCAGGGAATC	Epithelial_cells
GSM4506701_C3A_TCTACCGTCTTTGCGC	Epithelial_cells
GSM4506701_C3A_TCTATACCAACGGTAG	Epithelial_cells
GSM4506701_C3A_TCTATACTCGTTCAGA	Epithelial_cells
GSM4506701_C3A_TCTCACGTCCTACCGT	Epithelial_cells
GSM4506701_C3A_TCTCCGACAGGTCAGA	Epithelial_cells
GSM4506701_C3A_TCTCTGGTCATGCCGG	Epithelial_cells
GSM4506701_C3A_TCTTAGTTCAGCACCG	Macrophage
GSM4506701_C3A_TGAATGCTCACTGATG	Epithelial_cells
GSM4506701_C3A_TGACTCCAGTGCACAG	Macrophage
GSM4506701_C3A_TGATGGTCAGCGTGAA	Epithelial_cells
GSM4506701_C3A_TGATTTCGTTGCGGCT	Epithelial_cells
GSM4506701_C3A_TGCAGATTCCAGTACA	Epithelial_cells
GSM4506701_C3A_TGCCGAGTCGCATAGT	Epithelial_cells
GSM4506701_C3A_TGCGACGAGCGGGTAT	Epithelial_cells
GSM4506701_C3A_TGCTTCGGTCATCCGG	Epithelial_cells
GSM4506701_C3A_TGGAGAGAGAGCTGCA	Macrophage
GSM4506701_C3A_TGGGCGTCATACAGAA	Epithelial_cells
GSM4506701_C3A_TGGGCTGGTGAGAACC	Epithelial_cells
GSM4506701_C3A_TGGGTTAAGCAGTACG	Macrophage
GSM4506701_C3A_TGGTGATCAGTCTCTC	Epithelial_cells
GSM4506701_C3A_TGTCCACCAAAGGCAC	Epithelial_cells
GSM4506701_C3A_TGTGAGTTCCTTCTGG	Epithelial_cells
GSM4506701_C3A_TGTGATGCAGTTGGTT	Macrophage
GSM4506701_C3A_TGTGATGGTATGGAGC	Epithelial_cells
GSM4506701_C3A_TTACCATCATCGGCCA	Macrophage
GSM4506701_C3A_TTACCGCAGACTTCCA	Macrophage
GSM4506701_C3A_TTACCGCCAGGCGATA	Epithelial_cells
GSM4506701_C3A_TTCCGGTAGCCGCACT	Epithelial_cells
GSM4506701_C3A_TTCTAGTGTGGAGGTT	Epithelial_cells
GSM4506701_C3A_TTCTCTCTCACTGTTT	Epithelial_cells
GSM4506701_C3A_TTCTTGACAGATACTC	Epithelial_cells
GSM4506701_C3A_TTGCTGCCAACCGACC	Epithelial_cells
GSM4506701_C3A_TTGTTGTAGAGCATCG	Epithelial_cells
GSM4506701_C3A_TTTACGTCAGGCATTT	Epithelial_cells
GSM4506701_C3A_TTTATGCTCTTCTAAC	Epithelial_cells
GSM4506701_C3A_TTTCCTCGTACTAGCT	Epithelial_cells

## Sheet: Table S7
Table S7. The gene list of lysosomes-related genes from MSigDB database.
ABCA1	EPG5	OPTN	TMEM63A
ABCA13	EPM2A	ORM2	TMEM74
ABCA2	EPN1	OSTM1	TMEM79
ABCA3	EPN2	P2RX4	TMEM9
ABCA5	EPN3	P2RX7	TMEM95
ABCB6	EPS15	PA2G4	TMEM97
ABCB9	EQTN	PACS2	TMEM9B
ABCC10	ERBB3	PADI2	TNFAIP3
ABCD1	ERBB4	PAFAH1B2	TNP2
ABCD4	ERN1	PARD3	TOLLIP
ABHD6	ESCRT3	PARD6A	TOM1
ACAN	EVA1A	PARD6B	TOM1L1
ACAP1	EXOC1	PARD6G	TOMM7
ACAP2	EXOC4	PAX2	TP53
ACAP3	EXOC7	PCDHGA3	TP53INP1
ACBD5	EXOC8	PCSK4	TP53INP2
ACE	EZR	PCSK9	TPCN1
ACHE	F2R	PCYOX1	TPCN2
ACKR3	F6UB75	PDCD6IP	TPP1
ACLY	FABP5	PDE1C	TRAF3IP3
ACP2	FAF2	PDGFRA	TRAF6
ACP3	FAM170B	PDGFRB	TRAK1
ACP4	FAM98A	PGAM5	TRAPPC1
ACP5	FASLG	PGAP6	TRAPPC8
ACR	FCER1G	PHB2	TREX1
ACRBP	FEZ1	PHF23	TRIM13
ACTR10	FEZ2	PI4K2A	TRIM17
ACTR2	FFAR4	PI4KB	TRIM23
ADA	FGFR2	PICALM	TRIM29
ADA2	FGFR3	PICK1	TRIP10
ADAM8	FGFR4	PIGR	TRIP11
ADM	FHIP1B	PIK3C2B	TRPM2
ADORA2B	FLCN	PIK3C3	TSC1
ADPRH	FLOT1	PIK3CA	TSC2
ADRB1	FLOT2	PIK3CD	TSG101
ADRB2	FLT1	PIK3CG	TSPAN1
ADRB3	FMOD	PIK3R4	TSPAN8
AGA	FMR1	PIKFYVE	TTR
AGAP1	FNBP1	PINK1	TUBB
AGAP2	FNIP1	PIP4K2A	TUBB4B
AGRN	FNIP2	PIP4K2B	TXNDC5
AHI1	FPR1	PIP4K2C	TYR
AHNAK	FRK	PIP4P1	UBA1
AKR1B10	FTH1	PIP4P2	UBA5
AKT1	FTL	PIP5K1A	UBA52
AKTIP	FUCA1	PIP5K1B	UBAP1
AMBRA1	FUCA2	PIP5K1C	UBQLN1
ANGPT1	FUT10	PITHD1	UBQLN2
ANK2	FYCO1	PJVK	UBQLN4
ANK3	GAA	PLA1A	UBXN2A
ANKFY1	GABARAP	PLA2G10	UBXN2B
ANKRD13A	GABARAPL1	PLA2G15	UBXN6
ANKRD13B	GABARAPL2	PLA2G3	UCHL1
ANKRD13D	GABARAPL3	PLA2G4E	UEVLD
ANKRD27	GAK	PLA2G5	UFC1
ANPEP	GALC	PLAA	UFL1
ANXA11	GALNS	PLAAT1	UFM1
ANXA2	GAPDH	PLAAT3	ULK1
ANXA6	GBA	PLAC8	ULK2
AP1B1	GBA1	PLBD1	ULK3
AP1G1	GC	PLBD2	UNC13D
AP1G2	GCA	PLCG2	UNC93B1
AP1M1	GCC2	PLD1	USE1
AP1M2	GDAP2	PLD2	USP30
AP1S1	GDI2	PLD3	USP36
AP1S2	GFAP	PLEKHF1	USP4
AP1S3	GGA1	PLEKHF2	USP5
AP2A1	GGA2	PLEKHM1	USP6
AP2A2	GGA3	PLEKHM2	USP8
AP2B1	GGH	PLK3	UVRAG
AP2M1	GH1	POLDIP2	VAMP2
AP2S1	GIMAP5	PON2	VAMP4
AP3B1	GIT1	PPP3R1	VAMP7
AP3B2	GIT2	PPP3R2	VAMP8
AP3D1	GLA	PPT1	VAPA
AP3M1	GLB1	PPT2	VASN
AP3M2	GLB1L	PRCP	VAT1
AP3S1	GLB1L2	PRDX6	VCAN
AP3S2	GLB1L3	PRELP	VCP
AP4B1	GLIPR1	PRF1	VDAC1
AP4E1	GLMP	PRKAA2	VEGFA
AP4M1	GM2A	PRKACA	VIPAS39
AP4S1	GNA11	PRKCD	VLDLR
AP5B1	GNAI1	PRKCI	VMA21
AP5M1	GNAI3	PRKCZ	VMP1
AP5S1	GNAQ	PRKN	VNN1
APELA	GNB1	PRSS16	VPS11
APLN	GNB2	PRSS2	VPS13A
APOB	GNB4	PRSS57	VPS13B
APP	GNLY	PRTN3	VPS13C
ARAP1	GNPTAB	PSAP	VPS13D
ARAP2	GNPTG	PSAPL1	VPS16
ARAP3	GNS	PSD	VPS18
ARC	GOPC	PSD2	VPS25
ARF1	GPC1	PSD3	VPS26A
ARF6	GPC2	PSD4	VPS26B
ARFGAP1	GPC3	PSEN1	VPS28
ARFGAP2	GPC4	PSEN2	VPS33A
ARFGAP3	GPC5	PSMD1	VPS33B
ARFIP2	GPC6	PTGDR	VPS35
ARG1	GPLD1	PTGDS	VPS36
ARHGAP45	GPR137	PTGES2	VPS37A
ARL8A	GPR137B	PTPN23	VPS37B
ARL8B	GPR137C	PYCARD	VPS37C
ARR3	GPR143	PYGB	VPS37D
ARRB1	GPR15LG	QSOX1	VPS39
ARRB2	GPRASP1	RAB11A	VPS41
ARRDC3	GPSM1	RAB11B	VPS45
ARSA	GRB2	RAB11FIP1	VPS4A
ARSB	GREM1	RAB11FIP2	VPS4B
ARSD	GRIA1	RAB11FIP3	VPS53
ARSG	GRIN2B	RAB11FIP4	VPS54
ARSK	GRK1	RAB11FIP5	VTA1
ASAH1	GRK2	RAB12	VTI1A
ASAP1	GRK3	RAB14	VTI1B
ASAP2	GRK4	RAB19	WAC
ASAP3	GRK5	RAB1A	WASH3P
ASS1	GRK6	RAB1B	WASHC5
ATAD1	GRK7	RAB1C	WDFY3
ATG10	GRN	RAB20	WDR11
ATG101	GRP	RAB22A	WDR24
ATG12	GSG1L	RAB23	WDR41
ATG13	GTF2H2	RAB27A	WDR45
ATG14	GUSB	RAB2A	WDR45B
ATG16L1	GYG1	RAB31	WDR48
ATG16L2	GZMB	RAB33B	WDR54
ATG2A	GZMH	RAB34	WDR59
ATG2B	HAP1	RAB37	WDR81
ATG3	HAS2	RAB38	WIPI1
ATG4B	HCK	RAB39A	WIPI2
ATG4D	HDAC10	RAB3A	WNT3A
ATG5	HDAC6	RAB3D	WWP1
ATG7	HEBP2	RAB3GAP1	YOD1
ATG9A	HEXA	RAB3GAP2	ZFYVE1
ATG9B	HEXB	RAB43	ZFYVE16
ATP10B	HGS	RAB44	ZFYVE26
ATP11A	HGSNAT	RAB4A	ZKSCAN3
ATP11B	HIF1A	RAB5A	ZNRF1
ATP11C	HLA-A	RAB5B	ZNRF2
ATP13A2	HLA-B	RAB5C	ZPBP
ATP2A2	HLA-C	RAB6A
ATP6AP1	HLA-DMA	RAB7A
ATP6AP2	HLA-DMB	RAB7B
ATP6V0A1	HLA-DOA	RAB9A
ATP6V0A2	HLA-DOB	RAB9B
ATP6V0A4	HLA-DPA1	RABEP1
ATP6V0B	HLA-DPB1	RABGEF1
ATP6V0C	HLA-DQA1	RALA
ATP6V0D1	HLA-DQA2	RALB
ATP6V0D2	HLA-DQB1	RAMP1
ATP6V0E1	HLA-DQB2	RAMP2
ATP6V0E2	HLA-DRA	RAMP3
ATP6V1A	HLA-DRB1	RAP1B
ATP6V1B1	HLA-DRB3	RASGRP1
ATP6V1B2	HLA-DRB4	RB1CC1
ATP6V1C1	HLA-DRB5	RBSN
ATP6V1C2	HLA-E	RDH14
ATP6V1D	HLA-F	RET
ATP6V1E1	HLA-G	RETN
ATP6V1E2	HLA-H	RETREG1
ATP6V1F	HMGXB4	RETREG2
ATP6V1G1	HMOX1	RETREG3
ATP6V1G2	HOOK1	RHEB
ATP6V1H	HOOK2	RHOB
ATP8A1	HOOK3	RILP
ATP8B3	HPCA	RIMOC1
ATRAID	HPS1	RIN3
ATXN2	HPS4	RIPK2
AUP1	HPS6	RMC1
AZU1	HPSE	RNASE2
B4GALT1	HRAS	RNASE3
BACE1	HRG	RNASE6
BAG3	HRNR	RNASEK
BBC3	HSP90AA1	RNASET2
BCAN	HSP90AB1	RND2
BCL10	HSPA1A	RNF128
BECN1	HSPA1B	RNF13
BECN2	HSPA1L	RNF152
BGN	HSPA2	RNF157
BIN1	HSPA6	RNF167
BLOC1S1	HSPA8	RNF183
BLOC1S2	HSPB8	RNF19B
BLOC1S3	HSPG2	RNF213
BLOC1S4	HTR1B	RNF31
BLOC1S5	HTR2B	RNF41
BLOC1S5-TXNDC5	HTRA2	RNF5
BLOC1S6	HTT	ROCK2
BLOC3	HUWE1	RPS6KC1
BNIP3	HYAL1	RPTOR
BNIP3L	HYAL2	RRAGA
BORCS5	HYAL3	RRAGB
BORCS6	IDS	RRAGC
BORCS7	IDUA	RRAGD
BORCS8	IFI30	RSPO1
BPI	IFITM1	RTN4
BRI3	IFITM2	RUBCN
BSG	IFITM3	RUBCNL
BST2	IFNAR1	RUFY1
BTK	IFT20	RUFY4
C3	IFT88	S100A13
C3AR1	IGF1R	S100A7
C6orf120	IGF2R	SAG
C9orf72	IKBKG	SCARB1
CACNG2	IL1B	SCARB2
CACNG3	IL2RA	SCFD1
CACNG4	IL2RB	SCN11A
CACNG5	IL2RG	SCOC
CACNG7	IL4	SCRIB
CACNG8	IL4I1	SCYL2
CALCOCO2	ILRUN	SDC1
CALCRL	IMPDH1	SDC2
CALM1	INSR	SDC3
CALR	IQSEC1	SDC4
CALY	IQSEC2	SDCBP
CAP1	IQSEC3	SEC13
CAPN1	IRAG2	SEC22B
CAPN2	IRGM	SEH1L
CAPNS1	IST1	SELE
CASP3	ITCH	SERPINA3
CAT	ITFG2	SERPINA5
CAV1	ITGB1	SERPINB1
CAV2	ITGB2	SERPINB13
CAV3	ITGB3	SERPINB3
CBL	ITM2C	SESN1
CBLB	IZUMO1	SESN2
CBLC	KCNE1	SESN3
CBLIF	KCNE2	SFRP4
CCDC115	KCNQ1	SFTPB
CCDC136	KDR	SFTPD
CCDC91	KERA	SGSH
CCR5	KICS2	SH3BP4
CCT2	KIF13A	SH3GL1
CCT8	KIF5B	SH3GL2
CCZ1	KIT	SH3GL3
CCZ1B	KLC2	SH3GLB1
CD164	KLHL22	SH3GLB2
CD1B	KLHL3	SH3KBP1
CD1C	KNL1	SHKBP1
CD1D	KPTN	SIAE
CD1E	KXD1	SIDT1
CD34	LACRT	SIDT2
CD36	LAMP1	SIRT1
CD46	LAMP2	SLC11A1
CD63	LAMP3	SLC11A2
CD68	LAMP5	SLC12A4
CD74	LAMTOR1	SLC15A3
CD81	LAMTOR2	SLC15A4
CD9	LAMTOR3	SLC17A1
CDC37	LAMTOR4	SLC17A2
CDC42	LAMTOR5	SLC17A3
CDIP1	LAPTM4A	SLC17A4
CDK5	LAPTM4B	SLC17A5
CDK5R1	LAPTM5	SLC25A4
CDX2	LARP1	SLC25A5
CEACAM1	LARS1	SLC26A11
CEACAM6	LAT	SLC29A3
CEACAM8	LAT2	SLC2A6
CERS1	LDLR	SLC2A8
CFAP65	LDLRAP1	SLC30A2
CFTR	LEPROT	SLC30A3
CHGA	LEPROTL1	SLC30A4
CHID1	LGALS8	SLC35F6
CHIT1	LGMN	SLC36A1
CHMP1A	LHCGR	SLC38A7
CHMP1B	LILRB1	SLC38A9
CHMP2A	LILRB4	SLC39A14
CHMP2B	LIPA	SLC39A8
CHMP3	LITAF	SLC3A2
CHMP4A	LITAFD	SLC44A2
CHMP4B	LIX1	SLC45A2
CHMP4BP1	LIX1L	SLC46A3
CHMP4C	LMBRD1	SLC48A1
CHMP5	LNPEP	SLC49A4
CHMP6	LPCAT1	SLC66A1
CHMP7	LRBA	SLC66A1L
CKAP4	LRP1	SLC7A14
CLCN3	LRP2	SLC7A5
CLCN4	LRPAP1	SLCO4C1
CLCN5	LRRC8A	SMAP1
CLCN6	LRRC8E	SMAP2
CLCN7	LRRK2	SMCP
CLEC16A	LRRTM1	SMCR8
CLN3	LRRTM2	SMG1
CLN5	LRSAM1	SMPD1
CLN6	LUM	SMURF1
CLN8	LYN	SMURF2
CLNK	LYST	SNAP23
CLTA	LYZ	SNAP25
CLTB	LZTS1	SNAP29
CLTC	M0QZ24	SNAPIN
CLTCL1	M0R2P5	SNCA
CLU	M6PR	SNF8
CLVS1	MAGI2	SNRNP70
CLVS2	MAGT1	SNX1
CMTM6	MAN2B1	SNX14
CNTN2	MAN2B2	SNX16
COL6A1	MANBA	SNX18
CORO1A	MAP1LC3A	SNX2
CP	MAP1LC3B	SNX27
CPLX2	MAP1LC3B2	SNX30
CPNE1	MAP1LC3C	SNX32
CPNE3	MAP3K7	SNX4
CPPED1	MAP6	SNX5
CPQ	MAPK1	SNX6
CREG1	MAPK3	SNX7
CRHBP	MAPK8	SOD1
CRYAB	MARCHF1	SORL1
CRYBA1	MARCHF2	SORT1
CSF1R	MARCHF3	SPAAR
CSF3	MARCHF8	SPACA1
CSF3R	MARCHF9	SPACA3
CSPG4	MBTPS1	SPACA6
CSPG5	MCOLN1	SPACA7
CST7	MCOLN3	SPAG9
CTBS	MDM2	SPATA33
CTNS	MEAK7	SPG11
CTSA	MET	SPHK2
CTSB	MFGE8	SPNS1
CTSC	MFN2	SPPL2A
CTSD	MFSD1	SPPL2B
CTSE	MFSD12	SPPL2C
CTSF	MFSD8	SPTLC1
CTSG	MGRN1	SPTLC2
CTSH	MGST1	SQSTM1
CTSK	MILR1	SRC
CTSL	MIOS	SRGN
CTSL3P	MIR199A1	SRPX
CTSO	MKLN1	STAM
CTSS	MLC1	STAM2
CTSV	MMD	STAMBP
CTSW	MNDA	STARD3
CTSZ	MOAP1	STARD3NL
CUBN	MPO	STBD1
CXCL8	MPZ	STING1
CXCR1	MREG	STK11IP
CXCR2	MRGPRX2	STOM
CXCR4	MT3	STS
CYB561	MTM1	STUB1
CYB561A3	MTMR14	STX12
CYB5R3	MTMR2	STX17
CYBRD1	MTMR3	STX3
CYLC1	MTMR8	STX7
DAB2	MTOR	STX8
DAGLB	MVB12A	STXBP2
DCN	MVB12B	SULT1C2
DDOST	MYH9	SUMF1
DDRGK1	MYL11	SUPT5H
DEF8	MYO5A	SURF4
DEFA1	MYO6	SYK
DEFA3	MYO7A	SYNGR1
DEFA4	NAAA	SYNPO2
DENND3	NAGA	SYT11
DEPDC5	NAGLU	SYT7
DKK1	NAGPA	SYTL4
DKKL1	NAPG	SZT2
DLG4	NAPRT	TAB2
DNAJC13	NAPSA	TAFAZZIN
DNAJC3	NBR1	TASL
DNAJC5	NCAN	TBC1D12
DNAJC6	NCF1	TBC1D14
DNASE2	NCF2	TBC1D25
DNASE2B	NCF4	TBC1D5
DNM1	NCOA4	TBK1
DNM1L	NCSTN	TCIRG1
DNM2	NDEL1	TCN2
DNM3	NDUFC2	TECPR1
DOC2A	NECAB2	TEKT3
DPP4	NEDD4	TEX101
DPP7	NEDD4L	TEX264
DRAM1	NEU1	TFEB
DRAM2	NEU3	TFRC
DRD2	NEU4	TGFBRAP1
DRD3	NFAM1	TIAL1
DRD4	NHLRC3	TIGAR
DSN1	NKG7	TINAG
DTNBP1	NOD1	TINAGL1
DTX3L	NOD2	TLR3
DYNC1H1	NPC1	TLR7
DYNC1LI2	NPC2	TLR8
ECE1	NPRL2	TLR9
EEA1	NPRL3	TM4SF5
EEF1A1	NR4A3	TM6SF1
EEF1A2	NRBP2	TM9SF1
EFNB2	NSF	TMBIM1
EGF	NSFL1C	TMEM106B
EGFR	NSG1	TMEM150C
EHD1	NSG2	TMEM165
EHD2	NTF3	TMEM175
EHD3	NTRK1	TMEM179B
EHD4	NUMB	TMEM190
EHMT2	NUPR1	TMEM192
EI24	OCA2	TMEM199
ELANE	OCIAD1	TMEM225
ELAPOR1	OCIAD2	TMEM25
ELAPOR2	OCLN	TMEM30A
EMC6	OCRL	TMEM39A
ENPEP	OGN	TMEM41B
ENPP1	OGT	TMEM50A
ENTPD4	OMD	TMEM50B
EPDR1	OPHN1	TMEM59

## Sheet: Table S8
Table S8. The immune subtype model of pan-cancer patients
sample	Subtype_Immune_Model_Based
TCGA-A5-A0GI-01	Wound Healing (Immune C1)
TCGA-S9-A7J2-01	Immunologically Quiet (Immune C5)
TCGA-EK-A2RE-01	IFN-gamma Dominant (Immune C2)
TCGA-D5-5538-01	IFN-gamma Dominant (Immune C2)
TCGA-F4-6854-01	Wound Healing (Immune C1)
TCGA-AX-A2H7-01	Wound Healing (Immune C1)
TCGA-C8-A1HL-01	Wound Healing (Immune C1)
TCGA-EW-A2FS-01	IFN-gamma Dominant (Immune C2)
TCGA-IR-A3L7-01	Wound Healing (Immune C1)
TCGA-05-4420-01	Wound Healing (Immune C1)
TCGA-2G-AAFZ-01	Wound Healing (Immune C1)
TCGA-DX-A3U8-01	Lymphocyte Depleted (Immune C4)
TCGA-GL-8500-01	Lymphocyte Depleted (Immune C4)
TCGA-CC-A3MA-01	Wound Healing (Immune C1)
TCGA-IN-7808-01	IFN-gamma Dominant (Immune C2)
TCGA-CC-A9FW-01	Inflammatory (Immune C3)
TCGA-AA-3982-01	IFN-gamma Dominant (Immune C2)
TCGA-B9-A8YH-01	Inflammatory (Immune C3)
TCGA-E1-A7YI-01	Lymphocyte Depleted (Immune C4)
TCGA-B5-A1MY-01	IFN-gamma Dominant (Immune C2)
TCGA-CH-5751-01	IFN-gamma Dominant (Immune C2)
TCGA-A2-A3XX-01	Wound Healing (Immune C1)
TCGA-DQ-5624-01	IFN-gamma Dominant (Immune C2)
TCGA-KK-A7B3-01	Inflammatory (Immune C3)
TCGA-HG-A2PA-01	IFN-gamma Dominant (Immune C2)
TCGA-06-5412-01	Lymphocyte Depleted (Immune C4)
TCGA-BP-4765-01	Inflammatory (Immune C3)
TCGA-EJ-8468-01	Inflammatory (Immune C3)
TCGA-CZ-5459-01	Inflammatory (Immune C3)
TCGA-KK-A8I5-01	Inflammatory (Immune C3)
TCGA-KP-A3W3-01	IFN-gamma Dominant (Immune C2)
TCGA-IQ-A61O-01	Wound Healing (Immune C1)
TCGA-BH-A18K-01	Wound Healing (Immune C1)
TCGA-DD-AAW0-01	Inflammatory (Immune C3)
TCGA-AG-A011-01	Wound Healing (Immune C1)
TCGA-AA-3511-01	IFN-gamma Dominant (Immune C2)
TCGA-Z7-A8R5-01	Wound Healing (Immune C1)
TCGA-39-5031-01	Wound Healing (Immune C1)
TCGA-ZG-A8QW-01	Inflammatory (Immune C3)
TCGA-DU-7302-01	Immunologically Quiet (Immune C5)
TCGA-DJ-A3UX-01	Inflammatory (Immune C3)
TCGA-ZN-A9VQ-01	Wound Healing (Immune C1)
TCGA-EI-6512-01	Wound Healing (Immune C1)
TCGA-J4-A83K-01	Inflammatory (Immune C3)
TCGA-2H-A9GF-01	Wound Healing (Immune C1)
TCGA-HZ-7922-01	TGF-beta Dominant (Immune C6)
TCGA-BJ-A28S-01	Inflammatory (Immune C3)
TCGA-AG-3578-01	Wound Healing (Immune C1)
TCGA-QG-A5YX-01	Wound Healing (Immune C1)
TCGA-AA-3553-01	Wound Healing (Immune C1)
TCGA-ZG-A9MC-01	IFN-gamma Dominant (Immune C2)
TCGA-FE-A238-01	IFN-gamma Dominant (Immune C2)
TCGA-DU-A7TI-01	Lymphocyte Depleted (Immune C4)
TCGA-BR-8372-01	IFN-gamma Dominant (Immune C2)
TCGA-HC-7742-01	Inflammatory (Immune C3)
TCGA-64-1679-01	Wound Healing (Immune C1)
TCGA-CV-5976-01	IFN-gamma Dominant (Immune C2)
TCGA-25-1315-01	IFN-gamma Dominant (Immune C2)
TCGA-R6-A8WC-01	Wound Healing (Immune C1)
TCGA-GE-A2C6-01	Inflammatory (Immune C3)
TCGA-CV-6948-01	Wound Healing (Immune C1)
TCGA-D1-A1NW-01	IFN-gamma Dominant (Immune C2)
TCGA-CJ-6028-01	Inflammatory (Immune C3)
TCGA-24-2297-01	IFN-gamma Dominant (Immune C2)
TCGA-CZ-5456-01	Inflammatory (Immune C3)
TCGA-AA-3693-01	Wound Healing (Immune C1)
TCGA-EM-A22Q-01	Inflammatory (Immune C3)
TCGA-49-6744-01	IFN-gamma Dominant (Immune C2)
TCGA-L5-A4ON-01	Lymphocyte Depleted (Immune C4)
TCGA-IB-7891-01	TGF-beta Dominant (Immune C6)
TCGA-ZN-A9VU-01	IFN-gamma Dominant (Immune C2)
TCGA-Q3-A5QY-01	Inflammatory (Immune C3)
TCGA-66-2794-01	IFN-gamma Dominant (Immune C2)
TCGA-AJ-A3BI-01	IFN-gamma Dominant (Immune C2)
TCGA-W2-A7UY-01	Inflammatory (Immune C3)
TCGA-E3-A3E2-01	Inflammatory (Immune C3)
TCGA-FB-A545-01	IFN-gamma Dominant (Immune C2)
TCGA-G4-6320-01	Wound Healing (Immune C1)
TCGA-EB-A41A-01	Wound Healing (Immune C1)
TCGA-55-6982-01	IFN-gamma Dominant (Immune C2)
TCGA-RC-A7SH-01	Lymphocyte Depleted (Immune C4)
TCGA-CD-8528-01	Lymphocyte Depleted (Immune C4)
TCGA-CM-6164-01	Wound Healing (Immune C1)
TCGA-C5-A1ME-01	Wound Healing (Immune C1)
TCGA-09-0369-01	Wound Healing (Immune C1)
TCGA-E2-A2P6-01	Inflammatory (Immune C3)
TCGA-VD-A8KF-01	Lymphocyte Depleted (Immune C4)
TCGA-AX-A0IZ-01	IFN-gamma Dominant (Immune C2)
TCGA-EL-A4JZ-01	Inflammatory (Immune C3)
TCGA-M7-A722-01	Lymphocyte Depleted (Immune C4)
TCGA-CV-A6K0-01	IFN-gamma Dominant (Immune C2)
TCGA-13-1512-01	IFN-gamma Dominant (Immune C2)
TCGA-BH-A1EN-01	Lymphocyte Depleted (Immune C4)
TCGA-D1-A17D-01	Inflammatory (Immune C3)
TCGA-AO-A1KT-01	Wound Healing (Immune C1)
TCGA-N9-A4Q1-01	Wound Healing (Immune C1)
TCGA-12-5299-01	Lymphocyte Depleted (Immune C4)
TCGA-EM-A3AN-01	Inflammatory (Immune C3)
TCGA-29-1761-01	IFN-gamma Dominant (Immune C2)
TCGA-BJ-A0ZJ-01	Inflammatory (Immune C3)
TCGA-P5-A5EX-01	Inflammatory (Immune C3)
TCGA-DJ-A4V2-01	Inflammatory (Immune C3)
TCGA-HT-8563-01	Lymphocyte Depleted (Immune C4)
TCGA-J8-A3O2-01	Inflammatory (Immune C3)
TCGA-E9-A3HO-01	IFN-gamma Dominant (Immune C2)
TCGA-AX-A1CA-01	IFN-gamma Dominant (Immune C2)
TCGA-A6-A567-01	Wound Healing (Immune C1)
TCGA-58-A46N-01	Wound Healing (Immune C1)
TCGA-B5-A1MR-01	IFN-gamma Dominant (Immune C2)
TCGA-A3-3383-01	IFN-gamma Dominant (Immune C2)
TCGA-NJ-A4YI-01	Inflammatory (Immune C3)
TCGA-D8-A1XJ-01	Wound Healing (Immune C1)
TCGA-VT-A80J-01	IFN-gamma Dominant (Immune C2)
TCGA-Q1-A73Q-01	IFN-gamma Dominant (Immune C2)
TCGA-AG-3587-01	IFN-gamma Dominant (Immune C2)
TCGA-BQ-5880-01	Inflammatory (Immune C3)
TCGA-75-7027-01	Wound Healing (Immune C1)
TCGA-BA-6870-01	IFN-gamma Dominant (Immune C2)
TCGA-73-4666-01	IFN-gamma Dominant (Immune C2)
TCGA-MV-A51V-01	Wound Healing (Immune C1)
TCGA-77-A5G6-01	Wound Healing (Immune C1)
TCGA-5P-A9K4-01	Inflammatory (Immune C3)
TCGA-VD-A8KE-01	Lymphocyte Depleted (Immune C4)
TCGA-56-A4BX-01	Wound Healing (Immune C1)
TCGA-E9-A3QA-01	IFN-gamma Dominant (Immune C2)
TCGA-BR-A4J9-01	Inflammatory (Immune C3)
TCGA-CV-6955-01	IFN-gamma Dominant (Immune C2)
TCGA-P3-A5Q6-01	Wound Healing (Immune C1)
TCGA-FG-A60K-01	Immunologically Quiet (Immune C5)
TCGA-D7-A4Z0-01	Inflammatory (Immune C3)
TCGA-QK-A64Z-01	IFN-gamma Dominant (Immune C2)
TCGA-2J-AABI-01	Wound Healing (Immune C1)
TCGA-AC-A2FK-01	Inflammatory (Immune C3)
TCGA-VP-A879-01	Inflammatory (Immune C3)
TCGA-29-A5NZ-01	Wound Healing (Immune C1)
TCGA-B5-A1MV-01	Wound Healing (Immune C1)
TCGA-DV-A4W0-01	Inflammatory (Immune C3)
TCGA-37-4129-01	Lymphocyte Depleted (Immune C4)
TCGA-DD-AAVZ-01	Lymphocyte Depleted (Immune C4)
TCGA-D5-6534-01	TGF-beta Dominant (Immune C6)
TCGA-DJ-A13R-01	Inflammatory (Immune C3)
TCGA-E9-A1R4-01	IFN-gamma Dominant (Immune C2)
TCGA-3U-A98F-01	Lymphocyte Depleted (Immune C4)
TCGA-77-8145-01	IFN-gamma Dominant (Immune C2)
TCGA-LL-A740-01	Wound Healing (Immune C1)
TCGA-F5-6863-01	Wound Healing (Immune C1)
TCGA-06-2565-01	Lymphocyte Depleted (Immune C4)
TCGA-33-AASD-01	Wound Healing (Immune C1)
TCGA-ET-A3BS-01	Inflammatory (Immune C3)
TCGA-DM-A1D4-01	Wound Healing (Immune C1)
TCGA-22-5478-01	Wound Healing (Immune C1)
TCGA-MN-A4N1-01	Wound Healing (Immune C1)
TCGA-LN-A4A8-01	IFN-gamma Dominant (Immune C2)
TCGA-55-7911-01	IFN-gamma Dominant (Immune C2)
TCGA-EY-A1GC-01	IFN-gamma Dominant (Immune C2)
TCGA-ED-A627-01	Inflammatory (Immune C3)
TCGA-N6-A4VC-01	Wound Healing (Immune C1)
TCGA-16-0846-01	Lymphocyte Depleted (Immune C4)
TCGA-C8-A3M8-01	Wound Healing (Immune C1)
TCGA-BH-A0BM-01	Inflammatory (Immune C3)
TCGA-DM-A0X9-01	Wound Healing (Immune C1)
TCGA-AY-A69D-01	Wound Healing (Immune C1)
TCGA-AN-A0XW-01	Wound Healing (Immune C1)
TCGA-55-A4DG-01	Inflammatory (Immune C3)
TCGA-RW-A684-01	Lymphocyte Depleted (Immune C4)
TCGA-XD-AAUL-01	Wound Healing (Immune C1)
TCGA-AA-3667-01	Wound Healing (Immune C1)
TCGA-ET-A2N4-01	Inflammatory (Immune C3)
TCGA-58-A46J-01	IFN-gamma Dominant (Immune C2)
TCGA-24-1551-01	IFN-gamma Dominant (Immune C2)
TCGA-06-2561-01	Lymphocyte Depleted (Immune C4)
TCGA-WC-A88A-01	Lymphocyte Depleted (Immune C4)
TCGA-DD-AAVV-01	Inflammatory (Immune C3)
TCGA-ZJ-A8QQ-01	IFN-gamma Dominant (Immune C2)
TCGA-37-4133-01	IFN-gamma Dominant (Immune C2)
TCGA-77-8146-01	Wound Healing (Immune C1)
TCGA-2G-AAHN-01	IFN-gamma Dominant (Immune C2)
TCGA-L9-A5IP-01	Wound Healing (Immune C1)
TCGA-CJ-5672-01	Inflammatory (Immune C3)
TCGA-73-4662-01	Inflammatory (Immune C3)
TCGA-3U-A98I-01	TGF-beta Dominant (Immune C6)
TCGA-CQ-5327-01	IFN-gamma Dominant (Immune C2)
TCGA-FI-A2F4-01	IFN-gamma Dominant (Immune C2)
TCGA-E2-A1LL-01	Wound Healing (Immune C1)
TCGA-FD-A3SR-01	IFN-gamma Dominant (Immune C2)
TCGA-KK-A8II-01	Lymphocyte Depleted (Immune C4)
TCGA-BH-A28O-01	Inflammatory (Immune C3)
TCGA-XV-AAZW-01	Wound Healing (Immune C1)
TCGA-BJ-A0Z2-01	Inflammatory (Immune C3)
TCGA-DK-A6B0-01	Lymphocyte Depleted (Immune C4)
TCGA-97-7553-01	Inflammatory (Immune C3)
TCGA-ET-A2N0-01	Inflammatory (Immune C3)
TCGA-YB-A89D-01	Wound Healing (Immune C1)
TCGA-CH-5752-01	Inflammatory (Immune C3)
TCGA-77-7142-01	IFN-gamma Dominant (Immune C2)
TCGA-CR-7374-01	IFN-gamma Dominant (Immune C2)
TCGA-KS-A4I1-01	Inflammatory (Immune C3)
TCGA-60-2719-01	IFN-gamma Dominant (Immune C2)
TCGA-VR-A8Q7-01	Wound Healing (Immune C1)
TCGA-A7-A4SC-01	Inflammatory (Immune C3)
TCGA-YU-A90Y-01	IFN-gamma Dominant (Immune C2)
TCGA-FD-A5BS-01	IFN-gamma Dominant (Immune C2)
TCGA-IG-A3Y9-01	IFN-gamma Dominant (Immune C2)
TCGA-VR-A8EY-01	Wound Healing (Immune C1)
TCGA-J7-6720-01	Inflammatory (Immune C3)
TCGA-E9-A24A-01	Lymphocyte Depleted (Immune C4)
TCGA-49-AARE-01	Wound Healing (Immune C1)
TCGA-BC-4073-01	IFN-gamma Dominant (Immune C2)
TCGA-A6-2671-01	IFN-gamma Dominant (Immune C2)
TCGA-DK-A1AD-01	IFN-gamma Dominant (Immune C2)
TCGA-B6-A400-01	IFN-gamma Dominant (Immune C2)
TCGA-EM-A2OW-01	Inflammatory (Immune C3)
TCGA-XF-AAMQ-01	IFN-gamma Dominant (Immune C2)
TCGA-BB-A5HY-01	IFN-gamma Dominant (Immune C2)
TCGA-AG-3742-01	Wound Healing (Immune C1)
TCGA-WB-A816-01	Inflammatory (Immune C3)
TCGA-EA-A410-01	Wound Healing (Immune C1)
TCGA-CN-4722-01	Wound Healing (Immune C1)
TCGA-AN-A041-01	Wound Healing (Immune C1)
TCGA-13-0899-01	Wound Healing (Immune C1)
TCGA-AY-A8YK-01	Wound Healing (Immune C1)
TCGA-QA-A7B7-01	Lymphocyte Depleted (Immune C4)
TCGA-A5-AB3J-01	Inflammatory (Immune C3)
TCGA-50-8460-01	Inflammatory (Immune C3)
TCGA-PG-A917-01	IFN-gamma Dominant (Immune C2)
TCGA-IB-7889-01	TGF-beta Dominant (Immune C6)
TCGA-EM-A3SY-01	Lymphocyte Depleted (Immune C4)
TCGA-ZG-A9L1-01	Inflammatory (Immune C3)
TCGA-CN-5361-01	IFN-gamma Dominant (Immune C2)
TCGA-EX-A3L1-01	Wound Healing (Immune C1)
TCGA-50-5933-01	TGF-beta Dominant (Immune C6)
TCGA-EM-A3O7-01	Inflammatory (Immune C3)
TCGA-IE-A4EH-01	Wound Healing (Immune C1)
TCGA-A2-A04Y-01	IFN-gamma Dominant (Immune C2)
TCGA-43-3394-01	Wound Healing (Immune C1)
TCGA-ZF-AA4T-01	IFN-gamma Dominant (Immune C2)
TCGA-MQ-A6BQ-01	Lymphocyte Depleted (Immune C4)
TCGA-E2-A1LH-01	IFN-gamma Dominant (Immune C2)
TCGA-ET-A39P-01	Inflammatory (Immune C3)
TCGA-78-7155-01	Wound Healing (Immune C1)
TCGA-2G-AAM4-01	Wound Healing (Immune C1)
TCGA-AG-3727-01	Wound Healing (Immune C1)
TCGA-E7-A3X6-01	IFN-gamma Dominant (Immune C2)
TCGA-5M-AAT4-01	Wound Healing (Immune C1)
TCGA-24-1474-01	Lymphocyte Depleted (Immune C4)
TCGA-3H-AB3U-01	Wound Healing (Immune C1)
TCGA-CM-6167-01	Wound Healing (Immune C1)
TCGA-IZ-8196-01	Inflammatory (Immune C3)
TCGA-CR-7370-01	Wound Healing (Immune C1)
TCGA-BQ-5888-01	Inflammatory (Immune C3)
TCGA-B6-A0RH-01	IFN-gamma Dominant (Immune C2)
TCGA-EL-A3ZG-01	Inflammatory (Immune C3)
TCGA-EL-A3CR-01	Inflammatory (Immune C3)
TCGA-AA-3520-01	Wound Healing (Immune C1)
TCGA-A8-A07W-01	Wound Healing (Immune C1)
TCGA-QR-A6GY-01	Lymphocyte Depleted (Immune C4)
TCGA-VD-A8KA-01	Lymphocyte Depleted (Immune C4)
TCGA-YL-A8HJ-01	Inflammatory (Immune C3)
TCGA-64-1677-01	IFN-gamma Dominant (Immune C2)
TCGA-AU-6004-01	IFN-gamma Dominant (Immune C2)
TCGA-GU-A762-01	IFN-gamma Dominant (Immune C2)
TCGA-2Z-A9JK-01	Inflammatory (Immune C3)
TCGA-CS-5397-01	Lymphocyte Depleted (Immune C4)
TCGA-AX-A3G8-01	Wound Healing (Immune C1)
TCGA-B5-A11Q-01	Inflammatory (Immune C3)
TCGA-AA-3812-01	Inflammatory (Immune C3)
TCGA-AR-A1AS-01	Lymphocyte Depleted (Immune C4)
TCGA-CZ-4860-01	Lymphocyte Depleted (Immune C4)
TCGA-DD-AACA-01	Inflammatory (Immune C3)
TCGA-09-2048-01	Wound Healing (Immune C1)
TCGA-HU-A4GQ-01	IFN-gamma Dominant (Immune C2)
TCGA-E1-5322-01	Immunologically Quiet (Immune C5)
TCGA-73-4670-01	Wound Healing (Immune C1)
TCGA-ZG-A9L5-01	Inflammatory (Immune C3)
TCGA-CN-5365-01	IFN-gamma Dominant (Immune C2)
TCGA-MT-A7BN-01	Wound Healing (Immune C1)
TCGA-BR-4371-01	IFN-gamma Dominant (Immune C2)
TCGA-B0-5700-01	Inflammatory (Immune C3)
TCGA-97-7552-01	Inflammatory (Immune C3)
TCGA-BF-A5ER-01	Lymphocyte Depleted (Immune C4)
TCGA-JW-A5VI-01	IFN-gamma Dominant (Immune C2)
TCGA-XK-AAJT-01	Lymphocyte Depleted (Immune C4)
TCGA-56-A4BW-01	IFN-gamma Dominant (Immune C2)
TCGA-56-8308-01	Wound Healing (Immune C1)
TCGA-D1-A102-01	Wound Healing (Immune C1)
TCGA-CV-6956-01	IFN-gamma Dominant (Immune C2)
TCGA-AA-3854-01	Wound Healing (Immune C1)
TCGA-AP-A056-01	Wound Healing (Immune C1)
TCGA-DQ-5631-01	Wound Healing (Immune C1)
TCGA-85-8353-01	Wound Healing (Immune C1)
TCGA-36-1580-01	Wound Healing (Immune C1)
TCGA-OL-A66O-01	IFN-gamma Dominant (Immune C2)
TCGA-HP-A5N0-01	Inflammatory (Immune C3)
TCGA-CR-7369-01	IFN-gamma Dominant (Immune C2)
TCGA-55-A48Z-01	Wound Healing (Immune C1)
TCGA-AP-A1E3-01	Wound Healing (Immune C1)
TCGA-SC-A6LP-01	Wound Healing (Immune C1)
TCGA-HT-8558-01	Immunologically Quiet (Immune C5)
TCGA-FD-A43S-01	Inflammatory (Immune C3)
TCGA-5B-A90C-01	IFN-gamma Dominant (Immune C2)
TCGA-EW-A1P0-01	Lymphocyte Depleted (Immune C4)
TCGA-A5-A0GX-01	Inflammatory (Immune C3)
TCGA-QK-A6IG-01	IFN-gamma Dominant (Immune C2)
TCGA-22-4604-01	Wound Healing (Immune C1)
TCGA-BT-A42F-01	IFN-gamma Dominant (Immune C2)
TCGA-61-1900-01	Wound Healing (Immune C1)
TCGA-Y8-A894-01	Inflammatory (Immune C3)
TCGA-S9-A6U8-01	Immunologically Quiet (Immune C5)
TCGA-DC-5337-01	Wound Healing (Immune C1)
TCGA-CV-7261-01	Wound Healing (Immune C1)
TCGA-DJ-A3V7-01	Inflammatory (Immune C3)
TCGA-KL-8345-01	Immunologically Quiet (Immune C5)
TCGA-BP-4998-01	Inflammatory (Immune C3)
TCGA-ZH-A8Y5-01	Inflammatory (Immune C3)
TCGA-EL-A3T9-01	TGF-beta Dominant (Immune C6)
TCGA-OR-A5J2-01	Inflammatory (Immune C3)
TCGA-BR-8363-01	IFN-gamma Dominant (Immune C2)
TCGA-T2-A6X2-01	IFN-gamma Dominant (Immune C2)
TCGA-CR-6492-01	IFN-gamma Dominant (Immune C2)
TCGA-G2-A3IB-01	IFN-gamma Dominant (Immune C2)
TCGA-EW-A1PC-01	IFN-gamma Dominant (Immune C2)
TCGA-BG-A0M3-01	Wound Healing (Immune C1)
TCGA-GM-A2DA-01	Wound Healing (Immune C1)
TCGA-CJ-5675-01	Inflammatory (Immune C3)
TCGA-CU-A3KJ-01	Wound Healing (Immune C1)
TCGA-A7-A0CH-01	Wound Healing (Immune C1)
TCGA-CM-6168-01	Wound Healing (Immune C1)
TCGA-E9-A2JS-01	IFN-gamma Dominant (Immune C2)
TCGA-EA-A1QT-01	IFN-gamma Dominant (Immune C2)
TCGA-L6-A4EP-01	Inflammatory (Immune C3)
TCGA-W4-A7U4-01	IFN-gamma Dominant (Immune C2)
TCGA-4E-A92E-01	IFN-gamma Dominant (Immune C2)
TCGA-HQ-A5ND-01	IFN-gamma Dominant (Immune C2)
TCGA-EL-A3ZL-01	Inflammatory (Immune C3)
TCGA-XY-A8S3-01	IFN-gamma Dominant (Immune C2)
TCGA-75-7031-01	IFN-gamma Dominant (Immune C2)
TCGA-EW-A6SB-01	IFN-gamma Dominant (Immune C2)
TCGA-A5-A1OG-01	IFN-gamma Dominant (Immune C2)
TCGA-44-A47A-01	IFN-gamma Dominant (Immune C2)
TCGA-B6-A0WV-01	Wound Healing (Immune C1)
TCGA-WB-A81J-01	Inflammatory (Immune C3)
TCGA-2G-AAL5-01	Wound Healing (Immune C1)
TCGA-HE-7129-01	Inflammatory (Immune C3)
TCGA-05-4398-01	IFN-gamma Dominant (Immune C2)
TCGA-HD-7753-01	IFN-gamma Dominant (Immune C2)
TCGA-FI-A2EU-01	IFN-gamma Dominant (Immune C2)
TCGA-BA-5559-01	IFN-gamma Dominant (Immune C2)
TCGA-KK-A59X-01	Lymphocyte Depleted (Immune C4)
TCGA-LN-A4MQ-01	Wound Healing (Immune C1)
TCGA-UL-AAZ6-01	IFN-gamma Dominant (Immune C2)
TCGA-B6-A0RG-01	IFN-gamma Dominant (Immune C2)
TCGA-SP-A6QC-01	Lymphocyte Depleted (Immune C4)
TCGA-SJ-A6ZI-01	IFN-gamma Dominant (Immune C2)
TCGA-67-3773-01	Inflammatory (Immune C3)
TCGA-24-1562-01	Wound Healing (Immune C1)
TCGA-VS-AA62-01	IFN-gamma Dominant (Immune C2)
TCGA-EM-A3SU-01	Inflammatory (Immune C3)
TCGA-HT-7874-01	Immunologically Quiet (Immune C5)
TCGA-77-8007-01	Wound Healing (Immune C1)
TCGA-D1-A179-01	Wound Healing (Immune C1)
TCGA-FK-A3SG-01	Inflammatory (Immune C3)
TCGA-77-7463-01	Wound Healing (Immune C1)
TCGA-S9-A6TV-01	Lymphocyte Depleted (Immune C4)
TCGA-BH-A6R9-01	Wound Healing (Immune C1)
TCGA-39-5039-01	Wound Healing (Immune C1)
TCGA-UC-A7PG-01	Wound Healing (Immune C1)
TCGA-DK-A3IS-01	Wound Healing (Immune C1)
TCGA-BR-4363-01	IFN-gamma Dominant (Immune C2)
TCGA-CV-6943-01	IFN-gamma Dominant (Immune C2)
TCGA-64-5781-01	Wound Healing (Immune C1)
TCGA-L5-A4OX-01	IFN-gamma Dominant (Immune C2)
TCGA-UY-A8OD-01	Wound Healing (Immune C1)
TCGA-EO-A2CH-01	IFN-gamma Dominant (Immune C2)
TCGA-CQ-7068-01	IFN-gamma Dominant (Immune C2)
TCGA-VM-A8CD-01	Lymphocyte Depleted (Immune C4)
TCGA-D8-A1JN-01	Inflammatory (Immune C3)
TCGA-CV-5444-01	IFN-gamma Dominant (Immune C2)
TCGA-AR-A24P-01	Wound Healing (Immune C1)
TCGA-EA-A97N-01	IFN-gamma Dominant (Immune C2)
TCGA-LN-A49K-01	IFN-gamma Dominant (Immune C2)
TCGA-SX-A7SM-01	Lymphocyte Depleted (Immune C4)
TCGA-DJ-A4V5-01	Inflammatory (Immune C3)
TCGA-DD-AAEI-01	Lymphocyte Depleted (Immune C4)
TCGA-AZ-4615-01	IFN-gamma Dominant (Immune C2)
TCGA-06-0132-01	Lymphocyte Depleted (Immune C4)
TCGA-VR-A8EO-01	Wound Healing (Immune C1)
TCGA-HT-7616-01	Lymphocyte Depleted (Immune C4)
TCGA-CR-7395-01	IFN-gamma Dominant (Immune C2)
TCGA-DJ-A2PS-01	Inflammatory (Immune C3)
TCGA-BR-7196-01	IFN-gamma Dominant (Immune C2)
TCGA-AA-A02H-01	Wound Healing (Immune C1)
TCGA-AP-A0LL-01	Inflammatory (Immune C3)
TCGA-BP-4777-01	Inflammatory (Immune C3)
TCGA-24-2290-01	Lymphocyte Depleted (Immune C4)
TCGA-ET-A39J-01	Lymphocyte Depleted (Immune C4)
TCGA-E9-A1N9-01	Wound Healing (Immune C1)
TCGA-B6-A0I9-01	Wound Healing (Immune C1)
TCGA-CN-6022-01	Wound Healing (Immune C1)
TCGA-E8-A242-01	Inflammatory (Immune C3)
TCGA-DJ-A2Q5-01	Inflammatory (Immune C3)
TCGA-DW-7963-01	Inflammatory (Immune C3)
TCGA-E2-A1L9-01	IFN-gamma Dominant (Immune C2)
TCGA-NC-A5HE-01	IFN-gamma Dominant (Immune C2)
TCGA-BP-4797-01	Inflammatory (Immune C3)
TCGA-E5-A4U1-01	Wound Healing (Immune C1)
TCGA-OE-A75W-01	Wound Healing (Immune C1)
TCGA-DX-AB3C-01	Wound Healing (Immune C1)
TCGA-BP-4762-01	Inflammatory (Immune C3)
TCGA-AR-A1AP-01	IFN-gamma Dominant (Immune C2)
TCGA-KT-A7W1-01	Lymphocyte Depleted (Immune C4)
TCGA-44-3919-01	IFN-gamma Dominant (Immune C2)
TCGA-39-5035-01	IFN-gamma Dominant (Immune C2)
TCGA-CV-6952-01	IFN-gamma Dominant (Immune C2)
TCGA-BR-4367-01	IFN-gamma Dominant (Immune C2)
TCGA-CN-A63T-01	IFN-gamma Dominant (Immune C2)
TCGA-BH-A0H5-01	TGF-beta Dominant (Immune C6)
TCGA-OK-A5Q2-01	Inflammatory (Immune C3)
TCGA-B5-A0K9-01	Wound Healing (Immune C1)
TCGA-CV-A45P-01	IFN-gamma Dominant (Immune C2)
TCGA-BH-A0E6-01	Wound Healing (Immune C1)
TCGA-D8-A1JA-01	Lymphocyte Depleted (Immune C4)
TCGA-56-7221-01	IFN-gamma Dominant (Immune C2)
TCGA-4G-AAZT-01	Inflammatory (Immune C3)
TCGA-VR-A8EX-01	IFN-gamma Dominant (Immune C2)
TCGA-B0-4844-01	IFN-gamma Dominant (Immune C2)
TCGA-P5-A5F2-01	Immunologically Quiet (Immune C5)
TCGA-BP-4352-01	Wound Healing (Immune C1)
TCGA-99-8032-01	Wound Healing (Immune C1)
TCGA-BH-A0BW-01	IFN-gamma Dominant (Immune C2)
TCGA-DW-7841-01	Inflammatory (Immune C3)
TCGA-H7-8502-01	IFN-gamma Dominant (Immune C2)
TCGA-CV-A6JN-01	IFN-gamma Dominant (Immune C2)
TCGA-OR-A5LN-01	Inflammatory (Immune C3)
TCGA-BH-A0HB-01	IFN-gamma Dominant (Immune C2)
TCGA-AG-3609-01	IFN-gamma Dominant (Immune C2)
TCGA-29-1695-01	Lymphocyte Depleted (Immune C4)
TCGA-H2-A2K9-01	Inflammatory (Immune C3)
TCGA-G9-7509-01	Inflammatory (Immune C3)
TCGA-FV-A2QR-01	Inflammatory (Immune C3)
TCGA-19-2629-01	Lymphocyte Depleted (Immune C4)
TCGA-B2-4098-01	Inflammatory (Immune C3)
TCGA-D7-8575-01	Inflammatory (Immune C3)
TCGA-HT-7607-01	Immunologically Quiet (Immune C5)
TCGA-CR-7380-01	IFN-gamma Dominant (Immune C2)
TCGA-43-2576-01	Wound Healing (Immune C1)
TCGA-DJ-A2PW-01	IFN-gamma Dominant (Immune C2)
TCGA-N8-A56S-01	Wound Healing (Immune C1)
TCGA-BR-8367-01	Wound Healing (Immune C1)
TCGA-ET-A3BW-01	Inflammatory (Immune C3)
TCGA-06-0238-01	Lymphocyte Depleted (Immune C4)
TCGA-FB-AAQ3-01	IFN-gamma Dominant (Immune C2)
TCGA-CJ-5679-01	Inflammatory (Immune C3)
TCGA-C5-A8YR-01	IFN-gamma Dominant (Immune C2)
TCGA-AQ-A54O-01	Wound Healing (Immune C1)
TCGA-V1-A9Z7-01	Wound Healing (Immune C1)
TCGA-KL-8346-01	Inflammatory (Immune C3)
TCGA-FE-A239-01	Inflammatory (Immune C3)
TCGA-DQ-7594-01	IFN-gamma Dominant (Immune C2)
TCGA-XF-A8HF-01	Wound Healing (Immune C1)
TCGA-KQ-A41P-01	Wound Healing (Immune C1)
TCGA-DX-A8BH-01	IFN-gamma Dominant (Immune C2)
TCGA-DD-AACT-01	Inflammatory (Immune C3)
TCGA-BL-A13I-01	Lymphocyte Depleted (Immune C4)
TCGA-DX-A7EU-01	Inflammatory (Immune C3)
TCGA-B6-A0WZ-01	IFN-gamma Dominant (Immune C2)
TCGA-C8-A135-01	Wound Healing (Immune C1)
TCGA-39-5027-01	Wound Healing (Immune C1)
TCGA-HD-7917-01	IFN-gamma Dominant (Immune C2)
TCGA-A5-A0VQ-01	Wound Healing (Immune C1)
TCGA-22-5485-01	Lymphocyte Depleted (Immune C4)
TCGA-EL-A4K1-01	Inflammatory (Immune C3)
TCGA-H4-A2HQ-01	IFN-gamma Dominant (Immune C2)
TCGA-AK-3427-01	Lymphocyte Depleted (Immune C4)
TCGA-DJ-A2PX-01	Inflammatory (Immune C3)
TCGA-BH-A0BJ-01	Inflammatory (Immune C3)
TCGA-BH-A203-01	Wound Healing (Immune C1)
TCGA-BG-A0M0-01	Wound Healing (Immune C1)
TCGA-24-1419-01	IFN-gamma Dominant (Immune C2)
TCGA-AG-3583-01	Wound Healing (Immune C1)
TCGA-V4-A9F7-01	Lymphocyte Depleted (Immune C4)
TCGA-GL-A9DD-01	Inflammatory (Immune C3)
TCGA-13-A5FT-01	IFN-gamma Dominant (Immune C2)
TCGA-WB-A81M-01	Lymphocyte Depleted (Immune C4)
TCGA-HT-7873-01	Immunologically Quiet (Immune C5)
TCGA-55-A491-01	IFN-gamma Dominant (Immune C2)
TCGA-FY-A3NM-01	Inflammatory (Immune C3)
TCGA-06-0749-01	Lymphocyte Depleted (Immune C4)
TCGA-ND-A4WF-01	Wound Healing (Immune C1)
TCGA-AZ-4681-01	Wound Healing (Immune C1)
TCGA-46-6025-01	IFN-gamma Dominant (Immune C2)
TCGA-FE-A236-01	Lymphocyte Depleted (Immune C4)
TCGA-ZF-AA4W-01	IFN-gamma Dominant (Immune C2)
TCGA-UY-A9PA-01	IFN-gamma Dominant (Immune C2)
TCGA-AA-3968-01	Wound Healing (Immune C1)
TCGA-BG-A0MO-01	IFN-gamma Dominant (Immune C2)
TCGA-HT-7603-01	Immunologically Quiet (Immune C5)
TCGA-AJ-A2QN-01	Wound Healing (Immune C1)
TCGA-AJ-A3NF-01	IFN-gamma Dominant (Immune C2)
TCGA-FU-A40J-01	IFN-gamma Dominant (Immune C2)
TCGA-B9-4116-01	Inflammatory (Immune C3)
TCGA-BH-A0C7-01	IFN-gamma Dominant (Immune C2)
TCGA-50-6595-01	IFN-gamma Dominant (Immune C2)
TCGA-DB-A64P-01	Immunologically Quiet (Immune C5)
TCGA-BP-4981-01	Inflammatory (Immune C3)
TCGA-VS-A9V5-01	Wound Healing (Immune C1)
TCGA-AK-3428-01	Inflammatory (Immune C3)
TCGA-CR-7373-01	IFN-gamma Dominant (Immune C2)
TCGA-G4-6311-01	Wound Healing (Immune C1)
TCGA-BH-A8FZ-01	IFN-gamma Dominant (Immune C2)
TCGA-S3-AA17-01	IFN-gamma Dominant (Immune C2)
TCGA-DF-A2L0-01	IFN-gamma Dominant (Immune C2)
TCGA-CI-6619-01	Wound Healing (Immune C1)
TCGA-B7-A5TI-01	Wound Healing (Immune C1)
TCGA-D8-A13Z-01	IFN-gamma Dominant (Immune C2)
TCGA-BA-5152-01	IFN-gamma Dominant (Immune C2)
TCGA-DD-AAEE-01	Lymphocyte Depleted (Immune C4)
TCGA-A4-7997-01	Lymphocyte Depleted (Immune C4)
TCGA-DX-A48O-01	Inflammatory (Immune C3)
TCGA-A7-A6VX-01	IFN-gamma Dominant (Immune C2)
TCGA-VS-A8Q9-01	IFN-gamma Dominant (Immune C2)
TCGA-60-2713-01	Wound Healing (Immune C1)
TCGA-GU-A42Q-01	Wound Healing (Immune C1)
TCGA-95-A4VP-01	Inflammatory (Immune C3)
TCGA-BP-4340-01	Inflammatory (Immune C3)
TCGA-HC-8261-01	Inflammatory (Immune C3)
TCGA-85-A512-01	Wound Healing (Immune C1)
TCGA-ET-A25P-01	Inflammatory (Immune C3)
TCGA-DJ-A3VI-01	Inflammatory (Immune C3)
TCGA-55-8302-01	IFN-gamma Dominant (Immune C2)
TCGA-44-4112-01	Wound Healing (Immune C1)
TCGA-EJ-A65E-01	Inflammatory (Immune C3)
TCGA-AF-3911-01	Wound Healing (Immune C1)
TCGA-UF-A7JJ-01	IFN-gamma Dominant (Immune C2)
TCGA-05-4430-01	IFN-gamma Dominant (Immune C2)
TCGA-AR-A255-01	IFN-gamma Dominant (Immune C2)
TCGA-WB-A81F-01	Inflammatory (Immune C3)
TCGA-V4-A9EQ-01	Lymphocyte Depleted (Immune C4)
TCGA-HZ-7919-01	Wound Healing (Immune C1)
TCGA-CN-5366-01	IFN-gamma Dominant (Immune C2)
TCGA-AR-A1AT-01	IFN-gamma Dominant (Immune C2)
TCGA-E5-A2PC-01	IFN-gamma Dominant (Immune C2)
TCGA-AD-6899-01	Wound Healing (Immune C1)
TCGA-YL-A8HM-01	IFN-gamma Dominant (Immune C2)
TCGA-CD-A486-01	IFN-gamma Dominant (Immune C2)
TCGA-UY-A9PE-01	Wound Healing (Immune C1)
TCGA-CQ-7071-01	IFN-gamma Dominant (Immune C2)
TCGA-D1-A3DG-01	Wound Healing (Immune C1)
TCGA-VQ-A8PX-01	IFN-gamma Dominant (Immune C2)
TCGA-XF-A9SV-01	Wound Healing (Immune C1)
TCGA-24-1924-01	IFN-gamma Dominant (Immune C2)
TCGA-DX-A6BG-01	Wound Healing (Immune C1)
TCGA-E7-A6MF-01	Inflammatory (Immune C3)
TCGA-MM-A84U-01	Inflammatory (Immune C3)
TCGA-CV-6933-01	Wound Healing (Immune C1)
TCGA-E2-A1B0-01	Wound Healing (Immune C1)
TCGA-DS-A0VL-01	IFN-gamma Dominant (Immune C2)
TCGA-63-6202-01	IFN-gamma Dominant (Immune C2)
TCGA-BF-AAP2-01	IFN-gamma Dominant (Immune C2)
TCGA-46-3767-01	Wound Healing (Immune C1)
TCGA-2G-AALO-01	Inflammatory (Immune C3)
TCGA-EM-A4FQ-01	Inflammatory (Immune C3)
TCGA-B0-5095-01	Inflammatory (Immune C3)
TCGA-CI-6622-01	Wound Healing (Immune C1)
TCGA-BP-4167-01	Inflammatory (Immune C3)
TCGA-AG-3601-01	Wound Healing (Immune C1)
TCGA-ZP-A9D2-01	IFN-gamma Dominant (Immune C2)
TCGA-BH-A18R-01	Wound Healing (Immune C1)
TCGA-BA-7269-01	Wound Healing (Immune C1)
TCGA-CG-4466-01	Wound Healing (Immune C1)
TCGA-HU-A4G3-01	Wound Healing (Immune C1)
TCGA-OR-A5KY-01	Lymphocyte Depleted (Immune C4)
TCGA-NH-A6GC-01	Wound Healing (Immune C1)
TCGA-DX-A48K-01	Wound Healing (Immune C1)
TCGA-DD-A73B-01	Lymphocyte Depleted (Immune C4)
TCGA-AC-A4ZE-01	Inflammatory (Immune C3)
TCGA-P5-A5F1-01	Lymphocyte Depleted (Immune C4)
TCGA-DK-AA6X-01	IFN-gamma Dominant (Immune C2)
TCGA-EO-A22T-01	Wound Healing (Immune C1)
TCGA-BR-7722-01	Inflammatory (Immune C3)
TCGA-BI-A0VR-01	IFN-gamma Dominant (Immune C2)
TCGA-A6-3808-01	Wound Healing (Immune C1)
TCGA-33-AAS8-01	Wound Healing (Immune C1)
TCGA-AR-A24H-01	IFN-gamma Dominant (Immune C2)
TCGA-F4-6570-01	Wound Healing (Immune C1)
TCGA-E8-A432-01	Inflammatory (Immune C3)
TCGA-MZ-A5BI-01	IFN-gamma Dominant (Immune C2)
TCGA-EJ-8474-01	Inflammatory (Immune C3)
TCGA-DU-7011-01	Immunologically Quiet (Immune C5)
TCGA-06-5414-01	Lymphocyte Depleted (Immune C4)
TCGA-J9-A8CP-01	Inflammatory (Immune C3)
TCGA-ZF-A9R9-01	Inflammatory (Immune C3)
TCGA-P8-A6RX-01	Inflammatory (Immune C3)
TCGA-JY-A6FE-01	IFN-gamma Dominant (Immune C2)
TCGA-A8-A099-01	Inflammatory (Immune C3)
TCGA-CM-6679-01	Wound Healing (Immune C1)
TCGA-KL-8342-01	Inflammatory (Immune C3)
TCGA-XF-A8HB-01	TGF-beta Dominant (Immune C6)
TCGA-HT-8019-01	Immunologically Quiet (Immune C5)
TCGA-HV-A5A4-01	IFN-gamma Dominant (Immune C2)
TCGA-DC-6157-01	Wound Healing (Immune C1)
TCGA-NQ-A638-01	Wound Healing (Immune C1)
TCGA-VS-A9UU-01	IFN-gamma Dominant (Immune C2)
TCGA-66-2790-01	IFN-gamma Dominant (Immune C2)
TCGA-V1-A8WS-01	Wound Healing (Immune C1)
TCGA-CE-A3MD-01	Inflammatory (Immune C3)
TCGA-HU-A4GD-01	IFN-gamma Dominant (Immune C2)
TCGA-94-7033-01	IFN-gamma Dominant (Immune C2)
TCGA-VQ-A94U-01	Wound Healing (Immune C1)
TCGA-LK-A4O0-01	Wound Healing (Immune C1)
TCGA-XD-AAUG-01	Wound Healing (Immune C1)
TCGA-FV-A4ZP-01	Lymphocyte Depleted (Immune C4)
TCGA-KN-8435-01	Inflammatory (Immune C3)
TCGA-P5-A77X-01	Immunologically Quiet (Immune C5)
TCGA-NC-A5HI-01	Wound Healing (Immune C1)
TCGA-ZJ-AAXN-01	IFN-gamma Dominant (Immune C2)
TCGA-BP-4781-01	Inflammatory (Immune C3)
TCGA-CV-6937-01	Wound Healing (Immune C1)
TCGA-AJ-A3QS-01	IFN-gamma Dominant (Immune C2)
TCGA-DD-AACS-01	Lymphocyte Depleted (Immune C4)
TCGA-MT-A67F-01	IFN-gamma Dominant (Immune C2)
TCGA-VS-A9U6-01	IFN-gamma Dominant (Immune C2)
TCGA-EB-A6QZ-01	Lymphocyte Depleted (Immune C4)
TCGA-5P-A9KF-01	Inflammatory (Immune C3)
TCGA-EB-A1NK-01	Wound Healing (Immune C1)
TCGA-RY-A843-01	Immunologically Quiet (Immune C5)
TCGA-A8-A09R-01	Wound Healing (Immune C1)
TCGA-DK-AA6S-01	Wound Healing (Immune C1)
TCGA-V1-A9Z8-01	Inflammatory (Immune C3)
TCGA-DD-A4NK-01	Inflammatory (Immune C3)
TCGA-CM-4750-01	IFN-gamma Dominant (Immune C2)
TCGA-VQ-A8PJ-01	Wound Healing (Immune C1)
TCGA-KQ-A41S-01	Wound Healing (Immune C1)
TCGA-4Z-AA7O-01	Wound Healing (Immune C1)
TCGA-55-8507-01	Wound Healing (Immune C1)
TCGA-DJ-A3UN-01	Inflammatory (Immune C3)
TCGA-HW-7493-01	Immunologically Quiet (Immune C5)
TCGA-BG-A0MC-01	Inflammatory (Immune C3)
TCGA-D6-6516-01	IFN-gamma Dominant (Immune C2)
TCGA-C5-A2LX-01	IFN-gamma Dominant (Immune C2)
TCGA-CR-6471-01	IFN-gamma Dominant (Immune C2)
TCGA-VM-A8CA-01	Immunologically Quiet (Immune C5)
TCGA-D1-A17M-01	IFN-gamma Dominant (Immune C2)
TCGA-D8-A27G-01	Wound Healing (Immune C1)
TCGA-B0-5699-01	Inflammatory (Immune C3)
TCGA-AA-3845-01	IFN-gamma Dominant (Immune C2)
TCGA-A5-A0GH-01	Wound Healing (Immune C1)
TCGA-XQ-A8TB-01	Inflammatory (Immune C3)
TCGA-37-5819-01	Wound Healing (Immune C1)
TCGA-DU-7015-01	Immunologically Quiet (Immune C5)
TCGA-MQ-A4LJ-01	Wound Healing (Immune C1)
TCGA-C5-A1M8-01	IFN-gamma Dominant (Immune C2)
TCGA-C5-A7CJ-01	IFN-gamma Dominant (Immune C2)
TCGA-AA-3980-01	IFN-gamma Dominant (Immune C2)
TCGA-22-A5C4-01	Wound Healing (Immune C1)
TCGA-HB-A2OT-01	Lymphocyte Depleted (Immune C4)
TCGA-85-A4CL-01	Wound Healing (Immune C1)
TCGA-TM-A7C5-01	Immunologically Quiet (Immune C5)
TCGA-06-0184-01	Lymphocyte Depleted (Immune C4)
TCGA-ZF-AA56-01	IFN-gamma Dominant (Immune C2)
TCGA-BP-4801-01	Inflammatory (Immune C3)
TCGA-D8-A1XC-01	Inflammatory (Immune C3)
TCGA-DU-8162-01	Immunologically Quiet (Immune C5)
TCGA-TM-A84O-01	Immunologically Quiet (Immune C5)
TCGA-06-5410-01	Lymphocyte Depleted (Immune C4)
TCGA-DC-6158-01	IFN-gamma Dominant (Immune C2)
TCGA-HT-A4DS-01	Lymphocyte Depleted (Immune C4)
TCGA-69-8254-01	Inflammatory (Immune C3)
TCGA-AA-A00N-01	Wound Healing (Immune C1)
TCGA-EM-A3FM-01	Inflammatory (Immune C3)
TCGA-GH-A9DA-01	Wound Healing (Immune C1)
TCGA-TN-A7HL-01	IFN-gamma Dominant (Immune C2)
TCGA-3B-A9HT-01	IFN-gamma Dominant (Immune C2)
TCGA-CN-4742-01	IFN-gamma Dominant (Immune C2)
TCGA-AA-3984-01	IFN-gamma Dominant (Immune C2)
TCGA-FY-A3R7-01	Inflammatory (Immune C3)
TCGA-BH-A1FJ-01	IFN-gamma Dominant (Immune C2)
TCGA-DD-AACX-01	Lymphocyte Depleted (Immune C4)
TCGA-78-8640-01	IFN-gamma Dominant (Immune C2)
TCGA-DJ-A3UY-01	Inflammatory (Immune C3)
TCGA-EW-A1PE-01	IFN-gamma Dominant (Immune C2)
TCGA-E2-A1II-01	IFN-gamma Dominant (Immune C2)
TCGA-S3-AA14-01	Wound Healing (Immune C1)
TCGA-CR-7392-01	IFN-gamma Dominant (Immune C2)
TCGA-CV-7100-01	IFN-gamma Dominant (Immune C2)
TCGA-60-2714-01	IFN-gamma Dominant (Immune C2)
TCGA-2G-AAFO-01	IFN-gamma Dominant (Immune C2)
TCGA-AR-A5QP-01	Wound Healing (Immune C1)
TCGA-NF-A4WX-01	Wound Healing (Immune C1)
TCGA-K6-A3WQ-01	IFN-gamma Dominant (Immune C2)
TCGA-E9-A6HE-01	IFN-gamma Dominant (Immune C2)
TCGA-BR-8291-01	Inflammatory (Immune C3)
TCGA-DD-AADA-01	Inflammatory (Immune C3)
TCGA-TQ-A7RN-01	Immunologically Quiet (Immune C5)
TCGA-ZM-AA0B-01	IFN-gamma Dominant (Immune C2)
TCGA-GL-A9DE-01	Lymphocyte Depleted (Immune C4)
TCGA-QR-A70O-01	Inflammatory (Immune C3)
TCGA-BH-A0HI-01	Wound Healing (Immune C1)
TCGA-XE-AANI-01	Wound Healing (Immune C1)
TCGA-ET-A3DT-01	Inflammatory (Immune C3)
TCGA-F4-6806-01	Wound Healing (Immune C1)
TCGA-DD-A1EI-01	Wound Healing (Immune C1)
TCGA-AP-A0LG-01	Wound Healing (Immune C1)
TCGA-NH-A50U-01	IFN-gamma Dominant (Immune C2)
TCGA-BP-4790-01	Inflammatory (Immune C3)
TCGA-AX-A1C8-01	IFN-gamma Dominant (Immune C2)
TCGA-BP-5008-01	Inflammatory (Immune C3)
TCGA-P8-A6RY-01	Lymphocyte Depleted (Immune C4)
TCGA-AJ-A3BK-01	IFN-gamma Dominant (Immune C2)
TCGA-CR-6480-01	IFN-gamma Dominant (Immune C2)
TCGA-AA-3692-01	Wound Healing (Immune C1)
TCGA-AF-2693-01	Wound Healing (Immune C1)
TCGA-D5-6924-01	Wound Healing (Immune C1)
TCGA-28-2513-01	Lymphocyte Depleted (Immune C4)
TCGA-EW-A1P1-01	Wound Healing (Immune C1)
TCGA-AA-A01R-01	IFN-gamma Dominant (Immune C2)
TCGA-V4-A9EF-01	Lymphocyte Depleted (Immune C4)
TCGA-JU-AAVI-01	IFN-gamma Dominant (Immune C2)
TCGA-QR-A70R-01	Inflammatory (Immune C3)
TCGA-OL-A66P-01	IFN-gamma Dominant (Immune C2)
TCGA-NG-A4VW-01	Wound Healing (Immune C1)
TCGA-CG-4462-01	TGF-beta Dominant (Immune C6)
TCGA-A2-A1G4-01	Wound Healing (Immune C1)
TCGA-E2-A105-01	Wound Healing (Immune C1)
TCGA-55-7573-01	Inflammatory (Immune C3)
TCGA-N5-A4RA-01	Wound Healing (Immune C1)
TCGA-E6-A1LZ-01	Wound Healing (Immune C1)
TCGA-L5-A4OR-01	Wound Healing (Immune C1)
TCGA-EY-A2OM-01	Wound Healing (Immune C1)
TCGA-CV-A45W-01	IFN-gamma Dominant (Immune C2)
TCGA-EJ-5502-01	Inflammatory (Immune C3)
TCGA-B0-5085-01	Inflammatory (Immune C3)
TCGA-2L-AAQL-01	TGF-beta Dominant (Immune C6)
TCGA-D1-A17F-01	IFN-gamma Dominant (Immune C2)
TCGA-HC-8265-01	Wound Healing (Immune C1)
TCGA-AD-6965-01	Wound Healing (Immune C1)
TCGA-BJ-A3PR-01	IFN-gamma Dominant (Immune C2)
TCGA-SH-A7BD-01	IFN-gamma Dominant (Immune C2)
TCGA-H2-A422-01	Inflammatory (Immune C3)
TCGA-EY-A549-01	Inflammatory (Immune C3)
TCGA-DX-A6YU-01	TGF-beta Dominant (Immune C6)
TCGA-P5-A735-01	Immunologically Quiet (Immune C5)
TCGA-VQ-A928-01	Wound Healing (Immune C1)
TCGA-D5-6931-01	Wound Healing (Immune C1)
TCGA-DX-A6Z2-01	Inflammatory (Immune C3)
TCGA-BS-A0V6-01	IFN-gamma Dominant (Immune C2)
TCGA-BC-A10T-01	Wound Healing (Immune C1)
TCGA-AA-3872-01	Wound Healing (Immune C1)
TCGA-43-5668-01	IFN-gamma Dominant (Immune C2)
TCGA-R8-A6ML-01	Immunologically Quiet (Immune C5)
TCGA-FB-AAQ0-01	IFN-gamma Dominant (Immune C2)
TCGA-BF-AAP1-01	Lymphocyte Depleted (Immune C4)
TCGA-A2-A0EV-01	IFN-gamma Dominant (Immune C2)
TCGA-HT-7691-01	Immunologically Quiet (Immune C5)
TCGA-18-4083-01	Wound Healing (Immune C1)
TCGA-FG-A6J1-01	Lymphocyte Depleted (Immune C4)
TCGA-CV-7104-01	IFN-gamma Dominant (Immune C2)
TCGA-EO-A22S-01	Wound Healing (Immune C1)
TCGA-A8-A08A-01	Inflammatory (Immune C3)
TCGA-D1-A17B-01	Inflammatory (Immune C3)
TCGA-CD-8526-01	IFN-gamma Dominant (Immune C2)
TCGA-BR-7703-01	IFN-gamma Dominant (Immune C2)
TCGA-W8-A86G-01	Inflammatory (Immune C3)
TCGA-AL-3471-01	Inflammatory (Immune C3)
TCGA-MH-A854-01	Wound Healing (Immune C1)
TCGA-YF-AA3M-01	Wound Healing (Immune C1)
TCGA-76-4929-01	Lymphocyte Depleted (Immune C4)
TCGA-2Y-A9H6-01	Inflammatory (Immune C3)
TCGA-44-2656-01	IFN-gamma Dominant (Immune C2)
TCGA-A6-5656-01	Wound Healing (Immune C1)
TCGA-43-8115-01	Wound Healing (Immune C1)
TCGA-3A-A9IX-01	Inflammatory (Immune C3)
TCGA-EI-6884-01	Wound Healing (Immune C1)
TCGA-DU-6402-01	Lymphocyte Depleted (Immune C4)
TCGA-AG-3890-01	Wound Healing (Immune C1)
TCGA-Q1-A73P-01	IFN-gamma Dominant (Immune C2)
TCGA-39-5016-01	IFN-gamma Dominant (Immune C2)
TCGA-HT-7684-01	Immunologically Quiet (Immune C5)
TCGA-D8-A1XL-01	IFN-gamma Dominant (Immune C2)
TCGA-E8-A413-01	Inflammatory (Immune C3)
TCGA-BA-6871-01	IFN-gamma Dominant (Immune C2)
TCGA-HT-8104-01	Lymphocyte Depleted (Immune C4)
TCGA-CN-6017-01	IFN-gamma Dominant (Immune C2)
TCGA-CC-A7IH-01	Inflammatory (Immune C3)
TCGA-D7-A747-01	IFN-gamma Dominant (Immune C2)
TCGA-A4-7585-01	Inflammatory (Immune C3)
TCGA-TS-A7P6-01	Wound Healing (Immune C1)
TCGA-BG-A0W2-01	Wound Healing (Immune C1)
TCGA-DD-A4NG-01	Inflammatory (Immune C3)
TCGA-BP-5170-01	Inflammatory (Immune C3)
TCGA-FN-7833-01	Lymphocyte Depleted (Immune C4)
TCGA-KN-8436-01	Inflammatory (Immune C3)
TCGA-C5-A8XK-01	IFN-gamma Dominant (Immune C2)
TCGA-43-A474-01	Wound Healing (Immune C1)
TCGA-HT-7473-01	Lymphocyte Depleted (Immune C4)
TCGA-06-0645-01	Lymphocyte Depleted (Immune C4)
TCGA-33-AASI-01	Wound Healing (Immune C1)
TCGA-DM-A1DA-01	Wound Healing (Immune C1)
TCGA-IB-7647-01	Wound Healing (Immune C1)
TCGA-BJ-A2N9-01	Inflammatory (Immune C3)
TCGA-41-2572-01	Lymphocyte Depleted (Immune C4)
TCGA-AG-3885-01	Inflammatory (Immune C3)
TCGA-CF-A7I0-01	Wound Healing (Immune C1)
TCGA-EK-A3GN-01	IFN-gamma Dominant (Immune C2)
TCGA-WJ-A86L-01	Lymphocyte Depleted (Immune C4)
TCGA-DX-AB2X-01	Lymphocyte Depleted (Immune C4)
TCGA-MJ-A850-01	Wound Healing (Immune C1)
TCGA-C5-A907-01	IFN-gamma Dominant (Immune C2)
TCGA-49-4506-01	IFN-gamma Dominant (Immune C2)
TCGA-B0-5713-01	Inflammatory (Immune C3)
TCGA-BQ-5877-01	Inflammatory (Immune C3)
TCGA-D1-A160-01	Wound Healing (Immune C1)
TCGA-BR-6564-01	IFN-gamma Dominant (Immune C2)
TCGA-B2-5633-01	Inflammatory (Immune C3)
TCGA-BH-A0BZ-01	IFN-gamma Dominant (Immune C2)
TCGA-XF-AAMX-01	Wound Healing (Immune C1)
TCGA-OR-A5LR-01	Inflammatory (Immune C3)
TCGA-A2-A0ER-01	Wound Healing (Immune C1)
TCGA-IG-A8O2-01	IFN-gamma Dominant (Immune C2)
TCGA-AX-A1C7-01	IFN-gamma Dominant (Immune C2)
TCGA-TQ-A7RU-01	Immunologically Quiet (Immune C5)
TCGA-BP-4982-01	Inflammatory (Immune C3)
TCGA-JY-A938-01	IFN-gamma Dominant (Immune C2)
TCGA-XF-A9T8-01	IFN-gamma Dominant (Immune C2)
TCGA-2G-AAG0-01	IFN-gamma Dominant (Immune C2)
TCGA-EO-A22X-01	Wound Healing (Immune C1)
TCGA-DD-A4ND-01	Inflammatory (Immune C3)
TCGA-B8-5162-01	Inflammatory (Immune C3)
TCGA-66-2785-01	IFN-gamma Dominant (Immune C2)
TCGA-25-1630-01	Lymphocyte Depleted (Immune C4)
TCGA-OL-A66K-01	Inflammatory (Immune C3)
TCGA-P4-A5E8-01	Inflammatory (Immune C3)
TCGA-Q9-A6FW-01	Wound Healing (Immune C1)
TCGA-IN-7806-01	Inflammatory (Immune C3)
TCGA-36-1574-01	IFN-gamma Dominant (Immune C2)
TCGA-QK-A8Z8-01	IFN-gamma Dominant (Immune C2)
TCGA-CQ-5326-01	IFN-gamma Dominant (Immune C2)
TCGA-DB-A4XF-01	Immunologically Quiet (Immune C5)
TCGA-2Y-A9H2-01	Inflammatory (Immune C3)
TCGA-C5-A7CM-01	Wound Healing (Immune C1)
TCGA-4K-AAAL-01	IFN-gamma Dominant (Immune C2)
TCGA-A4-A5Y1-01	Inflammatory (Immune C3)
TCGA-56-8201-01	Wound Healing (Immune C1)
TCGA-G9-6342-01	Inflammatory (Immune C3)
TCGA-KU-A66T-01	IFN-gamma Dominant (Immune C2)
TCGA-DD-AAVW-01	Inflammatory (Immune C3)
TCGA-CJ-4905-01	Inflammatory (Immune C3)
TCGA-EP-A2KC-01	Lymphocyte Depleted (Immune C4)
TCGA-MT-A51W-01	IFN-gamma Dominant (Immune C2)
TCGA-LN-A7HY-01	Wound Healing (Immune C1)
TCGA-FY-A3R8-01	Inflammatory (Immune C3)
TCGA-WB-A81H-01	Inflammatory (Immune C3)
TCGA-G7-6790-01	Inflammatory (Immune C3)
TCGA-XY-A89B-01	IFN-gamma Dominant (Immune C2)
TCGA-CC-A7IL-01	Lymphocyte Depleted (Immune C4)
TCGA-EW-A1OX-01	Lymphocyte Depleted (Immune C4)
TCGA-EL-A3T1-01	IFN-gamma Dominant (Immune C2)
TCGA-55-A48X-01	Inflammatory (Immune C3)
TCGA-YZ-A984-01	Inflammatory (Immune C3)
TCGA-BP-5174-01	Inflammatory (Immune C3)
TCGA-KN-8427-01	Wound Healing (Immune C1)
TCGA-QR-A705-01	Inflammatory (Immune C3)
TCGA-20-1684-01	IFN-gamma Dominant (Immune C2)
TCGA-N8-A4PI-01	Lymphocyte Depleted (Immune C4)
TCGA-05-4402-01	IFN-gamma Dominant (Immune C2)
TCGA-2G-AAH4-01	Wound Healing (Immune C1)
TCGA-CX-7086-01	IFN-gamma Dominant (Immune C2)
TCGA-ET-A25L-01	Inflammatory (Immune C3)
TCGA-UZ-A9PZ-01	Inflammatory (Immune C3)
TCGA-AG-3881-01	Wound Healing (Immune C1)
TCGA-A8-A0A9-01	IFN-gamma Dominant (Immune C2)
TCGA-DE-A2OL-01	Inflammatory (Immune C3)
TCGA-G7-A4TM-01	Inflammatory (Immune C3)
TCGA-BQ-7060-01	Inflammatory (Immune C3)
TCGA-DD-A4NS-01	Inflammatory (Immune C3)
TCGA-B0-4697-01	Inflammatory (Immune C3)
TCGA-QR-A6GO-01	Lymphocyte Depleted (Immune C4)
TCGA-AX-A3FS-01	IFN-gamma Dominant (Immune C2)
TCGA-S9-A6WP-01	Immunologically Quiet (Immune C5)
TCGA-BH-A1FB-01	Inflammatory (Immune C3)
TCGA-44-8119-01	Wound Healing (Immune C1)
TCGA-BP-4759-01	TGF-beta Dominant (Immune C6)
TCGA-FG-A713-01	Immunologically Quiet (Immune C5)
TCGA-DI-A1BY-01	Wound Healing (Immune C1)
TCGA-V4-A9EZ-01	Lymphocyte Depleted (Immune C4)
TCGA-VS-A9V2-01	IFN-gamma Dominant (Immune C2)
TCGA-VS-A94Y-01	Wound Healing (Immune C1)
TCGA-F4-6461-01	Wound Healing (Immune C1)
TCGA-90-A4EE-01	IFN-gamma Dominant (Immune C2)
TCGA-C5-A8ZZ-01	IFN-gamma Dominant (Immune C2)
TCGA-MQ-A6BS-01	Inflammatory (Immune C3)
TCGA-B5-A11G-01	IFN-gamma Dominant (Immune C2)
TCGA-HT-A5RA-01	Lymphocyte Depleted (Immune C4)
TCGA-E1-A7YL-01	Lymphocyte Depleted (Immune C4)
TCGA-AO-A0JC-01	IFN-gamma Dominant (Immune C2)
TCGA-JW-A852-01	IFN-gamma Dominant (Immune C2)
TCGA-BB-4224-01	IFN-gamma Dominant (Immune C2)
TCGA-CJ-6030-01	Inflammatory (Immune C3)
TCGA-A3-3319-01	Inflammatory (Immune C3)
TCGA-VQ-AA68-01	IFN-gamma Dominant (Immune C2)
TCGA-UD-AAC5-01	Wound Healing (Immune C1)
TCGA-DD-AADI-01	IFN-gamma Dominant (Immune C2)
TCGA-V4-A9F0-01	Inflammatory (Immune C3)
TCGA-FC-7961-01	Inflammatory (Immune C3)
TCGA-CC-A7IG-01	Wound Healing (Immune C1)
TCGA-MR-A8JO-01	Inflammatory (Immune C3)
TCGA-GC-A3YS-01	Wound Healing (Immune C1)
TCGA-OR-A5LG-01	Lymphocyte Depleted (Immune C4)
TCGA-VD-A8KH-01	Lymphocyte Depleted (Immune C4)
TCGA-CR-7379-01	Wound Healing (Immune C1)
TCGA-CJ-4918-01	Inflammatory (Immune C3)
TCGA-A8-A07J-01	TGF-beta Dominant (Immune C6)
TCGA-E9-A229-01	IFN-gamma Dominant (Immune C2)
TCGA-L5-A4OU-01	IFN-gamma Dominant (Immune C2)
TCGA-X9-A971-01	Lymphocyte Depleted (Immune C4)
TCGA-D6-6826-01	Wound Healing (Immune C1)
TCGA-A2-A0SX-01	IFN-gamma Dominant (Immune C2)
TCGA-CU-A0YO-01	Wound Healing (Immune C1)
TCGA-KK-A8I4-01	Inflammatory (Immune C3)
TCGA-UZ-A9PM-01	Inflammatory (Immune C3)
TCGA-B8-5545-01	Inflammatory (Immune C3)
TCGA-US-A776-01	Wound Healing (Immune C1)
TCGA-BR-8484-01	IFN-gamma Dominant (Immune C2)
TCGA-55-7724-01	IFN-gamma Dominant (Immune C2)
TCGA-F4-6703-01	Wound Healing (Immune C1)
TCGA-HU-A4G8-01	IFN-gamma Dominant (Immune C2)
TCGA-BC-A10W-01	Lymphocyte Depleted (Immune C4)
TCGA-DX-AB2Q-01	Wound Healing (Immune C1)
TCGA-44-6776-01	Inflammatory (Immune C3)
TCGA-49-4514-01	Wound Healing (Immune C1)
TCGA-05-4396-01	Inflammatory (Immune C3)
TCGA-AA-3864-01	Wound Healing (Immune C1)
TCGA-EJ-7789-01	Lymphocyte Depleted (Immune C4)
TCGA-85-A50Z-01	Wound Healing (Immune C1)
TCGA-B2-3923-01	Inflammatory (Immune C3)
TCGA-55-8204-01	Wound Healing (Immune C1)
TCGA-BP-5183-01	Inflammatory (Immune C3)
TCGA-V4-A9EA-01	Lymphocyte Depleted (Immune C4)
TCGA-QS-A5YR-01	IFN-gamma Dominant (Immune C2)
TCGA-L4-A4E6-01	Inflammatory (Immune C3)
TCGA-L5-A8NJ-01	IFN-gamma Dominant (Immune C2)
TCGA-DX-A1L0-01	TGF-beta Dominant (Immune C6)
TCGA-BH-A0AW-01	IFN-gamma Dominant (Immune C2)
TCGA-VS-A9UJ-01	Wound Healing (Immune C1)
TCGA-2G-AAF6-01	IFN-gamma Dominant (Immune C2)
TCGA-B5-A11P-01	Wound Healing (Immune C1)
TCGA-XD-AAUH-01	Inflammatory (Immune C3)
TCGA-AX-A3FW-01	IFN-gamma Dominant (Immune C2)
TCGA-BH-A2L8-01	IFN-gamma Dominant (Immune C2)
TCGA-HU-A4GC-01	IFN-gamma Dominant (Immune C2)
TCGA-EB-A5SE-01	Wound Healing (Immune C1)
TCGA-HT-A5R9-01	Lymphocyte Depleted (Immune C4)
TCGA-AA-3492-01	Wound Healing (Immune C1)
TCGA-A3-3362-01	Inflammatory (Immune C3)
TCGA-CS-5396-01	Immunologically Quiet (Immune C5)
TCGA-DX-AB32-01	IFN-gamma Dominant (Immune C2)
TCGA-BB-7866-01	IFN-gamma Dominant (Immune C2)
TCGA-HD-7832-01	IFN-gamma Dominant (Immune C2)
TCGA-Y8-A895-01	Inflammatory (Immune C3)
TCGA-A8-A08I-01	IFN-gamma Dominant (Immune C2)
TCGA-BH-A0HP-01	Wound Healing (Immune C1)
TCGA-14-0790-01	Lymphocyte Depleted (Immune C4)
TCGA-BH-A0BS-01	Lymphocyte Depleted (Immune C4)
TCGA-DJ-A4UL-01	Inflammatory (Immune C3)
TCGA-CD-A48C-01	Wound Healing (Immune C1)
TCGA-AA-3544-01	IFN-gamma Dominant (Immune C2)
TCGA-TS-A7P1-01	Wound Healing (Immune C1)
TCGA-75-6205-01	IFN-gamma Dominant (Immune C2)
TCGA-FP-8099-01	IFN-gamma Dominant (Immune C2)
TCGA-ZJ-AAXI-01	IFN-gamma Dominant (Immune C2)
TCGA-B6-A0IG-01	IFN-gamma Dominant (Immune C2)
TCGA-XN-A8T5-01	Inflammatory (Immune C3)
TCGA-ZG-A9M4-01	Inflammatory (Immune C3)
TCGA-EJ-7793-01	Inflammatory (Immune C3)
TCGA-AA-3496-01	Wound Healing (Immune C1)
TCGA-QR-A7IN-01	Inflammatory (Immune C3)
TCGA-ZF-AA4N-01	Wound Healing (Immune C1)
TCGA-XF-AAMG-01	Wound Healing (Immune C1)
TCGA-ZH-A8Y1-01	Inflammatory (Immune C3)
TCGA-DJ-A13T-01	Inflammatory (Immune C3)
TCGA-QR-A6GT-01	TGF-beta Dominant (Immune C6)
TCGA-AK-3451-01	IFN-gamma Dominant (Immune C2)
TCGA-CJ-4923-01	IFN-gamma Dominant (Immune C2)
TCGA-FV-A3R2-01	Lymphocyte Depleted (Immune C4)
TCGA-CZ-5987-01	Inflammatory (Immune C3)
TCGA-98-A538-01	Wound Healing (Immune C1)
TCGA-ET-A3BO-01	Inflammatory (Immune C3)
TCGA-KP-A3W0-01	Wound Healing (Immune C1)
TCGA-CV-6436-01	IFN-gamma Dominant (Immune C2)
TCGA-EJ-7782-01	Inflammatory (Immune C3)
TCGA-HW-8322-01	Immunologically Quiet (Immune C5)
TCGA-BP-4159-01	TGF-beta Dominant (Immune C6)
TCGA-Q1-A6DT-01	Wound Healing (Immune C1)
TCGA-85-6561-01	Wound Healing (Immune C1)
TCGA-L5-A8NN-01	IFN-gamma Dominant (Immune C2)
TCGA-ZF-A9RL-01	Lymphocyte Depleted (Immune C4)
TCGA-25-1633-01	IFN-gamma Dominant (Immune C2)
TCGA-25-2396-01	IFN-gamma Dominant (Immune C2)
TCGA-BR-7715-01	Wound Healing (Immune C1)
TCGA-BH-A0DO-01	Inflammatory (Immune C3)
TCGA-HC-A8CY-01	Lymphocyte Depleted (Immune C4)
TCGA-X6-A8C5-01	Inflammatory (Immune C3)
TCGA-DY-A0XA-01	Wound Healing (Immune C1)
TCGA-DM-A28E-01	Wound Healing (Immune C1)
TCGA-S9-A6U9-01	Immunologically Quiet (Immune C5)
TCGA-5R-AA1C-01	Lymphocyte Depleted (Immune C4)
TCGA-CK-6747-01	Wound Healing (Immune C1)
TCGA-WB-A819-01	Lymphocyte Depleted (Immune C4)
TCGA-Y8-A8S1-01	TGF-beta Dominant (Immune C6)
TCGA-G9-7523-01	Inflammatory (Immune C3)
TCGA-CJ-5680-01	Inflammatory (Immune C3)
TCGA-34-5234-01	IFN-gamma Dominant (Immune C2)
TCGA-A6-5667-01	Wound Healing (Immune C1)
TCGA-HT-7676-01	Immunologically Quiet (Immune C5)
TCGA-LN-A4A4-01	Wound Healing (Immune C1)
TCGA-XF-A9T0-01	Wound Healing (Immune C1)
TCGA-FW-A5DX-01	Lymphocyte Depleted (Immune C4)
TCGA-62-A46O-01	IFN-gamma Dominant (Immune C2)
TCGA-G3-AAV1-01	Lymphocyte Depleted (Immune C4)
TCGA-HT-7469-01	Lymphocyte Depleted (Immune C4)
TCGA-56-7822-01	Wound Healing (Immune C1)
TCGA-56-A62T-01	IFN-gamma Dominant (Immune C2)
TCGA-LL-A73Y-01	Inflammatory (Immune C3)
TCGA-BC-A10X-01	Inflammatory (Immune C3)
TCGA-EA-A3QE-01	IFN-gamma Dominant (Immune C2)
TCGA-BH-A0DK-01	IFN-gamma Dominant (Immune C2)
TCGA-GC-A4ZW-01	Wound Healing (Immune C1)
TCGA-K4-A4AC-01	IFN-gamma Dominant (Immune C2)
TCGA-85-A4JB-01	IFN-gamma Dominant (Immune C2)
TCGA-62-A472-01	IFN-gamma Dominant (Immune C2)
TCGA-NJ-A55R-01	Inflammatory (Immune C3)
TCGA-23-1026-01	IFN-gamma Dominant (Immune C2)
TCGA-VQ-A8E3-01	IFN-gamma Dominant (Immune C2)
TCGA-F5-6702-01	Wound Healing (Immune C1)
TCGA-VS-A9UQ-01	Wound Healing (Immune C1)
TCGA-BH-A0BG-01	IFN-gamma Dominant (Immune C2)
TCGA-AJ-A23N-01	Wound Healing (Immune C1)
TCGA-W5-AA34-01	Inflammatory (Immune C3)
TCGA-CA-5255-01	Wound Healing (Immune C1)
TCGA-93-A4JP-01	Lymphocyte Depleted (Immune C4)
TCGA-CK-4947-01	Wound Healing (Immune C1)
TCGA-FD-A3B3-01	IFN-gamma Dominant (Immune C2)
TCGA-IE-A6BZ-01	Inflammatory (Immune C3)
TCGA-FU-A3HY-01	Wound Healing (Immune C1)
TCGA-2G-AAGS-01	Wound Healing (Immune C1)
TCGA-V1-A8MU-01	Inflammatory (Immune C3)
TCGA-G6-A8L8-01	Inflammatory (Immune C3)
TCGA-KP-A3W1-01	IFN-gamma Dominant (Immune C2)
TCGA-CV-A6JZ-01	IFN-gamma Dominant (Immune C2)
TCGA-32-2634-01	Lymphocyte Depleted (Immune C4)
TCGA-BS-A0U7-01	Wound Healing (Immune C1)
TCGA-62-8395-01	Inflammatory (Immune C3)
TCGA-24-2261-01	IFN-gamma Dominant (Immune C2)
TCGA-AN-A0AT-01	Wound Healing (Immune C1)
TCGA-13-0800-01	IFN-gamma Dominant (Immune C2)
TCGA-3U-A98H-01	TGF-beta Dominant (Immune C6)
TCGA-77-8136-01	IFN-gamma Dominant (Immune C2)
TCGA-D1-A2G0-01	Wound Healing (Immune C1)
TCGA-ET-A40P-01	Inflammatory (Immune C3)
TCGA-CW-5589-01	Inflammatory (Immune C3)
TCGA-VQ-A8E0-01	Wound Healing (Immune C1)
TCGA-66-2756-01	Wound Healing (Immune C1)
TCGA-61-1998-01	Lymphocyte Depleted (Immune C4)
TCGA-23-1029-01	IFN-gamma Dominant (Immune C2)
TCGA-95-7567-01	IFN-gamma Dominant (Immune C2)
TCGA-E2-A14U-01	Inflammatory (Immune C3)
TCGA-AD-6888-01	Wound Healing (Immune C1)
TCGA-KB-A93G-01	Wound Healing (Immune C1)
TCGA-F4-6809-01	Wound Healing (Immune C1)
TCGA-A3-3385-01	Inflammatory (Immune C3)
TCGA-VS-A9UV-01	Wound Healing (Immune C1)
TCGA-50-5051-01	Wound Healing (Immune C1)
TCGA-BP-5000-01	Inflammatory (Immune C3)
TCGA-CN-A63U-01	IFN-gamma Dominant (Immune C2)
TCGA-AA-3502-01	Wound Healing (Immune C1)
TCGA-HT-7478-01	Lymphocyte Depleted (Immune C4)
TCGA-5P-A9K6-01	Inflammatory (Immune C3)
TCGA-VS-A8EG-01	IFN-gamma Dominant (Immune C2)
TCGA-IZ-8195-01	Inflammatory (Immune C3)
TCGA-43-8116-01	Wound Healing (Immune C1)
TCGA-MW-A4EC-01	Inflammatory (Immune C3)
TCGA-P3-A6T2-01	IFN-gamma Dominant (Immune C2)
TCGA-A3-3343-01	Inflammatory (Immune C3)
TCGA-L5-A4OM-01	Wound Healing (Immune C1)
TCGA-WB-A80Q-01	Inflammatory (Immune C3)
TCGA-BK-A13B-01	Wound Healing (Immune C1)
TCGA-EX-A69L-01	IFN-gamma Dominant (Immune C2)
TCGA-FJ-A871-01	Wound Healing (Immune C1)
TCGA-WB-A817-01	Inflammatory (Immune C3)
TCGA-55-A48Y-01	Wound Healing (Immune C1)
TCGA-BJ-A45F-01	Inflammatory (Immune C3)
TCGA-AA-3525-01	Wound Healing (Immune C1)
TCGA-AK-3447-01	Lymphocyte Depleted (Immune C4)
TCGA-Q1-A73O-01	IFN-gamma Dominant (Immune C2)
TCGA-D5-6532-01	Wound Healing (Immune C1)
TCGA-QR-A70J-01	IFN-gamma Dominant (Immune C2)
TCGA-CC-A9FU-01	Wound Healing (Immune C1)
TCGA-VS-A8QC-01	IFN-gamma Dominant (Immune C2)
TCGA-86-A456-01	IFN-gamma Dominant (Immune C2)
TCGA-33-AASB-01	Wound Healing (Immune C1)
TCGA-EA-A5ZE-01	IFN-gamma Dominant (Immune C2)
TCGA-XT-AASU-01	Wound Healing (Immune C1)
TCGA-FE-A22Z-01	Inflammatory (Immune C3)
TCGA-CV-7429-01	IFN-gamma Dominant (Immune C2)
TCGA-RW-A8AZ-01	Lymphocyte Depleted (Immune C4)
TCGA-50-5068-01	IFN-gamma Dominant (Immune C2)
TCGA-AG-A00Y-01	IFN-gamma Dominant (Immune C2)
TCGA-NJ-A55A-01	Inflammatory (Immune C3)
TCGA-ZS-A9CF-01	Lymphocyte Depleted (Immune C4)
TCGA-A4-8516-01	Lymphocyte Depleted (Immune C4)
TCGA-56-7580-01	Wound Healing (Immune C1)
TCGA-E8-A416-01	Inflammatory (Immune C3)
TCGA-S4-A8RM-01	Inflammatory (Immune C3)
TCGA-DU-A5TW-01	Immunologically Quiet (Immune C5)
TCGA-DX-AB2S-01	IFN-gamma Dominant (Immune C2)
TCGA-A5-A0R9-01	Wound Healing (Immune C1)
TCGA-IB-7890-01	Wound Healing (Immune C1)
TCGA-GD-A3OP-01	Inflammatory (Immune C3)
TCGA-90-7769-01	Wound Healing (Immune C1)
TCGA-CR-6467-01	IFN-gamma Dominant (Immune C2)
TCGA-S9-A6TX-01	Immunologically Quiet (Immune C5)
TCGA-B5-A0K8-01	IFN-gamma Dominant (Immune C2)
TCGA-IG-A97H-01	IFN-gamma Dominant (Immune C2)
TCGA-37-4135-01	IFN-gamma Dominant (Immune C2)
TCGA-RY-A83Z-01	Lymphocyte Depleted (Immune C4)
TCGA-IG-A5B8-01	IFN-gamma Dominant (Immune C2)
TCGA-JX-A5QV-01	IFN-gamma Dominant (Immune C2)
TCGA-AA-3930-01	IFN-gamma Dominant (Immune C2)
TCGA-BR-8683-01	IFN-gamma Dominant (Immune C2)
TCGA-DX-A8BQ-01	IFN-gamma Dominant (Immune C2)
TCGA-EW-A1P5-01	IFN-gamma Dominant (Immune C2)
TCGA-DJ-A13W-01	Lymphocyte Depleted (Immune C4)
TCGA-QR-A6GS-01	Inflammatory (Immune C3)
TCGA-FD-A3SL-01	Wound Healing (Immune C1)
TCGA-ET-A39L-01	Inflammatory (Immune C3)
TCGA-BH-A1FN-01	IFN-gamma Dominant (Immune C2)
TCGA-TS-A8AF-01	Wound Healing (Immune C1)
TCGA-EK-A2GZ-01	Wound Healing (Immune C1)
TCGA-N5-A4RM-01	Wound Healing (Immune C1)
TCGA-AZ-6600-01	Wound Healing (Immune C1)
TCGA-MM-A564-01	Inflammatory (Immune C3)
TCGA-E9-A3X8-01	Wound Healing (Immune C1)
TCGA-J4-A6G3-01	Inflammatory (Immune C3)
TCGA-51-4079-01	Wound Healing (Immune C1)
TCGA-DQ-7596-01	IFN-gamma Dominant (Immune C2)
TCGA-HZ-8002-01	Inflammatory (Immune C3)
TCGA-3A-A9IH-01	IFN-gamma Dominant (Immune C2)
TCGA-B5-A3FC-01	IFN-gamma Dominant (Immune C2)
TCGA-BJ-A0ZC-01	Inflammatory (Immune C3)
TCGA-98-8020-01	Wound Healing (Immune C1)
TCGA-CV-5970-01	IFN-gamma Dominant (Immune C2)
TCGA-DX-AB2G-01	TGF-beta Dominant (Immune C6)
TCGA-A7-A4SE-01	IFN-gamma Dominant (Immune C2)
TCGA-A1-A0SJ-01	Wound Healing (Immune C1)
TCGA-J2-A4AG-01	Inflammatory (Immune C3)
TCGA-EI-6510-01	Wound Healing (Immune C1)
TCGA-G4-6588-01	Wound Healing (Immune C1)
TCGA-RC-A7S9-01	Lymphocyte Depleted (Immune C4)
TCGA-22-5471-01	IFN-gamma Dominant (Immune C2)
TCGA-E2-A570-01	Wound Healing (Immune C1)
TCGA-CZ-5466-01	Inflammatory (Immune C3)
TCGA-CV-7425-01	IFN-gamma Dominant (Immune C2)
TCGA-EK-A2R9-01	IFN-gamma Dominant (Immune C2)
TCGA-QR-A6H4-01	Lymphocyte Depleted (Immune C4)
TCGA-BH-A201-01	Wound Healing (Immune C1)
TCGA-66-2744-01	IFN-gamma Dominant (Immune C2)
TCGA-61-2016-01	IFN-gamma Dominant (Immune C2)
TCGA-CN-4733-01	IFN-gamma Dominant (Immune C2)
TCGA-IR-A3LL-01	IFN-gamma Dominant (Immune C2)
TCGA-05-4405-01	Inflammatory (Immune C3)
TCGA-06-0125-01	Lymphocyte Depleted (Immune C4)
TCGA-V4-A9E5-01	Lymphocyte Depleted (Immune C4)
TCGA-DD-AA3A-01	Wound Healing (Immune C1)
TCGA-RW-A68A-01	Lymphocyte Depleted (Immune C4)
TCGA-AG-A036-01	Wound Healing (Immune C1)
TCGA-D1-A103-01	IFN-gamma Dominant (Immune C2)
TCGA-A5-A0R6-01	IFN-gamma Dominant (Immune C2)
TCGA-Y8-A8RZ-01	Lymphocyte Depleted (Immune C4)
TCGA-CR-5243-01	IFN-gamma Dominant (Immune C2)
TCGA-CZ-5469-01	Wound Healing (Immune C1)
TCGA-B6-A0RP-01	Inflammatory (Immune C3)
TCGA-D8-A27V-01	Inflammatory (Immune C3)
TCGA-ZF-AA4V-01	IFN-gamma Dominant (Immune C2)
TCGA-50-5944-01	Inflammatory (Immune C3)
TCGA-RD-A8N1-01	IFN-gamma Dominant (Immune C2)
TCGA-BR-8687-01	Wound Healing (Immune C1)
TCGA-OR-A5JV-01	Immunologically Quiet (Immune C5)
TCGA-ED-A7PY-01	Inflammatory (Immune C3)
[truncated: 7,939 more rows]

## Sheet: Table S9
Table S9. The biomarkers of 23 types of immune cell.
[truncated: 23 more rows]
[truncated: 28 more columns]

[truncated: 2 more sheets: Table S10, Table S11]
